# Supplementary material for: Identification and characterization of novel and conserved microRNAs in several tissues of the Chinese rare minnow (Gobiocypris rarus) based on illumina deep sequencing technology
Source: BMC Genomics. 2016 Apr 12;17:283. doi: 10.1186/s12864-016-2606-5 (PMC4828758; doi:10.1186/s12864-016-2606-5)
Supplement: Additional file 1: Table S1. — Primer sequences used in the qPCR assays. (XLSX 12 kb) [file 12864_2016_2606_MOESM1_ESM.xlsx]

## Sheet: Sheet1
Table S1.Primers used for quantitative PCR analysis
miRNA	Sequence (5' to 3')	Size	qPCR primer sequence (5' to 3')
RT-primer		26	CAGGTCCAGTTTTTTTTTTTTTTTVN, V = A, C and G; N =A, C, G and T
miR-125b	UCCCUGAGACCCUAACUUG	19	gcagtccctgagaccct ccagtttttttttttttttcacaagt
miR-34a	UGGCAGUGUCUUAGCUGGUUGU	22	gcagtggcagtgtcttag ggtccagtttttttttttttttacaac
miR-16a	UAGCAGCACGUAAAUAUUGGAG	22	cgcagtagcagcacgta ccagtttttttttttttttcaccaat
miR-30a	UGUAAACAUCCUUGACUGGAAGCU	24	cgcagtgtaaacatccttgac ccagtttttttttttttttagcttcca
miR-30b	CUUUCAGUCGGAUGUUUGCAGC	22	gcagtgtaaacatcctacactct gtccagtttttttttttttttagctga
miR-9	UCUUUGGUUAUCUAGCUGUAUGA	23	gcagtctttggttatctagctg ggtccagtttttttttttttttcatac
Novel-115	AUACCAGUGCUGUAAGCUU	19	cgcagcgaatgactagag gtccagtttttttttttttttccaag
Novel-7	UGAGAACUGAAUUCCAAGGGUGU	23	gcagtgagaactgaattcca ccagtttttttttttttttacaccct
Novel-37	CGGCGCGGCGCCUCGGCCGGC	21	gcgcggcgcct gtccagtttttttttttttttgcc
Novel-69	UACAUUCAUUGAUGUCGUUGGGU	23	gcagtacattcattgatgtcgt gtccagtttttttttttttttaccca
5s rRNA			aagctaagcagggtcgg tattcccaggcggtctc
			The sequence highlighted by red greed is a sense primer. The sequence highlighted by red color is a antisense primer.
