# Supplementary material for: Identification and characterization of novel and conserved microRNAs in several tissues of the Chinese rare minnow (Gobiocypris rarus) based on illumina deep sequencing technology
Source: BMC Genomics. 2016 Apr 12;17:283. doi: 10.1186/s12864-016-2606-5 (PMC4828758; doi:10.1186/s12864-016-2606-5)
Supplement: Additional file 2: Table S2. — Conserved miRNAs and miRNA*s in rare minnow. (XLSX 26 kb) [file 12864_2016_2606_MOESM2_ESM.xlsx]

## Sheet: Sheet1
Table S2. Conserved miRNAs and miRNA*s in rare minnow (using BLAST method search against miRBase 21)
Known miRNAs	Tag sequence (5'-3')	Length(nt)	Reads
miR-1	TGGAATGTAAAGAAGTATGTAT	22	7
miR-100a	AACCCGTAGATCCGATCTTGTG	22	1456
miR-100a-3p	CAAGCTCGATTCTGTGGGTCT	21	169
miR-100b	AACCCGTAGATCCGAACTTGTG	22	5038
miR-100b-1-3p	CAAGCTTGTATCTATAGGTATC	22	92
miR-100b-2-3p	CAAGCTCGTGTCTATAGGTATG	22	93
miR-100c	CGTAGATCCGATCTTGTG	18	8
miR-101	TACAGTACTATGATAACTGAA	21	273
miR-101-5p	CAGTTATCATGGTACCGGTGCTGT	24	95
miR-103a	AGCAGCATTGTACAGGGCTATC	22	763
miR-103a-5p	AGCTTCTTTACAGTGTTGTCTTG	23	69
miR-103b	AGCAGCATTGTACAGGGCTATGA	23	1476
miR-103b-1-5p	AGCCTCTTTACGGTGCTGCCTTG	23	23
miR-103b-2-5p	AGCCTCTTTACAATGCTGCCTTG	23	14
miR-103c	AGCAGCATTGTACAGGGCTTTC	22	857
miR-103c-5p	GGCTTCTCTACAGTGTTGCCT	21	7
miR-10a	TACCCTGTAGAACCGAATTTGT	22	13759
miR-10a-3p	CAGATTCGATTCTAGGGGAGT	21	3
miR-10b	TACCCTGTAGATCCGGATTTGT	22	8617
miR-10b-3p	CAAATTCGTATCTAGGGGAGT	21	7
miR-10c	TACCCTGTAGAACCGAATGTGT	22	256
miR-1187	GTGTGTGTGTCTGTGTGTC	19	1
miR-122	TGGAGTGTGACAATGGTGTTTG	22	3917
miR-122-3p	AACGCCATTATCACACTAAATA	22	94
miR-124a	TAAGGCACGCGGTGAATGCC	20	1241
miR-124a-1-5p	TGTGTTCACAGTGGACCTTGATT	23	53
miR-124a-2-5p	CGTGTTCACAGCGGACCTTGAT	22	28
miR-124b	CAAGGTCCGCCGTGAACACGC	21	1
miR-125a	TCCCTGAGACCCTAACTTGTGA	22	3071
miR-125a-1-3p	ACAGGTTAAGCTCTTGGGACCT	22	66
miR-125a-2-3p	ACGGGTTGGGTTCTCGGGAGCT	22	30
miR-125b	TCCCTGAGACCCTAACTTG	19	43
miR-125c	TCCCTGAGACCCTAACTCGTGA	22	503
miR-125c-3p	ACGGGTCAGGAGCTTGGGAGAC	22	2
miR-125d	TCCCTGAGACCCTTAACCTGTG	22	4398
miR-125d-1-3p	CAGGTGAGGTCCTCAGGAAC	20	6
miR-125d-2-3p	CAGGTGAGGTCCTTGGGAAC	20	8
miR-126	CATTATTACTTTTGGTACGCG	21	3124
miR-126-1-3p	TCGTACCGTGAGTAATAGTGC	21	548
miR-126-2-3p	TCGTACCGTGAGTAATAATGCA	22	1390
miR-128a	TCACAGTGAACCGGTCTCTTT	21	5600
miR-128b	TCACAGTGAACCGGTCTCTT	20	908
miR-129	CTTTTTGCGGTCTGGGCTTGC	21	2313
miR-129-1-3p	AAGCCCTTACCCCAAAAAGCAT	22	621
miR-129-2-3p	AAGCCCTTACCCCAAAAAGTAT	22	138
miR-13	TGAAAATGGTTGTGCTGC	18	1
miR-130a	CAGTGCAATATTAAAAGGGCA	21	156
miR-130a-1-5p	GCCCTTTTTCTGTTGTACTACT	22	4
miR-130b	CAGTGCAATGTTAAAAGGGCATT	23	70
miR-130b-5p	GCCCCTTTTATATTGTACTACT	22	7
miR-130c	CAGTGCAATAATGAAAGGGCAT	22	70
miR-130c-5p	ACTCTTTCCCTGTTGCACTA	20	7
miR-132a	ACCATGGCTGTAGACTGTTACC	22	1
miR-132b	TAACAGTCTACAGCCATGGTCG	22	517
miR-132b-5p	ACCGTGGCATTAGATTGTTACT	22	92
miR-133a	TTTGGTCCCTTTCAACCAGCTA	22	10
miR-133a-5p	GCTGGTAAAACGGAACCAAGTC	22	1
miR-133b	TTTGGTCCCCTTCAACCAGCT	21	16
miR-133b-5p	GCTGGTCAAATGGAACCAAGTC	22	6
miR-133c	TTGGTCCCCTTCAACCAGCTGT	22	146
miR-133c-1-5p	AGCTGGTAAAATGGAACCAAAT	22	4
miR-135a	TATGGCTTTCTATTCCTATGTGA	23	548
miR-135b	TATGGCTTTTTATTCCTATGTG	22	93
miR-135b-3p	TGTAGGGATACAAGCCACT	19	1
miR-135c	TATGGCTTTTTATTCCTATCTG	22	1523
miR-135c-3p	TATAGGGATGGAAGCCATGCA	21	33
miR-137	TTATTGCTTAAGAATACGCGT	21	149
miR-137-1-5p	ACGGGTATTCTTGGGTGGATAA	22	3
miR-138	AGCTGGTGTTGTGAATCAGGCCG	23	1049
miR-138-3p	GCTTCTTCACAACACCAGGGT	21	4
miR-1386	CTCCTGGCTGGCTCGCCA	18	580
miR-1388	AGGACTGTCCAACCTGAGAATG	22	105
miR-1388-3p	ATCTCAGGTTCGTCAGCCCATG	22	28
miR-139	TCTACAGTGCATGTGTCTCCAGT	23	405
miR-139-3p	TGGGGAGGCAGCGCTGTTGGAAT	23	3
miR-140	TACCACAGGGTAGAACCACGGA	22	160
miR-140-5p	CAGTGGTTTTACCCTATGGTAG	22	81
miR-142a	CATAAAGTAGACAGCACTACT	21	150
miR-142a-3p	AGTGTTTCCTACTTTATGGATG	22	68
miR-142b	CATAAAGTAGAAAGCACTACT	21	809
miR-144	GGATATCATCGTATACTGTAAGT	23	152
miR-144-3p	CTACAGTATAGATGATGTACT	21	104
miR-145	GTCCAGTTTTCCCAGGAATCCCT	23	806
miR-145-1-3p	ATTCCTGGAAATACTGTTCTT	21	41
miR-146	TGAGAACTGAATTCCATAGATGG	23	12171
miR-146-3p	ATCTATGGGCTCAGTTCTTCT	21	16
miR-148	TCAGTGCATTACAGAACTTTGT	22	1955
miR-148-5p	AAGTTCTGTGATACACTCCGA	21	27
miR-150	TCTCCCAATCCTTGTACCAGTG	22	113
miR-152	AAGTTCTGTGATACACTCAGACT	23	912
miR-152-3p	TCAGTGCATGACAGAACTTTG	21	579
miR-153a	TTGCATAGTCACAAAAATGAGC	22	763
miR-153a-5p	GTCATTTTTGTGGTTTGCAGCT	22	21
miR-153b	TCATTTTTGTGACTATGCAACT	22	1
miR-153c	TTGCATAGTCACAAAAATGATC	22	2079
miR-153c-5p	GTCATTTTTGTGATTTGCAGCT	22	21
miR-155	TTAATGCTAATCGTGATAGGGGT	23	23
miR-15a	TAGCAGCACAGAATGGTTTGTG	22	920
miR-15a-3p	CAGGCCGTACTGTGCTGCGGCA	22	9
miR-15b	TAGCAGCACATCATGGTTTGTA	22	690
miR-1692a	TAGCTCAGATGGTAGAGC	18	2
miR-1692b	ATAGCTCAGTCGGTAGAG	18	15
miR-16a	TAGCAGCACGTAAATATTGGAG	22	8616
miR-16a-3p	CAGTATTGACCGTGCTGCTGGA	22	4
miR-16b	AGCAGCACATAAATACTGGA	20	1
miR-16c	TAGCAGCACGTAAATATTGG	20	927
miR-16d	TAGCAGCATGTAAATATTGGAG	22	636
miR-16d-3p	TCCAATATTGCTCGTGCTGCTG	22	78
miR-17a	CAAAGTGCTTACAGTGCAGGTAG	23	223
miR-17a-3p	CTGCAGTGGAGGCACTTCTAGC	22	4
miR-17b	TAAAGTGCTTATAGTGCAGGTAG	23	487
miR-17b-3p	ACTGCAGTGTGAGCACTTGAAGT	23	30
miR-17c	CAAAGTGCTCACAGTGCAGGT	21	66
miR-18	TAAGGTGCATTTAGTGCAGA	20	4
miR-18-3p	CTGCCCTAAGTGCCCCTTCTGGC	23	1
miR-181a	AACATTCATTGCTGTCGGTGGGT	23	1598
miR-181a-1-3p	CTCACTGAACAATGAATGCA	20	4
miR-181a-2-3p	CTCTCTGAACAATGAATGTA	20	2
miR-181b	AACATTCAACGCTGTCGGTGAG	22	38771
miR-181b-1-3p	ACCATCGACCGTTGGCTGTGCC	22	18
miR-181b-2-3p	ACCATCGACCGTTGATTGTACC	22	989
miR-181b-3-3p	ACCATCGACCGTTGACTGTACC	22	419
miR-181c	CACATTCATTGCTGTCGGTGGGT	23	176
miR-181c-3p	CTCGCCGGACAATGAATGAGAA	22	6
miR-182	TTTGGCAATGGTAGAACTCA	20	61
miR-182-3p	TGGTTCTAGACTTGCCAACT	20	1
miR-183	TATGGCACTGGTAGAATTCACT	22	604
miR-183-3p	TGAATTACCAAAGGGCCATAA	21	1
miR-187	TCGTGTCTTGTGTTGCAGC	19	7
miR-190	TGATATGTTTGATATATTAGGTTG	24	90
miR-190-3p	ACTATATATCAAACATATTCCT	22	18
miR-193a	AACTGGCCTACAAAGTCCCAGT	22	12
miR-193a-1-5p	TGGGTCTTTGCGGGCAAGGTGA	22	1
miR-193b	AACTGGCCCGCAAAGTCCCGCT	22	73
miR-1957a	CAGTGGTAGAGCATTTGA	18	1
miR-1957b	GGGATGTAGCTCAGTGGTA	19	1
miR-196b	TAGGTAGTTTTATGTTGTTGGG	22	8
miR-196c	TAGGTAGTTTCATGTTGTTGGG	22	53
miR-196c-3p	CGACAACAAGAAACTGCCTTGA	22	6
miR-196d	TAGGTAGTTTCAAGTTGTTGGGC	23	34
miR-196d-3p	CAGGAACCTGAAACTGCCTGAA	22	2
miR-199a	CCCAGTGTTCAGACTACCTGTTC	23	1186
miR-199a-1-3p	ACAGTAGTCTGCACATTGGTT	21	479
miR-199a-2-3p	ACAGTAGTCCGCACATTGGTTA	22	1468
miR-199b	TAACCAATGTGCAGACTACTGT	22	2
miR-19a	CTAGTTTTGCATAGTTGCACT	21	8
miR-19b	TGTGCAAATCCATGCAAAACTG	22	10260
miR-19b-1-5p	AGTTTTGCTGGTTTGCATTCAGC	23	2
miR-19b-2-5p	AGTTTTGCTGGTTTGCTGTC	20	2
miR-19c	TGTGCAAACCCATGCAAAACTG	22	1217
miR-19c-5p	AGCTTTGCGGGGTGGGCAGTCAGC	24	4
miR-19d	TGTGCAAATCCATGCAAAACTCG	23	522
miR-19e	TGTGCAAATCTATGCAAAACTG	22	1492
miR-200a	TAATACTGCCTGGTAATGATGAT	23	21
miR-200b	TAACACTGTCTGGTAACGATGTT	23	117
miR-200c	TAACACTGTCTGGTAACGATG	21	72
miR-200d	TAATACTGCCTGGTAATGATGC	22	72
miR-200e	CATCTTACAAGGCAGTTTTGGA	22	3
miR-202	TTCCTATGCATATACCTCTTTGA	23	3
miR-203a	GTGAAATGTTTAGGACCACTTG	22	139
miR-203a-5p	AGTGGTTCTTAACAGTTCAACAG	23	4
miR-203b	GTGAAATGTTCAGGACCACTTG	22	194
miR-203b-5p	AGTGGTTCTCAACAGTTCAACAG	23	18
miR-204	TTCCCTTTGTCATCCTATGCCT	22	2842
miR-206	TGGAATGTAAGGAAGTGTGTGG	22	6
miR-206-5p	ACATACTTCCTTATATCCCCATA	23	2
miR-21	TAGCTTATCAGACTGGTGTTGGC	23	40481
miR-21-3p	GACAACAGTCTGTAGGCTGTCT	22	57
miR-210	CTGTGCGTGTGACAGCGGCT	20	124
miR-210-5p	AGCCACTGACTAACGCACATTG	22	61
miR-212	ACCTTGGCTCTAGACTGCTTACT	23	886
miR-212-1-3p	TAACAGTCTACAGTCATGGCTA	22	45
miR-214	TACAGCAGGCACAGACAGGCAG	22	7
miR-214-5p	TGCCTGTCTACACTTGCTGT	20	3
miR-215	ATGACCTATGAATTGACAGCC	21	51777
miR-215-3p	CCTGTCAGTTCTGTAGGCCACT	22	365
miR-216	TAATCTCAGCTGGCAACTGTGA	22	125
miR-217	TACTGCATCAGGAACTGATTGGA	23	48
miR-2184	AACAGTAAGAGTTTATGTGCTG	22	884
miR-2187	TTACAGGCTATGCTAATCTATG	22	11
miR-2187-5p	TTTAATTAGTATAGCCTGTTTT	22	8
miR-2188	AAGGTCCAACCTCACATGTCCT	22	1315
miR-2188-5p	GCTGTGTGAGGTTAGACCTATC	22	13
miR-218a	TTGTGCTTGATCTAACCATGTG	22	200
miR-218a-1-3p	TCACATGGTTCCGTCAAGCACC	22	3
miR-218a-2-3p	ATACATGGTTCTGTCAAGCACC	22	3
miR-218b	TTGTGCTTGATCTAACCATGC	21	24
miR-219a	AGAATTGTGCCTGGACATCTGT	22	492
miR-219b	TGATTGTCCAAACGCAATTCTTG	23	481
miR-219b-3p	GGAGTTGTGGATGGACATCATGC	23	1
miR-221	ACCTGGCATACAATGTAGATTT	22	7
miR-221-3p	ACATTGTCTGCTGGGTTTC	19	2
miR-222	AGCTACATCTGGCTACTGGGTCTC	24	2096
miR-222-5p	TGCTCAGTAGTCAGTGTAGATCC	23	1197
miR-22a	AAGCTGCCAGCTGAAGAACTGT	22	13203
miR-22a-5p	AGTTCTTCACTGGCAAGCTTT	21	47
miR-22b	AAGCTGCCAGTTGAAGAGCTGT	22	441
miR-22b-5p	CGTTCTTCACTGGCTAGCTTT	21	12
miR-239	TATTTCACAATAGTACTG	18	1
miR-23a	ATCACATTGCCAGGGATTACC	21	412
miR-23b	ATCACATTGCCAGGGATTTCC	21	119
miR-2478	ATCCCACTTCTGACACCA	18	854
miR-2493	TGTCTGTGTGTGTGTATG	18	1
miR-24a	TGGCTCAGTTCAGCAGGA	18	3
miR-24b	TGGCTCAGTTCAGCAGGAAC	20	99
miR-24b-5p	TGCCTACTGAGCTGATTACAGT	22	26
miR-25	CATTGCACTTGTCTCGGTCTGA	22	1954
miR-26a	TTCAAGTAATCCAGGATAGGCT	22	18946
miR-26a-1	CCTGTTCTTGGTTACTTGCACT	22	12
miR-26a-2-3p	CCTATTCATGATTACTTGCACT	22	5
miR-26a-3-3p	CCTATTCGGGATGACTTGGTTC	22	14
miR-26b	TTCAAGTAATCCAGGATAGGT	21	3208
miR-26b-3p	CCTATTCTTGGTTACTTGTTTC	22	24
miR-2779	ATCCGGCTCGAAGGACCA	18	1352
miR-27a	TTCACAGTGGCTAAGTTCTTC	21	90
miR-27b	TTCACAGTGGCTAAGTTCCGC	21	121
miR-27c	TTCACAGTGGCTAAGTTCAGT	21	76
miR-27d	TTCACAGTGGTTAAGTTCTG	20	172
miR-27d-1-5p	CAGGACTTAACCCACTTGTGAACA	24	5
miR-27e	TTCACAGTGGCTAAGTTCTGC	21	3194
miR-27e-5p	AGAGCTTAGCTGATTGGTGAAC	22	51
miR-285	TAGCACCATTTGAAATCGGT	20	38
miR-29a	TAGCACCATTTGAAATCGGTTA	22	571
miR-29b	TAGCACCATTTGAAATCAGTGTT	23	465
miR-29b-5p	CTGGTTTCACATGGTGGTTT	20	1
miR-301a	CAGTGCAATAGTATTGTCATAGC	23	112
miR-301a-5p	GCTCTGACGATGTTGCACTACT	22	2
miR-301b	CAGTGCAATAGTATTGTCAAAG	22	48
miR-301c	CAGTGCAATAGTATTGTCATTG	22	51
miR-301c-5p	GCTTTGACGATGTTGCACTACT	22	4
miR-3082	AGTGTGTGTGTGTCTGTT	18	1
miR-30a	TGTAAACATCCTTGACTGGAAGCT	24	17058
miR-30a-3p	CTTTCAGTCGGATGTTTGCAGC	22	1525
miR-30b	TGTAAACATCCTACACTCTCAGCT	24	2596
miR-30b-3p	CCGGGAGTGGGATGTTTGCGCT	22	50
miR-30c	TGTAAACATCCCCGACTGGAAGCT	24	3707
miR-30c-3p	CTTTCAGTTGGATGTTTGCTG	21	2
miR-30d	TGTAAACATCCTACACTCAGCT	22	1182
miR-30e	TGTAAACATTCCCGACTGGA	20	2
miR-31	TGGCAAGATGTTGGCATAGCTGT	23	86
miR-31-3p	TGCTATGCCTCCATATTGCCATT	23	7
miR-338a	TCCAGCATCAGTGATTTTGTTG	22	5745
miR-338a-1-5p	AACAATATCCTGATGCTGAAT	21	2
miR-338a-2-5p	AACAATATCCTGGTGCTGC	19	1
miR-338b	CATCAGTGATTTTGTTGC	18	1
miR-34a	TGGCAGTGTCTTAGCTGGTTGT	22	237
miR-34b	AATCACTAACCTCACTACCAGG	22	8
miR-3529	AGGTAGACTGTGACTTGTTGT	21	3
miR-3591	TTTAGTGTGATAATGGCGTTTG	22	1
miR-3618	ATTTCCAATAATTGAGACAGT	21	8
miR-363	AATTGCACGGTATCCATCTGT	21	79
miR-365	TAATGCCCCTAAAAATCCTTAT	22	47
miR-365-5p	AGGGGCTTTTGGGGGCACTTGTG	23	1
miR-375	TTTGTTCGTTCGGCTCGCGTTA	22	50
miR-4185	TATTCATACTGTCTGACC	18	16
miR-429a	TAATACTGTCTGGTAATGCCGT	22	64
miR-429b	TAATACTGCCTGGTAATGCCAT	22	2
miR-430a	TAAGTGCTATTTGTTGGGGTAG	22	6099
miR-430b	AAAGTGCTATCAAGTTGGGGTA	22	1210
miR-430c	TAAGTGCTTCTCTTTGGGGTAG	22	570
miR-430d	TAAGTGCTATTTGTTGGGGTA	21	115
miR-4332	CTCGGCCGCCGCCGGGCG	18	36
miR-4454a	AATCCGGGTCACGGCACCA	19	70
miR-4454b	ATGCGGGTCACGGCACCA	18	1
miR-4454c	TATCCGGGTCACGGCACCA	19	10
miR-4454d	ATCCGGGACACGGCACCA	18	1
miR-4454e	ATCCGGGTCACTGCACCA	18	2
miR-4454f	GCATCCGGGTCACGGCACCA	20	2
miR-4454g	ATCCGGGTCAGGGCACCA	18	1
miR-454	TAGTGCAATATTGCTTATAGGGT	23	710
miR-454-5p	CCCTATCAATATTGCCTCTGCT	22	2
miR-455a	TATGTGCCCTTGGACTACATTG	22	9
miR-455a-3p	GCAGTCCATGGGCATATACACT	22	6
miR-455b	TATGTGCCCTTGGACTACATCG	22	50
miR-458	ATAGCTCTTTGAATGGTACTGC	22	2383
miR-458-5p	AGCGCCATTTACAGAGCTATA	21	1
miR-459	TCAGTAACAAGGATTCATCCTGT	23	240
miR-459-3p	CAGGGAATCTCTGTTACTGGGG	22	13
miR-460	CACAGCGCATACAATGTGGATG	22	76
miR-460-5p	CCTGCATTGTACACACTGTGC	21	2
miR-462	TAACGGAACCCATAATGCAGCTG	23	1902
miR-466a	TGTGTGTATGTGTGTGTCT	19	1
miR-466b	TGTGTGTGTTTGTGTGTCTG	20	1
miR-466c	TGTGTTTGTGTGTGTATG	18	1
miR-466d	TGTGTGTGTGAGTGCGTGTG	20	1
miR-466e	GTGTGCGTGTGTGTCTGT	18	1
miR-466f	TGTGTGTCTGTCTGTGTGTG	20	1
miR-466g	TGTGTGTCTGTGTGTGCGT	19	1
miR-4805	AATTTTGAGATTTTGGGC	18	1
miR-489	GTGACATCATATGTACGGCTGC	22	565
miR-499	TTAAGACTTGCAGTGATGTTTA	22	2
miR-499-1-3p	ACATCACTTTAAGTCTGTGCT	21	1
miR-551	GCGACCCATCCTTGGTTTCTG	21	12
miR-574a	TGTGTGTGTGTGTGTGACTG	20	1
miR-574b	GAGTGAGTGTGTGAGTGT	18	1
miR-574c	TGTGAGTGTGTGAGTGTGT	19	1
miR-574d	AGTGTGTGTGAGTGAGTG	18	1
miR-574e	AGTGAGTGTGAGTGAGTG	18	1
miR-7132	GACTTGGTCTAAGCTCCTCAGT	22	4
miR-7133	TAGTTTGATTCACAGCACAAGA	22	2
miR-7146	GTAGCCATTGACTTCCATAGT	21	1
miR-7147	TGTACCATGCTGGTAGCCAGT	21	4
miR-722	TTTTGCAGAAACGTTTCAGATT	22	1991
miR-722-5p	TTTGAAACGTTTTAGCCAAAA	21	20
miR-723	AGACATCAATTAAATCTGTGC	21	97
miR-724a	TTAAAGGGAATTTGCGAC	18	3
miR-724b	TTAAAGGGAATTTGCGACTGTT	22	3004
miR-724b-1-3p	CAGCCACACCTTCCTTTTAAGA	22	1
miR-725	TTCAGTCATTGTTTCTAGT	19	3
miR-727	GTTGAGGCGAGTTGAAGACTTA	22	102
miR-727-5p	TCAGTCTTCAATTCCTCCCAGC	22	65
miR-728	ATACTAAGTACACTACGTTTTC	22	30
miR-728-1-5p	AAATGTAGTAGACTATAAGTAT	22	5
miR-728-2-5p	AAATGTAGTTGACTATAAGTA	21	5
miR-734	TAAATGCTGCAGAATCGTACCG	22	72
miR-737	GTTTTTTTAGGTTTTGATTTTT	22	110
miR-738	GCTACGGCCCGCGTCGGG	18	1
miR-7547	AGCGGCGTCAGAAGCGATGGCC	22	4
miR-7552	TTACAATTAAAGGATATTTCTT	22	1278
miR-7552-1-3p	AAATGTCCCTTAATTGTTTGGT	22	1
miR-7552-2-3p	AAATATCTCTTAATTGTTTGGT	22	7
miR-79	TACAGCTAGATAACCAAAG	19	1
miR-79-1-3p	TTCGGTTCTCTAGCTTTATGAT	22	1
miR-79-2-3p	TTTCGGTTCTCTAGCTTTATGA	22	2
miR-7a	TGAGGTAGTAGGTTGTATGGTT	22	2103
miR-7a-1-5p	GTTAACTGTACAACCTTCTAGC	22	19
miR-7b	TGAGGTAGTAGATTGTATAGTT	22	2632
miR-7b-3p	CTATACAATCTATTGCCTTCC	21	4
miR-7c	TGAGGTAGTAGGTTGTATAGTT	22	21803
miR-7c-1-3p	CTGTACAACCTCCTAGCTTTCC	22	7
miR-7c-2-3p	CTATACAATCTACTGTCTTTC	21	5
miR-7c-3-3p	TATACAACTTACTGTCTTTCCT	22	127
miR-7d	TGAGGTAGTTGGTTGTATGGTT	22	3897
miR-7e	TGGAAGACTAGTGATTTTGTTGT	23	202
miR-7e-1-3p	CAACAAGTCACAGTCTACCTCA	22	5
miR-7e-2-3p	CAACAAGTCACAGTCTGCCTCA	22	2
miR-7f	TGAGGTAGTAGTTTGTATAGTT	22	3568
miR-7f-3p	CTATACAGCCTACTGTCTTTCT	22	17
miR-7g	TGAGGTAGTAGGTTGTGTGGTT	22	1089
miR-7g-1-3p	CTATACAACCTACTGCCTTCCC	22	35
miR-7h	TGGAAGACTTGTGATTTTGTTGT	23	42
miR-7i	CTGTACAGACTACTGCCTTGC	21	15
miR-7j	TGAGGTAGTAGATTGAATAGTT	22	6898
miR-7j-3p	CTATACAATCTACTGTCTTTCT	22	13
miR-9	TCTTTGGTTATCTAGCTGTATGA	23	15507
miR-9-1-3p	TAAAGCTAGATAACCGAAAGTA	22	300
miR-9-2-3p	TAAAGCTAGAGAACCGAATGTA	22	1116
miR-92	TATTGCACTCGTCCCGGCCTCC	22	1676
miR-96	TTTGGCACTAGCACATTTTTGCT	23	83
miR-96-3p	CAATTATGTGTAGTGCCAATAT	22	2
miR-98	TGAGGTAGTAAGTTGTGTTGTT	22	817
miR-98-3p	CTATACAATTTACTGCCTTCC	21	5
