# Supplementary material for: Identification and characterization of novel and conserved microRNAs in several tissues of the Chinese rare minnow (Gobiocypris rarus) based on illumina deep sequencing technology
Source: BMC Genomics. 2016 Apr 12;17:283. doi: 10.1186/s12864-016-2606-5 (PMC4828758; doi:10.1186/s12864-016-2606-5)
Supplement: Additional file 3: Table S3. — Putative novel microRNAs with sizes between 18 and 30 nt. (XLSX 1321 kb) [file 12864_2016_2606_MOESM3_ESM.xlsx]

## Sheet: Sheet1
Table S3. Putative novel microRNAs with sizes between 18 and 30 nt.
Temporary miRNA ID	Sequence (5'-3')	Length(nt)	Reads	Secondary Structure	MFE
Novel-10	CCAGGAGAGAATCATGAAGGAT	22	9
Novel-100	TCCAACCTAATGATGCGGACT	21	2
Novel-101	TCCATCAGTCACGTGACCTACC	22	70
Novel-102	CAAAAGCTCGCTTGATCTTG	20	67
Novel-103	TCAGGACCAGCTTAAACCAGC	21	2
Novel-104	CTAAACATGTAAAGTCGCC	19	2
Novel-105	ATCCCGGACGAGCTCCCA	18	2
Novel-106	CCAGATAGTCATGCAGTGTGAAC	23	2
Novel-107	AGGAATTTTGGGTTTTCATGAGCT	24	2
Novel-108	TGTCTGTCTATCTATCTATATGTCTG	26	2
Novel-109	AAGGAGATTTTTGAAGAAC	19	2
Novel-11	AGCAGGATTACACTGAGCT	19	9
Novel-110	AAAAGAACTTTGAAGAGA	18	61
Novel-111	CGTGCGTGGCAGAGCAGCTC	20	54
Novel-112	CGGATCTCCGCAGCTACGG	19	53
Novel-113	ACCCCACTCCTGGTACCA	18	51
Novel-114	CTTGGCTGAGGAGCCACT	18	29
Novel-115	CGAATGACTAGAGGCCTTGG	20	526
Novel-116	GATCCCAGCGGTGCCTCCA	19	22
Novel-117	CTGACGTGCAAATCGGTC	18	484
Novel-118	TGCGGACCAGGGGAATCC	18	484
Novel-118-3p	CGAGATTCCCACTGTCCCTACCT	23	166
Novel-119	ATACCAGTGCTGTAAGCTT	19	20
Novel-12	ATGAGAGCTGTTGTGCTTGCCCT	23	9
Novel-120	ACTGGTAACCACTGACTTCCA	21	18
Novel-121	ACCTGGACTGAGAACTGCAGC	21	17
Novel-122	AAGTTTTCAAGCTGAGACCT	20	17
Novel-123	TAGTAATCCTGCTCAGTAC	19	17
Novel-124	GGCTTGGTCTAGGGGTATGATTCTC	25	16
Novel-125-3p	CCATCGCTTCTGACGCCGCT	20	13
Novel-125-5p	TGACGTCATTAGCGACCCG	19	2
Novel-126	CCAGTGGAGCTGCTGTTGCGTG	22	13
Novel-127	AGGTGTTGGTTGATATAGACA	21	389
Novel-127-3p	CGAATCAACTAGCCCTGAAA-3p	20	36
Novel-128	TGTCAATGATGATTACTCATAGGGC	25	13
Novel-129	TAACAGGTGCTGTAAGCTT	19	13
Novel-13	CAGGATAGCTGGCGCTCGCC	20	2087
Novel-130	CAAGAGTCTGATTGAAACT	19	12
Novel-14	AATCCTGCCGACTACGCCA	19	7
Novel-15a	GATGGCGCTGGAGCGTCGGGCCC	23	2001
Novel-15b-3p	ATGGCGCTGGAGCGTCGGGCCC	22	1693
Novel-15b-5p	TTAAGGCGCCCGATGCCGACGCTCATC	27	32
Novel-16	ATCATTTTTGTGACTATGCAACT	23	264
Novel-17	CTGATGAAGTCACTCTATGACCC	23	6
Novel-18	TGTACAAGTATGAGGCTCTGCT	22	6
Novel-19	AACAAGTAACCAAGAATAGGCC	22	6
Novel-1a	CGAGAGAGGGGCCCGCGCC	19	12
Novel-1b-3p	CGAGAGAGGGGCCCGCGCCCT	21	18
Novel-1b-5p	AAGGGCAGGGCGCCCTGGA	19	3
Novel-2	GATACCGCAGCGCCGCGGG	19	12
Novel-20	AGCTTGTTTTGGACAGGGCT	20	5
Novel-21	TTACCACAGGGATAACTG	18	232
Novel-22	GGGGGCGCACCACCGGCC	18	5
Novel-23	AACTGATTGTAAACTAAACAACTATTAAC	29	5
Novel-24	CGGGGGCGAAGGTGGCTC	18	5
Novel-25	CCCAGCGCCGAATCCCCG	18	5
Novel-26	AGTGGGATCGCGCCTGTGAATAGACACTTC	30	4
Novel-27	CGTTTCCCGGCCAATGCACC	20	4
Novel-28	TCTCGGGTTTCGGCACCA	18	4
Novel-29a	AGGTGCGAAGCGGGGCTGGGCCC	23	198
Novel-29b	GTGCGAAGCGGGGCTGGGCCC	21	197
Novel-30	ATAAAGTCAGAATTGTGTGATA	22	4
Novel-31	TCTCGCGCCGGGCCGTACCC	20	180
Novel-32	CATGTATATACTGTATCT	18	4
Novel-33	GATTATGACTGAACGCCT	18	1540
Novel-34	TCCCTTATGGTCTAGCGGTTAGGAT	25	3
Novel-35a	GTTCACATCCCGGACGAGCCCCCA	24	3
Novel-35b	CAGATCCCGGACGAGCCCCCA	21	84
Novel-36	TTAAACAGATTCCGGATT	18	3
Novel-37	CGGCGCGGCGCCTCGGCCGGC	21	160
Novel-38	TCTCGCGGTACTTTGATGTCAT	22	3
Novel-39	CTGACCTGAACCCCATAGAGAA	22	3
Novel-3a	CCGGGCACCATATATTAAATTGATTTTTG	29	11
Novel-3b	CCGGGCACCATATATTAAATTG	22	13
Novel-4	TTGTGCTTTGCACGCGTGGGTTC	23	10
Novel-40a	TTGACTCTAGTCTGGCACTGTGAAGA	26	6095
Novel-40b	TTGACTCTAGTCTGGCAC	18	1096
Novel-41	AGTAGAATTCTCGCCTGCCACGCGG	25	3
Novel-42	TCCCTGGTTTCGGCACCA	18	3
Novel-43	ACAATTCTGACTTTATAACTCACAATT	27	3
Novel-44	TCTCCTCTCGTCACTGTGCTCT	22	3
Novel-45	CTCCCGGACGAGCCCCCA	18	3
Novel-46-3p	CACAGCAAGTGTAGACAGGCAG	22	3
Novel-46-5p	CCTGTCTGTGCCTGCTGTACA	21	1
Novel-47	AATCACTAACCATACTGCCAAC	22	3
Novel-48	TTAGAATAAGTTGACATGTACT	22	3
Novel-49	AATATGTCTGATATTTAGTTGA	22	3
Novel-5	TCCAGGTGCTGTAAGCTT	18	10
Novel-50	AACGGGCTTGGCAGAATC	18	1272
Novel-51-5p	TGCGGGATGAACCGAACGCC	20	1234
Novel-51-3p	GGTGTTGGTTGATATAGACAGC	22	843
Novel-52	CTGGAGACACAATGAGCCT	19	2
Novel-53	TTTCGGGCTGCAGGTGGCTAAAGGAA	26	2
Novel-54	AATGCAAGGCTGTCTGTGAGAGC	23	2
Novel-55	TCAGACTACACTCTCAAAGCCT	22	2
Novel-56	GTACTTGACACTGGACTTCAG	21	2
Novel-57	CACGTAGAATTAAGGCAGTTCTG	23	2
Novel-58	ATCTAGTAGCTGTTTCCC	18	2
Novel-59-5p	CTGGCACTGTGAAGAGACATGAGG	24	1204
Novel-59-3p	TCTTATCGTTTCCTCACTTACCCG	24	473
Novel-6	TAATTAAAACAAAGCATCG	19	10
Novel-60	ATTCTAAATAAAAACCTG	18	2
Novel-61	CGGATCTCTTGAGCTCAGG	19	2
Novel-62	CTTGGCCATGTCTCTGAGTATTGCACA	27	2
Novel-63	AGTGTGACGTCGACATCCGTAAGGA	25	2
Novel-64	TGACATCGTTACAGTTGGAGAATGC	25	2
Novel-65	TCACGCGGAAGACCTGGGTTCGATTC	26	2
Novel-66	CACAAATGTGTATAATGACATG	22	2
Novel-67	AGTTTGGTGTGGAGGAACTGGACTGGCCT	29	2
Novel-68	CCAGCAGCACGGTCAATACTGG	22	2
Novel-69	TACATTCATTGATGTCGTTGGGT	23	105
Novel-7-5p	TGAGAACTGAATTCCAAGGGTGT	23	332
Novel-7-3p	CCACGGAGTTCAGTTCTTAAGT	22	2
Novel-70	ACTCGTAATTCTGACTTTATAACTC	25	2
Novel-71	GAACAGAAGTCGCATTGACT	20	2
Novel-72	AGGCGTCCCAGACTGTGTGTGACA	24	2
Novel-73	CAAGATTGAGGCAAACAGT	19	2
Novel-74	TCAGTGGTAGAATTCTCTCCTGCC	24	2
Novel-75	GAAAGTGTGTCCAAACTTTTG	21	2
Novel-76	CGATTTGCACTCTGGGACT	19	2
Novel-77	AGAGGGTCAAGAGTCTGATT	20	2
Novel-78	AAGGATGCATATTTACAAATG	21	2
Novel-79	CGCCTCGGCCGGCGCCTAGCAGC	23	98
Novel-8	ACAATGGAAGTCAATGGGAACT	22	10
Novel-80	GAAATGATTGTTGATATAGAGA	22	2
Novel-81	CAGACGTGGACCTTTAACC	19	2
Novel-82	CTTACAGATTGAAACAAACCCT	22	2
Novel-83	AACGACTGCAGCGTGGTGCGCCTCAGC	27	2
Novel-84-3p	TTTACCCTACTGATGTCCGTG	21	92
Novel-84-5p	CTAATAGGGAACGTGAGCTG	20	23
Novel-85	ATTCCGGACGAGCCCCCA	18	2
Novel-86	TTTGTGTGAACTGTTCCTTTAA	22	2
Novel-87a	GAATACCAGGTGCTGTACGCTT	22	88
Novel-87b	GGAATACCAGGTGCTCTAAGCTT	23	63
Novel-88	TGAGGAGCTTAGACCAAGTCAA	22	2
Novel-89	GTTATTGGTTTAGTGACT	18	2
Novel-9	AGATGAAAGTGTTGACCGTATC	22	9
Novel-90	TCACGTCGGGGTCACCAT	18	2
Novel-91	GTAGAATTAAGGCAGTTCTGAAGGC	25	2
Novel-92	AGGACAAAGAAGGCATTCCCCC	22	2
Novel-93	GCCTTCATCCAAGCTGCTG	19	2
Novel-95	ATCAAGGCTGCATTTATTTGA	21	2
Novel-96	TTTAAAGCATAACACTGAA	19	2
Novel-97	CTGCGATCCATTGAAAGTC	19	75
Novel-98	TGTGGAAGTCAATGGCTACTG	21	2
Novel-99	TTCACTACTAGCAGAACTCGGA	22	2
Novel-131	TGTAGAAGGACAGAGTTCCTGCACT	25	14
Novel-132	TGAGAAGACAAGCCGAACAGAACGG	25	1
Novel-133-5p	GCATCATGTGATCAGCTCATC	21	6
Novel-133-3p	TAAAGAGCATCATGTGATCAGCT	23	7
