# Supplementary material for: Identification and characterization of novel and conserved microRNAs in several tissues of the Chinese rare minnow (Gobiocypris rarus) based on illumina deep sequencing technology
Source: BMC Genomics. 2016 Apr 12;17:283. doi: 10.1186/s12864-016-2606-5 (PMC4828758; doi:10.1186/s12864-016-2606-5)
Supplement: Additional file 4: Table S4. — The location of putative novel microRNAs on the zebrafish whole-genome shotgun (WGS). (XLSX 30 kb) [file 12864_2016_2606_MOESM4_ESM.xlsx]

## Sheet: Sheet1
Table S4. Putative novel microRNAs location on the zebrafish WGS.
Temporary miRNA ID	Position of reads	Chromosome	Strand	Trace.seq Start	Trace.seq Stop	5p Sequence (5'-3')	Length(nt)	Reads	3p Sequence (5'-3')	Length(nt)	Reads
novel-10	3p	22	-	25209708	25209859				CCAGGAGAGAATCATGAAGGAT	22	9
novel-100-1	5p	12	+	34943593	34943810	TCCAACCTAATGATGCGGACT	21	2
novel-100-2	5p	12	-	34680527	34680744	TCCAACCTAATGATGCGGACT	21	2
novel-101	3p	5	-	37563776	37563971				TCCATCAGTCACGTGACCTACC	22	70
novel-102	5p	4	+	42136054	42136189	CAAAAGCTCGCTTGATCTTG	20	67
novel-103	3p	15	-	25524117	25524340				TCAGGACCAGCTTAAACCAGC	21	2
novel-104	5p	3	-	26666264	26666439	CTAAACATGTAAAGTCGCC	19	2
novel-105	3p	14	-	41681408	41681479				ATCCCGGACGAGCTCCCA	18	2
novel-106	3p	25	+	4500028	4500204				CCAGATAGTCATGCAGTGTGAAC	23	2
novel-107	3p	6	-	58590191	58590361				AGGAATTTTGGGTTTTCATGAGCT	24	2
novel-108	5p	14	+	44907561	44907755	TGTCTGTCTATCTATCTATATGTCTG	26	2
novel-109	3p	18	-	19808935	19809124				AAGGAGATTTTTGAAGAAC	19	2
novel-11	3p	6	-	57429126	57429271				AGCAGGATTACACTGAGCT	19	9
novel-110	3p	13	+	34847045	34847103				AAAAGAACTTTGAAGAGA	18	61
novel-111	5p	4	+	49033020	49033253	CGTGCGTGGCAGAGCAGCTC	20	54
novel-112	3p	4	-	61295921	61296084				CGGATCTCCGCAGCTACGG	19	53
novel-113	3p	20	-	12471371	12471516				ACCCCACTCCTGGTACCA	18	51
novel-114	3p	11	-	17994395	17994507				CTTGGCTGAGGAGCCACT	18	29
novel-115-1	3p	4	+	43987919	43988116				CGAATGACTAGAGGCCTTGG	20	526
novel-115-2	3p	4	-	43921741	43921938				CGAATGACTAGAGGCCTTGG	20	526
novel-115-3	3p	4	-	49790299	49790496				CGAATGACTAGAGGCCTTGG	20	526
novel-116	5p	9	-	24710979	24711092	GATCCCAGCGGTGCCTCCA	19	22
novel-117	5p	12	-	43189272	43189397	CTGACGTGCAAATCGGTC	18	484
novel-118	Both	5	-	1188327	1188574	TGCGGACCAGGGGAATCC	18	484	CGAGATTCCCACTGTCCCTACCT	23	166
novel-119	3p	7	-	27638872	27639022				ATACCAGTGCTGTAAGCTT	19	20
novel-12	5p	22	-	25330437	25330591	ATGAGAGCTGTTGTGCTTGCCCT	23	9
novel-120-1	5p	14	+	8140781	8140904	ACTGGTAACCACTGACTTCCA	21	18
novel-120-2	5p	15	-	31333285	31333362	ACTGGTAACCACTGACTTCCA	21	18
novel-120-3	5p	7	-	23075815	23076005	ACTGGTAACCACTGACTTCCA	21	18
novel-121	5p	22	-	25227728	25227829	ACCTGGACTGAGAACTGCAGC	21	17
novel-122	5p	15	+	44821627	44821814	AAGTTTTCAAGCTGAGACCT	20	17
novel-123	3p	7	-	48488635	48488768				TAGTAATCCTGCTCAGTAC	19	17
novel-124	5p	18	-	14182522	14182600	GGCTTGGTCTAGGGGTATGATTCTC	25	16
novel-125	Both	7	-	33269240	33269368	TGACGTCATTAGCGACCCG	19	2	CCATCGCTTCTGACGCCGCT	20	13
novel-126	3p	10	+	27698682	27698744				CCAGTGGAGCTGCTGTTGCGTG	22	13
novel-127	Both	4	-	49789994	49790192	AGGTGTTGGTTGATATAGACA	21	389	CGAATCAACTAGCCCTGAAA	20	36
novel-128	3p	10	+	9733534	9733696				TGTCAATGATGATTACTCATAGGGC	25	13
novel-129	3p	8	+	40545786	40546034				TAACAGGTGCTGTAAGCTT	19	13
novel-13	3p	4	-	61297375	61297532				CAGGATAGCTGGCGCTCGCC	20	2087
novel-130-1	5p	22	-	25209403	25209626	CAAGAGTCTGATTGAAACT	19	12
novel-130-2	5p	22	-	25228963	25229159	CAAGAGTCTGATTGAAACT	19	12
novel-130-3	5p	22	-	25329162	25329382	CAAGAGTCTGATTGAAACT	19	12
novel-14-1	5p	17	-	39578442	39578639	AATCCTGCCGACTACGCCA	19	7
novel-14-2	5p	17	-	39585347	39585536	AATCCTGCCGACTACGCCA	19	7
novel-14-3	5p	22	-	15009663	15009860	AATCCTGCCGACTACGCCA	19	7
novel-15a	3p	Zv9_NA205	-	5302	5500				GATGGCGCTGGAGCGTCGGGCCC	23	2001
novel-15b-1	Both	20	+	55789500	55789698	TTAAGGCGCCCGATGCCGACGCTCATC	27	32	ATGGCGCTGGAGCGTCGGGCCC	22	1693
novel-15b-2	Both	4	-	43921436	43921634	TTAAGGCGCCCGATGCCGACGCTCATC	27	32	ATGGCGCTGGAGCGTCGGGCCC	22	1693
novel-15b-3	Both	5	-	1189677	1189875	TTAAGGCGCCCGATGCCGACGCTCATC	27	32	ATGGCGCTGGAGCGTCGGGCCC	22	1693
novel-16	5p	9	-	7653911	7654006	ATCATTTTTGTGACTATGCAACT	23	264
novel-17	5p	24	+	41619898	41620031	CTGATGAAGTCACTCTATGACCC	23	6
novel-18	3p	22	-	25229829	25230009				TGTACAAGTATGAGGCTCTGCT	22	6
novel-19	5p	23	+	24962545	24962653	AACAAGTAACCAAGAATAGGCC	22	6
novel-1a	5p	2	-	21906928	21907069	CGAGAGAGGGGCCCGCGCC	19	12
novel-1b	Both	4	-	61296527	61296705	AAGGGCAGGGCGCCCTGGA	19	3	CGAGAGAGGGGCCCGCGCCCT	21	18
novel-20	5p	22	-	25274175	25274384	AGCTTGTTTTGGACAGGGCT	20	5
novel-21	5p	4	+	47056150	47056367	TTACCACAGGGATAACTG	18	232
novel-2-1	5p	20	+	55779029	55779169	GATACCGCAGCGCCGCGGG	19	12
novel-22	3p	4	-	49790577	49790655				GGGGGCGCACCACCGGCC	18	5
novel-2-2	5p	20	-	55448965	55449105	GATACCGCAGCGCCGCGGG	19	12
novel-23	3p	9	+	32319056	32319263				AACTGATTGTAAACTAAACAACTATTAAC	29	5
novel-2-3	5p	5	-	1187350	1187490	GATACCGCAGCGCCGCGGG	19	12
novel-24-1	5p	20	-	55776949	55777171	CGGGGGCGAAGGTGGCTC	18	5
novel-24-2	5p	5	-	1190520	1190742	CGGGGGCGAAGGTGGCTC	18	5
novel-24-3	5p	5	-	1202167	1202389	CGGGGGCGAAGGTGGCTC	18	5
novel-25-1	5p	20	+	55787973	55788219	CCCAGCGCCGAATCCCCG	18	5
novel-25-2	5p	5	-	1191154	1191402	CCCAGCGCCGAATCCCCG	18	5
novel-26	3p	11	+	12743310	12743512				AGTGGGATCGCGCCTGTGAATAGACACTTC	30	4
novel-27-1	5p	4	+	46876870	46877024	CGTTTCCCGGCCAATGCACC	20	4
novel-27-2	5p	4	-	34555443	34555597	CGTTTCCCGGCCAATGCACC	20	4
novel-27-3	5p	Zv9_scaffold3530	-	871983	872137	CGTTTCCCGGCCAATGCACC	20	4
novel-28	3p	1	+	3003438	3003635				TCTCGGGTTTCGGCACCA	18	4
novel-29a-1	5p	20	+	55790361	55790518	AGGTGCGAAGCGGGGCTGGGCCC	23	198
novel-29a-2	5p	5	-	1188857	1189014	AGGTGCGAAGCGGGGCTGGGCCC	23	198
novel-29a-3	5p	5	-	1200504	1200661	AGGTGCGAAGCGGGGCTGGGCCC	23	198
novel-29b	3p	Zv9_NA19	-	2572	2811				GTGCGAAGCGGGGCTGGGCCC	21	197
novel-30-1	3p	25	+	37313476	37313581				ATAAAGTCAGAATTGTGTGATA	22	4
novel-30-2	3p	7	+	68055911	68056102				ATAAAGTCAGAATTGTGTGATA	22	4
novel-31-1	3p	4	+	44019926	44020071				TCTCGCGCCGGGCCGTACCC	20	180
novel-31-2	3p	4	-	43905314	43905459				TCTCGCGCCGGGCCGTACCC	20	180
novel-31-3	3p	4	-	49789432	49789577				TCTCGCGCCGGGCCGTACCC	20	180
novel-32	3p	14	-	10205800	10206011				CATGTATATACTGTATCT	18	4
novel-33-1	3p	4	+	42136382	42136507				GATTATGACTGAACGCCT	18	1540
novel-33-2	3p	4	-	61294720	61294845				GATTATGACTGAACGCCT	18	1540
novel-34-1	5p	4	+	32738377	32738536	TCCCTTATGGTCTAGCGGTTAGGAT	25	3
novel-34-2	5p	4	-	42311817	42311976	TCCCTTATGGTCTAGCGGTTAGGAT	25	3
novel-34-3	5p	Zv9_scaffold3503	-	604596	604755	TCCCTTATGGTCTAGCGGTTAGGAT	25	3
novel-35a	3p	15	+	8567594	8567844				GTTCACATCCCGGACGAGCCCCCA	24	3
novel-35b	3p	7	-	53021772	53022018				CAGATCCCGGACGAGCCCCCA	21	84
novel-36	5p	19	-	3763561	3763725	TTAAACAGATTCCGGATT	18	3
novel-37-1	3p	20	+	55790568	55790800				CGGCGCGGCGCCTCGGCCGGC	21	160
novel-37-2	3p	20	-	55775004	55775236				CGGCGCGGCGCCTCGGCCGGC	21	160
novel-38	3p	15	+	10848876	10849073				TCTCGCGGTACTTTGATGTCAT	22	3
novel-39	5p	7	+	51630482	51630667	CTGACCTGAACCCCATAGAGAA	22	3
novel-3a-1	3p	7	+	72207165	72207298				CCGGGCACCATATATTAAATTGATTTTTG	29	11
novel-3a-2	3p	7	-	23005211	23005344				CCGGGCACCATATATTAAATTGATTTTTG	29	11
novel-3b	3p	6	+	52255297	52255359				CCGGGCACCATATATTAAATTG	22	13
novel-4	5p	Zv9_NA632	+	1729	1814	TTGTGCTTTGCACGCGTGGGTTC	23	10
novel-40a	3p	20	-	55449844	55449919				TTGACTCTAGTCTGGCACTGTGAAGA	26	6095
novel-40b	5p	4	+	43973934	43974169	TTGACTCTAGTCTGGCAC	18	1096
novel-41	3p	5	-	54590761	54590948				AGTAGAATTCTCGCCTGCCACGCGG	25	3
novel-42	5p	15	-	18896089	18896153	TCCCTGGTTTCGGCACCA	18	3
novel-43-1	3p	19	+	5408596	5408833				ACAATTCTGACTTTATAACTCACAATT	27	3
novel-43-2	3p	19	+	5408921	5409156				ACAATTCTGACTTTATAACTCACAATT	27	3
novel-44	3p	4	-	17064497	17064621				TCTCCTCTCGTCACTGTGCTCT	22	3
novel-45	3p	15	+	8565293	8565494				CTCCCGGACGAGCCCCCA	18	3
novel-46	Both	20	-	14792387	14792530	CCTGTCTGTGCCTGCTGTACA	21	1	CACAGCAAGTGTAGACAGGCAG	22	3
novel-47	3p	5	-	59271620	59271717				AATCACTAACCATACTGCCAAC	22	3
novel-48	3p	24	-	9437327	9437457				TTAGAATAAGTTGACATGTACT	22	3
novel-49	5p	16	+	19768954	19769065	AATATGTCTGATATTTAGTTGA	22	3
novel-5	3p	4	-	52403974	52404186				TCCAGGTGCTGTAAGCTT	18	10
novel-50	5p	Zv9_NA889	-	14761	14989	AACGGGCTTGGCAGAATC	18	1272
novel-51	Both	4	-	61297133	61297231	TGCGGGATGAACCGAACGCC	20	1234	GGTGTTGGTTGATATAGACAGC	22	843
novel-52	5p	Zv9_scaffold3459	+	343566	343813	CTGGAGACACAATGAGCCT	19	2
novel-53	5p	25	+	19159757	19159883	TTTCGGGCTGCAGGTGGCTAAAGGAA	26	2
novel-54	3p	14	-	48567608	48567738				AATGCAAGGCTGTCTGTGAGAGC	23	2
novel-55	3p	15	-	20103492	20103633				TCAGACTACACTCTCAAAGCCT	22	2
novel-56	3p	6	+	58590594	58590748				GTACTTGACACTGGACTTCAG	21	2
novel-57	3p	7	-	52586980	52587097				CACGTAGAATTAAGGCAGTTCTG	23	2
novel-58-1	3p	23	+	2493665	2493839				ATCTAGTAGCTGTTTCCC	18	2
novel-58-2	5p	Zv9_NA900	-	7561	7785	ATCTAGTAGCTGTTTCCC	18	2
novel-59-1	Both	4	-	43891658	43891891	CTGGCACTGTGAAGAGACATGAGG	24	1204	TCTTATCGTTTCCTCACTTACCCG	24	473
novel-59-2	Both	4	-	43919790	43920023	CTGGCACTGTGAAGAGACATGAGG	24	1204	TCTTATCGTTTCCTCACTTACCCG	24	473
novel-59-3	Both	4	-	43935986	43936219	CTGGCACTGTGAAGAGACATGAGG	24	1204	TCTTATCGTTTCCTCACTTACCCG	24	473
novel-6	3p	3	-	38332412	38332513				TAATTAAAACAAAGCATCG	19	10
novel-60	3p	3	+	29676049	29676246				ATTCTAAATAAAAACCTG	18	2
novel-61	5p	11	-	11545454	11545701	CGGATCTCTTGAGCTCAGG	19	2
novel-62	5p	17	-	39139096	39139295	CTTGGCCATGTCTCTGAGTATTGCACA	27	2
novel-63	3p	3	-	40521691	40521859				AGTGTGACGTCGACATCCGTAAGGA	25	2
novel-64	3p	3	+	37783782	37784018				TGACATCGTTACAGTTGGAGAATGC	25	2
novel-65-1	5p	4	-	28182245	28182434	TCACGCGGAAGACCTGGGTTCGATTC	26	2
novel-65-2	5p	4	-	28188733	28188921	TCACGCGGAAGACCTGGGTTCGATTC	26	2
novel-66	3p	19	-	28446449	28446534				CACAAATGTGTATAATGACATG	22	2
novel-67	5p	5	+	38773518	38773670	AGTTTGGTGTGGAGGAACTGGACTGGCCT	29	2
novel-68	5p	1	+	47219507	47219615	CCAGCAGCACGGTCAATACTGG	22	2
novel-69	5p	21	-	7721328	7721449	TACATTCATTGATGTCGTTGGGT	23	105
novel-7	Both	21	-	40390746	40390841	TGAGAACTGAATTCCAAGGGTGT	23	332	CCACGGAGTTCAGTTCTTAAGT	22	2
novel-70-1	3p	19	+	5408254	5408500				ACTCGTAATTCTGACTTTATAACTC	25	2
novel-70-2	5p	Zv9_scaffold3549	+	68311	68560	ACTCGTAATTCTGACTTTATAACTC	25	2
novel-71-1	3p	19	-	44071559	44071702				GAACAGAAGTCGCATTGACT	20	2
novel-71-2	3p	19	-	44153593	44153736				GAACAGAAGTCGCATTGACT	20	2
novel-72	3p	15	-	19934318	19934446				AGGCGTCCCAGACTGTGTGTGACA	24	2
novel-73	3p	22	-	14670023	14670241				CAAGATTGAGGCAAACAGT	19	2
novel-74	5p	Zv9scaffold3506	-	73866	73994	TCAGTGGTAGAATTCTCTCCTGCC	24	2
novel-75	3p	1	-	24676347	24676572				GAAAGTGTGTCCAAACTTTTG	21	2
novel-76	3p	6	+	14850956	14851051				CGATTTGCACTCTGGGACT	19	2
novel-77-1	5p	22	-	25262645	25262851	AGAGGGTCAAGAGTCTGATT	20	2
novel-77-2	5p	22	-	25275716	25275908	AGAGGGTCAAGAGTCTGATT	20	2
novel-78	5p	16	-	7120100	7120245	AAGGATGCATATTTACAAATG	21	2
novel-79	3p	5	-	1200222	1200454				CGCCTCGGCCGGCGCCTAGCAGC	23	98
novel-8	3p	18	-	36791428	36791604				ACAATGGAAGTCAATGGGAACT	22	10
novel-80	3p	5	+	35660987	35661058				GAAATGATTGTTGATATAGAGA	22	2
novel-81	3p	Zv9_NA928	+	13518	13763				CAGACGTGGACCTTTAACC	19	2
novel-82	3p	14	-	48569196	48569332				CTTACAGATTGAAACAAACCCT	22	2
novel-83	3p	18	+	49804201	49804342				AACGACTGCAGCGTGGTGCGCCTCAGC	27	2
novel-84-1	Both	20	+	55791612	55791787	CTAATAGGGAACGTGAGCTG	20	23	TTTACCCTACTGATGTCCGTG	21	92
novel-84-2	Both	20	-	55449203	55449378	CTAATAGGGAACGTGAGCTG	20	23	TTTACCCTACTGATGTCCGTG	21	92
novel-84-3	Both	5	-	1187588	1187763	CTAATAGGGAACGTGAGCTG	20	23	TTTACCCTACTGATGTCCGTG	21	92
novel-85	5p	4	+	36316773	36316986	ATTCCGGACGAGCCCCCA	18	2
novel-86	3p	Zv9_NA54	+	8614	8755				TTTGTGTGAACTGTTCCTTTAA	22	2
novel-87a	3p	14	+	22953919	22954117				GAATACCAGGTGCTGTACGCTT	22	88
novel-87b	3p	Zv9_NA109	-	576	681				GGAATACCAGGTGCTCTAAGCTT	23	63
novel-88	3p	Zv9_scaffold3487	-	171729	171829				TGAGGAGCTTAGACCAAGTCAA	22	2
novel-89	5p	Zv9_NA233	-	28955	29179	GTTATTGGTTTAGTGACT	18	2
novel-9	5p	Zv9_NA728	+	10747	10995	AGATGAAAGTGTTGACCGTATC	22	9
novel-90-1	5p	1	+	54387931	54388116	TCACGTCGGGGTCACCAT	18	2
novel-90-2	5p	21	-	7260920	7261105	TCACGTCGGGGTCACCAT	18	2
novel-91	3p	7	-	64903506	64903622				GTAGAATTAAGGCAGTTCTGAAGGC	25	2
novel-92	3p	5	+	43714456	43714651				AGGACAAAGAAGGCATTCCCCC	22	2
novel-93	3p	22	-	25347058	25347234				GCCTTCATCCAAGCTGCTG	19	2
novel-94-1	3p	13	+	8775850	8776099				ATTCTGACTTTATAACTCACAATTCTGACTTT	32	2
novel-94-2	3p	13	+	8777023	8777272				ATTCTGACTTTATAACTCACAATTCTGACTTT	32	2
novel-95	3p	6	+	9577288	9577468				ATCAAGGCTGCATTTATTTGA	21	2
novel-96	5p	23	-	35896143	35896261	TTTAAAGCATAACACTGAA	19	2
novel-97	3p	4	-	49787397	49787562				CTGCGATCCATTGAAAGTC	19	75
novel-98-1	3p	20	+	43796790	43797007				TGTGGAAGTCAATGGCTACTG	21	2
novel-98-2	5p	20	+	43797066	43797313	TGTGGAAGTCAATGGCTACTG	21	2
novel-98-3	5p	20	+	43797331	43797525	TGTGGAAGTCAATGGCTACTG	21	2
novel-99	3p	11	-	26409646	26409746				TTCACTACTAGCAGAACTCGGA	22	2
