# Supplementary material for: Identification and characterization of novel and conserved microRNAs in several tissues of the Chinese rare minnow (Gobiocypris rarus) based on illumina deep sequencing technology
Source: BMC Genomics. 2016 Apr 12;17:283. doi: 10.1186/s12864-016-2606-5 (PMC4828758; doi:10.1186/s12864-016-2606-5)
Supplement: Additional file 5: Table S5. — Novel miRNA target prediction using miRanda, TargetScan, RNA22 and PITA (local version). (XLSX 515 kb) [file 12864_2016_2606_MOESM5_ESM.xlsx]

## Sheet: miRanda
Table S5. Predicted target genes of rare minnow novel miRNAs by miRanda
name of miR	target gene	Score	Energy (kCal/Mol)	miRNA start_end	target gene start_end	Align Len(nt)			position for the hit
Novel-101	dmrt1	154	-21.3	2 16	426 448	15	0.8	0.8667	Query: 3' ccatccaGTGCACT-GACTACCt 5' | | : | | | | | | | | | | Ref: 5' gagggccCATCTGAGCTGATGGt 3'
Novel-101	AR	163	-20.4	2 20	2445 2466	18	0.7778	0.7778	Query: 3' ccaTCCAGTGCACTGACTACCt 5' | | | | | | | | | | | | | | Ref: 5' aacAGCTGACCCGACTGATGGa 3'
Novel-101	AR	162	-28.02	2 21	84 108	22	0.7273	0.8182	Query: 3' ccATCCAGTG-CA--CTGACTACCt 5' | | | | | : | | | | : | | | | | | | Ref: 5' gtTAGGTTCCGGTCGGGCTGATGGa 3'
Novel-103	ERα	154	-21.61	2 16	725 746	15	0.8	0.8667	Query: 3' cgaccaAATTC-GACCAGGACt 5' | : | | | | | | | | | | | Ref: 5' tcattaTGGAGTCTGGTCCTGt 3'
Novel-103	AR	154	-20.13	2 20	2858 2881	21	0.7143	0.7143	Query: 3' cgACCAAA---TTCGACCAGGACt 5' | | | | | | | | | | | | | | | Ref: 5' ccTCGTTTTGAAAAATGGTCCTGa 3'
Novel-114	ERα	154	-21	2 16	1875 1893	15	0.8	0.8667	Query: 3' tcaCCGA-GGAGTCGGTTc 5' | | | : | | | | | | | | | Ref: 5' acgGCCTGTCTCAGCCAAa 3'
Novel-116	Foxl2	144	-23.21	2 18	1071 1095	22	0.6364	0.6818	Query: 3' acCTCCGTGGC------GACCCTAg 5' | | | | | | : | | | | | | | | Ref: 5' atGATGCACTGCTCGTACTGGGATc 3'
Novel-117	ERα	147	-20.88	2 17	1094 1112	16	0.6875	0.8125	Query: 3' ctGGC-TAAACGTGCAGTc 5' | : | : | | | | | | | | | Ref: 5' ggCTGTGTGTTCACGTCAg 3'
Novel-121	ERβ2	146	-21.48	2 19	1607 1625	17	0.7647	0.7647	Query: 3' cgaCGTCAAGAGTCAGGTCCa 5' | | | | | | | | | | | | | Ref: 5' ctgGCAG-CCAC-GTCCAGGt 3'
Novel-121	CYP19a	150	-21.99	2 17	540 563	18	0.7778	0.7778	Query: 3' cgacgTCAAGA--GT-CAGGTCCa 5' | | | | | | | | | | | | | | Ref: 5' gctaaAGCTCTAACAGGTCCAGGg 3'
Novel-121	AR	161	-25.6	2 14	2569 2589	12	0.9167	1	Query: 3' cgacgtcaAGAGTCAGGTCCa 5' | | | | : | | | | | | | Ref: 5' agaaataaTCTCGGTCCAGGt 3'
Novel-126	ERβ1	151	-24.08	2 21	487 509	20	0.65	0.75	Query: 3' gtGCGTTGT-CGTCGAGGTGACc 5' : | | | | : | | | | | | | | | Ref: 5' tcTGCACCGCCCTCCTCCACTGg 3'
Novel-15b	CYP19b	152	-23.48	2 18	596 618	17	0.7059	0.8235	Query: 3' cccggGCTG-CGAGGTCGCGGTa 5' | | | | : : | | | | | | | | Ref: 5' gtagaCGTCTGTGTCAGCGCCAc 3'
Novel-15b	CYP19b	144	-22.05	2 21	1630 1651	19	0.5789	0.6842	Query: 3' ccCGGGCTGCGAGGTCGCGGTa 5' | | | : | : | | | | | | | Ref: 5' caGCCACGCCTGAGAGCGCCAg 3'
Novel-1a	ERβ2	145	-23.78	2 10	263 281	8	1	1	Query: 3' ccgcgcccggGGAGAGAGc 5' | | | | | | | | Ref: 5' gtggtaactgCCTCTCTCg 3'
Novel-1a	CYP19a	148	-24.9	2 18	1005 1028	21	0.6667	0.7143	Query: 3' ccGCGCCCGGG-----GAGAGAGc 5' | | | | | : | | | | | | | | | Ref: 5' atCGCGGCTCCAGATACTCTCTCt 3'
Novel-1b	ERβ2	153	-32	2 20	258 281	21	0.6667	0.8095	Query: 3' tcCCGCGCC--CGG-GGAGAGAGc 5' | | : | : | | | : | | | | | | | | Ref: 5' acGGTGTGGTAACTGCCTCTCTCg 3'
Novel-1b	ERβ2	149	-31.38	2 20	470 495	23	0.6522	0.7391	Query: 3' tcCCGCGC-CCGG----GGAGAGAGc 5' | | : | | | | : | | | | | | | | | Ref: 5' agGGTGGGAGGTCACATCCTCTCTCc 3'
Novel-1b	ERα	151	-22.63	2 20	1214 1234	18	0.6667	0.7222	Query: 3' tcCCGCGCCCGGGGAGAGAGc 5' | | : | | | | | | | | | | Ref: 5' agGGTTCCAGAACCTCTCTCt 3'
Novel-1b*	ERβ2	152	-23.38	2 13	579 597	11	0.8182	1	Query: 3' aggtcccGCGGGACGGGAa 5' : | | : | | | | | | | Ref: 5' acttcacTGCTCTGCCCTt 3'
Novel-1b*	ERβ1	157	-23.47	2 18	181 199	16	0.75	0.8125	Query: 3' agGTCCCGCGGGACGGGAa 5' | | | : | | | | | | | | | Ref: 5' gaCAGCCTTCCCTGCCCTg 3'
Novel-1b*	dmrt1	151	-20.84	2 12	1478 1496	10	0.9	1	Query: 3' aggtcccgCGGGACGGGAa 5' | | : | | | | | | | Ref: 5' aatgtgaaGCTCTGCCCTt 3'
Novel-1b*	dmrt1	146	-22.76	2 12	632 651	11	0.9091	0.9091	Query: 3' aggtcccgCG-GGACGGGAa 5' | | | | | | | | | | Ref: 5' cccacccaGCACCTGCCCTg 3'
Novel-29b	Foxl2	148	-21.36	2 20	1294 1314	19	0.6316	0.8421	Query: 3' ccCGG-GTCGGGGCGAAGCGTg 5' | | | | | : :: : | | | | | | | Ref: 5' cgGCCACA-TTTTTCTTCGCAg 3'
Novel-29b	AR	150	-25.29	2 16	1106 1127	15	0.8	0.8	Query: 3' cccgggTCGG-GGCGAAGCGTg 5' | | | | | | | | | | | | Ref: 5' ggacagAGCCAAAGCTTCGCAa 3'
Novel-35a	ERβ1	155	-20.74	2 17	710 734	16	0.75	0.875	Query: 3' acccccgaGCAGGCC-CTACACTTg 5' : | | | : | | | | | | | | | Ref: 5' cactatggTGTCTGGTCATGTGAAg 3'
Novel-37	Foxl2	143	-28.86	2 14	825 848	15	0.8	0.8	Query: 3' cggccggcTCCG--C-GGCGCGGc 5' | | | | | | | | | | | | Ref: 5' aacgtgaaAGGCTTGTCCGCGCCg 3'
Novel-38	Foxl2	143	-21.89	2 20	381 402	18	0.5	0.7778	Query: 3' tacTGTAGTTTCATGGCGCTCt 5' : | : : :: | | | | | | | | Ref: 5' atcGCGATGGCGATCCGCGAGa 3'
Novel-4	ERα	152	-20.62	2 17	1098 1120	15	0.7333	0.8	Query: 3' cttgggtGCGCACGTTTCGTGTt 5' | | | | : | | | | | | | Ref: 5' gtgtgttCACGTCAGAAGCACAg 3'
Novel-4	CYP19b	163	-26.03	2 22	1416 1437	20	0.65	0.9	Query: 3' ctTGGGTGCGCACGTTTCGTGTt 5' : | | : : | | : | | : | | | | | | | Ref: 5' ggGCCTGCGT-TGGGAAGCACAt 3'
Novel-4	CYP19a	162	-23.62	2 20	1394 1417	19	0.6842	0.8947	Query: 3' cttgGGTGCGCA-CGTTTCGTGTt 5' : | : : | : | | | | | | | | | | | Ref: 5' tcggTCGTGTGTGGGAAAGCACAt 3'
Novel-40a	AR	160	-26.08	2 25	2326 2353	26	0.6923	0.7692	Query: 3' agAAGTGTCA-CGGTCTGA--TCTCAGTt 5' | | | | | | | | : | : | | | | | | | | | Ref: 5' caTTC-CAGTGGAGGGGCTGAAGAGTCAg 3'
Novel-44	spermatogenesis-associated protein 4 mRNA protein 4 mRNA	168	-22.87	2 21	613 634	19	0.7895	0.7895	Query: 3' tcTCGTGTCACTGCTCTCCTCt 5' | | | | | | | | | | | | | | | Ref: 5' atAGAACAGAGAAAAGAGGAGa 3'
Novel-44	POMC	150	-21.27	2 21	318 338	19	0.6316	0.7895	Query: 3' tcTCGTGTCACTGCTCTCCTCt 5' : | | : : | | | | | | | | | | Ref: 5' atGGGATGG-GTGGAGAGGAGt 3'
Novel-44	ERβ2	154	-28.32	2 21	825 848	21	0.6667	0.8095	Query: 3' tcTCGTGTC-ACTGC-TCTCCTCt 5' | | : : | | | | : | | | | | | | | Ref: 5' agAGGGTAGCAGATGCAGAGGAGa 3'
Novel-44	ERβ2	151	-22.07	2 19	1632 1655	20	0.75	0.75	Query: 3' tctcGTGTCACTG---CTCTCCTCt 5' | | | | | | | | | | | | | | | Ref: 5' aactCA-AGTTACAGAGAGAGGAGt 3'
Novel-44	ERα	155	-21.01	2 21	928 950	20	0.7	0.75	Query: 3' tcTCGTGT-CACTGCTCTCCTCt 5' | | | : | | | | | | | | | | | Ref: 5' ctATCAGGCGTGAGAAGAGGAGg 3'
Novel-46	CYP19a	166	-21.68	2 21	1031 1054	21	0.7619	0.8571	Query: 3' gaCGGAC-AGATGTG-AACGACAc 5' | : | | | | | | | | : | | | | | | | Ref: 5' caGTCTGTTCTTCATGTTGCTGTt 3'
Novel-52	CYP19b	140	-21.6	2 9	571 589	7	1	1	Query: 3' tccgagtaacaCAGAGGTc 5' | | | | | | | Ref: 5' tacaggtccagGTCTCCAg 3'
Novel-53	ERβ2	160	-24.07	2 21	2410 2435	19	0.6316	0.8421	Query: 3' aaggaaATCGGTGGACGTCGGGCTTt 5' | : | : | | | : : | | | | | | | Ref: 5' gtgcggTGACTAAATGTGGCCCGAAg 3'
Novel-53	ERα	153	-22.96	2 20	153 182	22	0.7273	0.7273	Query: 3' aaggaaaTCGGTGGA--C--GTCGGGCTTt 5' | | | | | | | | | | | | | | | | Ref: 5' gccaggcAGCGACGTAGGACCAGCCCGAAc 3'
Novel-53	AR	169	-26.12	2 24	1373 1397	22	0.7727	0.7727	Query: 3' aagGAAATCGGTGGACGTCGGGCTTt 5' | | | | | | | | | | | | | | | | | Ref: 5' ccgCGTGAGCGACCT-CCGCCCGAAc 3'
Novel-61	AR	150	-20.51	2 18	2125 2141	16	0.6875	0.875	Query: 3' ggACTCGAGTTCTCTAGGc 5' | | : | : | : | | | | | | | Ref: 5' tcTGGGTT--GGAGATCCt 3'
Novel-62	ERβ1	162	-21.5	2 26	2479 2505	25	0.68	0.76	Query: 3' acACGTTATGAGTC-TCTGTACCGGTTc 5' | : : | | | | | | | | | | | | | | | | Ref: 5' ttTCTGTTTCTCTGAAGAC-TGGCCAAa 3'
Novel-65	AR	164	-32.63	2 25	1356 1380	24	0.7083	0.7917	Query: 3' ctTAGCTT-GGGTCCAGAAGGCGCACt 5' | | | : | | : | | | | | | | | | | | | Ref: 5' gaAGCGGATCTCTGG--TTCCGCGTGa 3'
Novel-67	spermatogenesis-associated protein 4 mRNA protein 4 mRNA	163	-20.08	2 27	539 568	27	0.6296	0.7778	Query: 3' tccGGTCAGGTCAAGGA--GGTGTGGTTTGa 5' : | | | | | | | | : | | : : | | | | | | | Ref: 5' gtcTCAGT-GAGTTTATAGCTGAACCAAACa 3'
Novel-68	ERβ2	154	-22.46	2 17	1590 1610	15	0.8	0.8667	Query: 3' ggtcatAACTGGCACGACGACc 5' | | | | : | | | | | | | | Ref: 5' agatctTTGA-TATGCTGCTGg 3'
Novel-68	ERβ2	152	-25.03	2 18	1447 1471	19	0.6842	0.7895	Query: 3' ggtcaTAACTGG---CACGACGACc 5' | | | : | : | | | | | | | | | Ref: 5' ggtccATTTGCTAGAGTGCTGCTGg 3'
Novel-68	ERβ2	147	-21.7	2 21	1729 1751	20	0.6	0.75	Query: 3' ggTCATAACTGGC-ACGACGACc 5' | | : | : : | | | | | | | | | Ref: 5' gcAGAGGCGGTCGAAGCTGCTGt 3'
Novel-68	ERβ1	158	-21.27	2 20	1264 1288	21	0.7143	0.7619	Query: 3' ggtCATAACTGGC---ACGACGACc 5' | | | | | | : | | | | | | | | | Ref: 5' ggtGCATTTACTGGAATGCTGCTGg 3'
Novel-68	ERβ1	158	-21.27	2 20	1264 1288	21	0.7143	0.7619	Query: 3' ggtCATAACTGGC---ACGACGACc 5' | | | | | | : | | | | | | | | | Ref: 5' ggtGCATTTACTGGAATGCTGCTGg 3'
Novel-68	ERβ1	158	-24.38	2 17	1407 1427	15	0.8667	0.8667	Query: 3' ggtcatAACTGGCACGACGACc 5' | | | | | | | | | | | | | Ref: 5' agatctTTGA-CATGCTGCTGg 3'
Novel-68	ERα	140	-25.97	2 9	130 151	7	1	1	Query: 3' ggtcataactggcaCGACGACc 5' | | | | | | | Ref: 5' agaccagcggagagGCTGCTGg 3'
Novel-68	AR	154	-23.07	2 15	2252 2273	13	0.7692	0.9231	Query: 3' ggtcataaCTGGCACGACGACc 5' | : : | | | | | | | | | Ref: 5' tcgcaggaGTTTGTGCTGCTGc 3'
Novel-69	CYP19a	162	-20.45	2 15	707 729	13	0.8462	1	Query: 3' tgggttgctGTAGTTACTTACAt 5' : : | | | | | | | | | | | Ref: 5' aggagtcccTGTCAATGAATGTg 3'
Novel-7	CYP19b	158	-21.93	2 19	778 800	17	0.7647	0.7647	Query: 3' tgtggGAACCTTAAGTCAAGAGt 5' | | | | | | | | | | | | | Ref: 5' cagtaCCTGGCAGACAGTTCTCa 3'
Novel-72	ERβ1	165	-25.06	2 23	525 551	24	0.7083	0.75	Query: 3' acAGTGTGTGTCAGAC---CCTGCGGa 5' | | | | | : | | | | | | | | | | | | Ref: 5' acTCAAACGCTGCCTGGGAGGACGCCa 3'
Novel-74	ERβ2	146	-20.17	2 21	793 821	24	0.6667	0.6667	Query: 3' ccgtCCTCT-CTTAAG----ATGGTGACt 5' | | | | | | | | | | | | | | | | Ref: 5' cggtGAAGAGGAATACAGAAAACCACTGg 3'
Novel-83	CYP19b	160	-24.47	2 22	1361 1388	21	0.7143	0.7619	Query: 3' cgactcCGCGTGGTGCGA-CGTCAGCAa 5' | | | | | | | : | | | | | | | | Ref: 5' aactttGAGAACAACGTTCCCAGTCGTt 3'
Novel-90	CYP19b	151	-20.93	2 12	408 425	10	0.9	1	Query: 3' taccactGGGGCTGCACt 5' | : | | | | | | | | Ref: 5' gcaagtcCTCCGACGTGt 3'
Novel-94	POMC	157	-20.15	2 29	211 246	31	0.6129	0.7097	Query: 3' tttcAGT-CTT-AACACTCAA--TATTTCAGTCTTa 5' | | | | | | | | | : | | : : | | | | | | | | Ref: 5' ggctTCATGAAGTCCTGGGATGAGCGCAGTCAGAAa 3'
Novel-94	dmrt1	162	-20.85	2 28	1287 1321	29	0.5862	0.7241	Query: 3' tttcaGTCTTAACACTCAAT---ATTTCAGTCTTa 5' : | | : | | | | | | | | : : | | | | | | | Ref: 5' ctccaTAGTGTTGTGCGGGACAGTTGGGTCAGAAg 3'
Novel-94	AR	165	-20.27	2 28	2326 2356	26	0.6154	0.7692	Query: 3' tttcaGTCTTAACACTCAATATTTCAGTCTTa 5' | | | : | | : | | : | : | | | | | | | | Ref: 5' cattcCAGTGGAG-GGGCTGAAGAGTCAGAAg 3'

## Sheet: Targetscan
Table S5. Predicted target genes of Gobiocypris rarus novel miRNAs by TargetScan
a_Gene_ID	miRNA_family_ID	target gene_start	target gene_end	Site_type
dmrt1CDS	Novel-101	441	447	7mer-m8
dmrt1CDS	Novel-120	525	531	7mer-1a
dmrt1CDS	Novel-1b*	644	650	7mer-m8
dmrt1CDS	Novel-35a	295	301	7mer-m8
dmrt1CDS	Novel-46	236	242	7mer-m8
dmrt1CDS	Novel-46*	262	268	7mer-m8
dmrt1CDS	Novel-52	92	98	7mer-m8
dmrt1CDS	Novel-59	139	145	7mer-m8
dmrt1CDS	Novel-59	345	351	7mer-m8
dmrt1CDS	Novel-63	583	589	7mer-1a
dmrt1CDS	Novel-69	298	304	7mer-m8
dmrt1CDS	Novel-84*	457	463	7mer-m8
dmrt1CDS	Novel-85	753	759	7mer-m8
dmrt1 3'UTR	Novel-102	187	193	7mer-1a
dmrt1 3'UTR	Novel-104	842	848	7mer-1a
dmrt1 3'UTR	Novel-108	776	782	7mer-1a
dmrt1 3'UTR	Novel-11	98	104	7mer-m8
dmrt1 3'UTR	Novel-110	179	185	7mer-1a
dmrt1 3'UTR	Novel-118*	544	550	7mer-1a
dmrt1 3'UTR	Novel-12	1221	1227	7mer-m8
dmrt1 3'UTR	Novel-127	341	347	7mer-1a
dmrt1 3'UTR	Novel-127*	317	323	7mer-1a
dmrt1 3'UTR	Novel-15b*	770	776	7mer-m8
dmrt1 3'UTR	Novel-16	313	319	7mer-m8
dmrt1 3'UTR	Novel-16	990	997	8mer-1a
dmrt1 3'UTR	Novel-19	918	925	8mer-1a
dmrt1 3'UTR	Novel-1b*	689	695	7mer-m8
dmrt1 3'UTR	Novel-23	213	219	7mer-m8
dmrt1 3'UTR	Novel-23	901	908	8mer-1a
dmrt1 3'UTR	Novel-35a	679	685	7mer-m8
dmrt1 3'UTR	Novel-36	842	848	7mer-1a
dmrt1 3'UTR	Novel-44	745	752	8mer-1a
dmrt1 3'UTR	Novel-6	856	862	7mer-m8
dmrt1 3'UTR	Novel-63	380	387	8mer-1a
dmrt1 3'UTR	Novel-66	1087	1093	7mer-m8
dmrt1 3'UTR	Novel-66	1155	1161	7mer-1a
dmrt1 3'UTR	Novel-66	781	787	7mer-m8
dmrt1 3'UTR	Novel-69	994	1001	8mer-1a
dmrt1 3'UTR	Novel-77	5	11	7mer-1a
dmrt1 3'UTR	Novel-8	345	351	7mer-1a
dmrt1 3'UTR	Novel-80	591	598	8mer-1a
dmrt1 3'UTR	Novel-82	57	63	7mer-m8
dmrt1 3'UTR	Novel-82	87	93	7mer-m8
dmrt1 3'UTR	Novel-84*	527	533	7mer-1a
dmrt1 3'UTR	Novel-84*	935	941	7mer-1a
dmrt1 3'UTR	Novel-86	759	765	7mer-1a
dmrt1 3'UTR	Novel-94	233	239	7mer-1a
dmrt1 3'UTR	Novel-94	514	520	7mer-m8
Foxl2 5'UTR	Novel-122	149	156	8mer-1a
Foxl2 5'UTR	Novel-44	5	11	7mer-1a
Foxl2 CDS	Novel-10	548	554	7mer-m8
Foxl2 CDS	Novel-10	99	105	7mer-1a
Foxl2 CDS	Novel-111	727	733	7mer-m8
Foxl2 CDS	Novel-116	871	877	7mer-m8
Foxl2 CDS	Novel-12	297	303	7mer-1a
Foxl2 CDS	Novel-130	687	693	7mer-1a
Foxl2 CDS	Novel-15b	554	560	7mer-1a
Foxl2 CDS	Novel-17	311	318	8mer-1a
Foxl2 CDS	Novel-1a	296	302	7mer-1a
Foxl2 CDS	Novel-1b	296	302	7mer-1a
Foxl2 CDS	Novel-31	179	185	7mer-1a
Foxl2 CDS	Novel-37	624	630	7mer-m8
Foxl2 CDS	Novel-37	831	837	7mer-1a
Foxl2 CDS	Novel-38	178	185	8mer-1a
Foxl2 CDS	Novel-43	909	915	7mer-1a
Foxl2 CDS	Novel-70	248	254	7mer-1a
Foxl2 CDS	Novel-77	732	738	7mer-1a
Foxl2 CDS	Novel-9	311	317	7mer-1a
Foxl2 3'UTR	Novel-104	268	274	7mer-m8
Foxl2 3'UTR	Novel-104	376	383	8mer-1a
Foxl2 3'UTR	Novel-114	137	143	7mer-1a
Foxl2 3'UTR	Novel-127*	356	362	7mer-m8
Foxl2 3'UTR	Novel-29b	168	174	7mer-m8
Foxl2 3'UTR	Novel-36	377	383	7mer-1a
Foxl2 3'UTR	Novel-46	366	372	7mer-m8
Foxl2 3'UTR	Novel-69	199	205	7mer-m8
Foxl2 3'UTR	Novel-69	373	379	7mer-m8
Foxl2 3'UTR	Novel-7*	471	477	7mer-1a
Foxl2 3'UTR	Novel-76	262	268	7mer-1a
Foxl2 3'UTR	Novel-86	430	436	7mer-1a
Foxl2 3'UTR	Novel-94	83	89	7mer-1a
ERβ1 5'UTR	Novel-55	114	120	7mer-m8
ERβ1 5'UTR	Novel-68	67	73	7mer-m8
ERβ1 5'UTR	Novel-7	141	147	7mer-m8
ERβ1 CDS	Novel-10	1382	1388	7mer-1a
ERβ1 CDS	Novel-105	1184	1190	7mer-1a
ERβ1 CDS	Novel-107	848	854	7mer-m8
ERβ1 CDS	Novel-112	1702	1708	7mer-m8
ERβ1 CDS	Novel-12	1518	1524	7mer-m8
ERβ1 CDS	Novel-12	854	860	7mer-1a
ERβ1 CDS	Novel-126	351	357	7mer-m8
ERβ1 CDS	Novel-128	657	664	8mer-1a
ERβ1 CDS	Novel-1a	1671	1677	7mer-m8
ERβ1 CDS	Novel-1b	1671	1677	7mer-m8
ERβ1 CDS	Novel-1b*	41	47	7mer-m8
ERβ1 CDS	Novel-26	310	316	7mer-1a
ERβ1 CDS	Novel-26	860	866	7mer-m8
ERβ1 CDS	Novel-27	1186	1192	7mer-m8
ERβ1 CDS	Novel-27	1779	1785	7mer-1a
ERβ1 CDS	Novel-35a	576	582	7mer-m8
ERβ1 CDS	Novel-45	1184	1190	7mer-1a
ERβ1 CDS	Novel-46	1592	1598	7mer-1a
ERβ1 CDS	Novel-51*	1625	1631	7mer-m8
ERβ1 CDS	Novel-60	843	850	8mer-1a
ERβ1 CDS	Novel-61	1702	1708	7mer-m8
ERβ1 CDS	Novel-64	1017	1023	7mer-1a
ERβ1 CDS	Novel-66	1558	1564	7mer-m8
ERβ1 CDS	Novel-68	1130	1136	7mer-m8
ERβ1 CDS	Novel-68	1269	1275	7mer-m8
ERβ1 CDS	Novel-68	1507	1513	7mer-1a
ERβ1 CDS	Novel-68	1590	1596	7mer-m8
ERβ1 CDS	Novel-72	1621	1627	7mer-1a
ERβ1 CDS	Novel-72	393	400	8mer-1a
ERβ1 CDS	Novel-73	296	302	7mer-m8
ERβ1 CDS	Novel-75	1099	1105	7mer-m8
ERβ1 CDS	Novel-77	251	257	7mer-1a
ERβ1 CDS	Novel-8	656	662	7mer-1a
ERβ1 CDS	Novel-80	839	846	8mer-1a
ERβ1 CDS	Novel-84	504	510	7mer-1a
ERβ1 CDS	Novel-86	1686	1692	7mer-m8
ERβ1 CDS	Novel-88	5	11	7mer-m8
ERβ1 CDS	Novel-88	959	965	7mer-1a
ERβ1 CDS	Novel-89	1355	1361	7mer-m8
ERβ1 CDS	Novel-92	632	639	8mer-1a
ERβ1 CDS	Novel-96	208	214	7mer-m8
ERβ1 CDS	Novel-99	932	938	7mer-1a
ERβ1 3'UTR	Novel-111	541	547	7mer-1a
ERβ1 3'UTR	Novel-128	639	646	8mer-1a
ERβ1 3'UTR	Novel-130	683	689	7mer-1a
ERβ1 3'UTR	Novel-19	632	638	7mer-m8
ERβ1 3'UTR	Novel-19	7	13	7mer-m8
ERβ1 3'UTR	Novel-35a	298	304	7mer-m8
ERβ1 3'UTR	Novel-46	597	603	7mer-m8
ERβ1 3'UTR	Novel-5	85	91	7mer-1a
ERβ1 3'UTR	Novel-51*	161	167	7mer-1a
ERβ1 3'UTR	Novel-62	520	527	8mer-1a
ERβ1 3'UTR	Novel-71	502	508	7mer-m8
ERβ1 3'UTR	Novel-73	247	254	8mer-1a
ERβ1 3'UTR	Novel-75	475	481	7mer-m8
ERβ1 3'UTR	Novel-75	656	662	7mer-m8
ERβ1 3'UTR	Novel-80	712	718	7mer-m8
ERβ1 3'UTR	Novel-94	262	268	7mer-1a
ERβ2 5'UTR	Novel-102	62	68	7mer-1a
ERβ2 5'UTR	Novel-116	90	96	7mer-1a
ERβ2 5'UTR	Novel-120	66	72	7mer-m8
ERβ2 5'UTR	Novel-17	29	35	7mer-1a
ERβ2 5'UTR	Novel-19	157	163	7mer-m8
ERβ2 5'UTR	Novel-1a	274	280	7mer-m8
ERβ2 5'UTR	Novel-1b	274	280	7mer-m8
ERβ2 5'UTR	Novel-21	262	269	8mer-1a
ERβ2 5'UTR	Novel-30	6	12	7mer-1a
ERβ2 5'UTR	Novel-68	134	140	7mer-1a
ERβ2 5'UTR	Novel-75	4	11	8mer-1a
ERβ2 5'UTR	Novel-94	106	112	7mer-1a
ERβ2 5'UTR	Novel-98	53	60	8mer-1a
ERβ2 CDS	Novel-109	82	88	7mer-1a
ERβ2 CDS	Novel-121	1209	1215	7mer-m8
ERβ2 CDS	Novel-121	1625	1631	7mer-1a
ERβ2 CDS	Novel-14	755	761	7mer-m8
ERβ2 CDS	Novel-1a	79	85	7mer-m8
ERβ2 CDS	Novel-1b	79	85	7mer-m8
ERβ2 CDS	Novel-1b*	181	187	7mer-m8
ERβ2 CDS	Novel-1b*	585	591	7mer-m8
ERβ2 CDS	Novel-26	1447	1453	7mer-1a
ERβ2 CDS	Novel-35a	908	914	7mer-m8
ERβ2 CDS	Novel-41	187	193	7mer-1a
ERβ2 CDS	Novel-42	58	64	7mer-m8
ERβ2 CDS	Novel-44	1239	1245	7mer-m8
ERβ2 CDS	Novel-44	1307	1313	7mer-1a
ERβ2 CDS	Novel-44	432	439	8mer-1a
ERβ2 CDS	Novel-44	554	560	7mer-m8
ERβ2 CDS	Novel-44	718	724	7mer-m8
ERβ2 CDS	Novel-47	489	495	7mer-m8
ERβ2 CDS	Novel-52	102	108	7mer-m8
ERβ2 CDS	Novel-54	301	307	7mer-m8
ERβ2 CDS	Novel-64	942	948	7mer-1a
ERβ2 CDS	Novel-68	1055	1061	7mer-m8
ERβ2 CDS	Novel-68	1194	1200	7mer-m8
ERβ2 CDS	Novel-68	1335	1341	7mer-m8
ERβ2 CDS	Novel-71	1096	1102	7mer-1a
ERβ2 CDS	Novel-74	405	411	7mer-m8
ERβ2 CDS	Novel-81	1568	1574	7mer-m8
ERβ2 CDS	Novel-85	650	656	7mer-m8
ERβ2 CDS	Novel-88	1270	1276	7mer-1a
ERβ2 CDS	Novel-9	293	299	7mer-m8
ERβ2 CDS	Novel-93	531	537	7mer-1a
ERβ2 CDS	Novel-99	488	494	7mer-m8
ERβ2 3'UTR	Novel-104	456	462	7mer-1a
ERβ2 3'UTR	Novel-108	135	141	7mer-1a
ERβ2 3'UTR	Novel-110	475	481	7mer-1a
ERβ2 3'UTR	Novel-127	481	487	7mer-1a
ERβ2 3'UTR	Novel-16	303	309	7mer-m8
ERβ2 3'UTR	Novel-18	495	502	8mer-1a
ERβ2 3'UTR	Novel-29b	74	80	7mer-1a
ERβ2 3'UTR	Novel-36	456	462	7mer-1a
ERβ2 3'UTR	Novel-53	354	360	7mer-m8
ERβ2 3'UTR	Novel-68	193	199	7mer-m8
ERβ2 3'UTR	Novel-69	397	403	7mer-m8
ERβ2 3'UTR	Novel-76	220	226	7mer-1a
ERβ2 3'UTR	Novel-82	206	213	8mer-1a
ERβ2 3'UTR	Novel-86	217	223	7mer-1a
ERβ2 3'UTR	Novel-86	54	60	7mer-m8
ERβ2 3'UTR	Novel-95	99	106	8mer-1a
ERα 5'UTR	Novel-19	33	40	8mer-1a
ERα CDS	Novel-101	1405	1412	8mer-1a
ERα CDS	Novel-101	177	183	7mer-1a
ERα CDS	Novel-103	629	635	7mer-m8
ERα CDS	Novel-111	277	283	7mer-m8
ERα CDS	Novel-114	1776	1783	8mer-1a
ERα CDS	Novel-115	1197	1203	7mer-1a
ERα CDS	Novel-117	995	1001	7mer-m8
ERα CDS	Novel-122	1208	1214	7mer-m8
ERα CDS	Novel-127*	557	564	8mer-1a
ERα CDS	Novel-128	715	721	7mer-1a
ERα CDS	Novel-18	526	532	7mer-1a
ERα CDS	Novel-1a	1117	1123	7mer-m8
ERα CDS	Novel-1b	1117	1123	7mer-m8
ERα CDS	Novel-21	456	462	7mer-m8
ERα CDS	Novel-23	1468	1474	7mer-1a
ERα CDS	Novel-26	1534	1540	7mer-1a
ERα CDS	Novel-4	1003	1009	7mer-m8
ERα CDS	Novel-42	1101	1107	7mer-m8
ERα CDS	Novel-44	833	839	7mer-m8
ERα CDS	Novel-5	1202	1209	8mer-1a
ERα CDS	Novel-5	419	425	7mer-1a
ERα CDS	Novel-5	86	92	7mer-1a
ERα CDS	Novel-51*	1760	1766	7mer-m8
ERα CDS	Novel-53	65	71	7mer-m8
ERα CDS	Novel-66	1341	1347	7mer-1a
ERα CDS	Novel-68	1524	1530	7mer-m8
ERα CDS	Novel-68	34	40	7mer-m8
ERα CDS	Novel-80	1457	1463	7mer-1a
ERα CDS	Novel-88	158	164	7mer-m8
ERα CDS	Novel-92	689	696	8mer-1a
ERα CDS	Novel-93	1248	1254	7mer-1a
ERα CDS	Novel-94	998	1004	7mer-m8
ERα 3'UTR	Novel-118*	306	312	7mer-1a
ERα 3'UTR	Novel-123	405	411	7mer-1a
ERα 3'UTR	Novel-127*	78	84	7mer-1a
ERα 3'UTR	Novel-35a	264	270	7mer-1a
ERα 3'UTR	Novel-35a	46	52	7mer-m8
ERα 3'UTR	Novel-39	297	303	7mer-m8
ERα 3'UTR	Novel-43	112	118	7mer-1a
ERα 3'UTR	Novel-75	154	160	7mer-1a
ERα 3'UTR	Novel-77	323	329	7mer-1a
ERα 3'UTR	Novel-95	422	428	7mer-1a
CYP19b 5'UTR	Novel-60	55	62	8mer-1a
CYP19b CDS	Novel-112	644	650	7mer-1a
CYP19b CDS	Novel-121	458	464	7mer-m8
CYP19b CDS	Novel-130	599	605	7mer-m8
CYP19b CDS	Novel-15b	493	499	7mer-m8
CYP19b CDS	Novel-17	1069	1076	8mer-1a
CYP19b CDS	Novel-17	1108	1114	7mer-m8
CYP19b CDS	Novel-29b	825	832	8mer-1a
CYP19b CDS	Novel-4	1312	1318	7mer-m8
CYP19b CDS	Novel-46*	670	676	7mer-m8
CYP19b CDS	Novel-5	730	736	7mer-m8
CYP19b CDS	Novel-50	1433	1439	7mer-m8
CYP19b CDS	Novel-52	464	470	7mer-m8
CYP19b CDS	Novel-55	1202	1208	7mer-1a
CYP19b CDS	Novel-61	644	650	7mer-1a
CYP19b CDS	Novel-68	79	85	7mer-1a
CYP19b CDS	Novel-68	954	961	8mer-1a
CYP19b CDS	Novel-7	675	682	8mer-1a
CYP19b CDS	Novel-73	561	567	7mer-m8
CYP19b CDS	Novel-83	1263	1269	7mer-m8
CYP19b CDS	Novel-89	795	801	7mer-1a
CYP19b CDS	Novel-9	1069	1075	7mer-1a
CYP19b CDS	Novel-9	1108	1114	7mer-1a
CYP19b CDS	Novel-90	300	306	7mer-m8
CYP19b CDS	Novel-90	876	883	8mer-1a
CYP19b CDS	Novel-92	1373	1379	7mer-m8
CYP19b 3'UTR	Novel-106	411	417	7mer-1a
CYP19b 3'UTR	Novel-117	116	122	7mer-1a
CYP19b 3'UTR	Novel-15b	3	9	7mer-m8
CYP19b 3'UTR	Novel-16	492	498	7mer-m8
CYP19b 3'UTR	Novel-16	99	105	7mer-m8
CYP19b 3'UTR	Novel-20	173	180	8mer-1a
CYP19b 3'UTR	Novel-39	244	250	7mer-1a
CYP19b 3'UTR	Novel-43	42	48	7mer-1a
CYP19b 3'UTR	Novel-60	438	444	7mer-m8
CYP19b 3'UTR	Novel-80	204	211	8mer-1a
CYP19b 3'UTR	Novel-84*	320	326	7mer-1a
CYP19b 3'UTR	Novel-89	488	494	7mer-1a
CYP19b 3'UTR	Novel-93	329	336	8mer-1a
CYP19b 3'UTR	Novel-95	501	507	7mer-1a
CYP19a CDS	Novel-109	239	245	7mer-1a
CYP19a CDS	Novel-11	1051	1058	8mer-1a
CYP19a CDS	Novel-116	263	269	7mer-m8
CYP19a CDS	Novel-118*	191	197	7mer-1a
CYP19a CDS	Novel-121	1107	1113	7mer-m8
CYP19a CDS	Novel-121	521	527	7mer-m8
CYP19a CDS	Novel-1a	986	992	7mer-m8
CYP19a CDS	Novel-1b	986	992	7mer-m8
CYP19a CDS	Novel-25	1186	1193	8mer-1a
CYP19a CDS	Novel-28	1536	1542	7mer-1a
CYP19a CDS	Novel-39	354	360	7mer-m8
CYP19a CDS	Novel-4	1375	1381	7mer-m8
CYP19a CDS	Novel-4	787	794	8mer-1a
CYP19a CDS	Novel-44	381	387	7mer-1a
CYP19a CDS	Novel-46	1012	1018	7mer-m8
CYP19a CDS	Novel-46*	733	739	7mer-m8
CYP19a CDS	Novel-5	571	578	8mer-1a
CYP19a CDS	Novel-5	726	732	7mer-m8
CYP19a CDS	Novel-51	1468	1475	8mer-1a
CYP19a CDS	Novel-64	1198	1204	7mer-1a
CYP19a CDS	Novel-68	141	147	7mer-m8
CYP19a CDS	Novel-69	687	693	7mer-m8
CYP19a CDS	Novel-7*	1431	1437	7mer-m8
CYP19a CDS	Novel-72	816	823	8mer-1a
CYP19a CDS	Novel-94	711	717	7mer-1a
CYP19a CDS	Novel-98	557	564	8mer-1a
CYP19a 3'UTR	Novel-102	230	236	7mer-1a
CYP19a 3'UTR	Novel-104	260	266	7mer-1a
CYP19a 3'UTR	Novel-18	137	143	7mer-1a
CYP19a 3'UTR	Novel-35a	546	553	8mer-1a
CYP19a 3'UTR	Novel-36	260	266	7mer-1a
CYP19a 3'UTR	Novel-6	285	291	7mer-m8
CYP19a 3'UTR	Novel-69	158	164	7mer-m8
CYP19a 3'UTR	Novel-87b	271	277	7mer-1a
AR 5'UTR	Novel-58	72	78	7mer-m8
AR 5'UTR	Novel-71	67	73	7mer-1a
AR 5'UTR	Novel-77	45	51	7mer-1a
AR 5'UTR	Novel-96	39	45	7mer-1a
AR CDS	Novel-100	2026	2032	7mer-1a
AR CDS	Novel-101	1404	1410	7mer-1a
AR CDS	Novel-101	2356	2363	8mer-1a
AR CDS	Novel-104	772	779	8mer-1a
AR CDS	Novel-110	1530	1537	8mer-1a
AR CDS	Novel-112	2031	2037	7mer-m8
AR CDS	Novel-114	1009	1015	7mer-1a
AR CDS	Novel-116	1652	1658	7mer-m8
AR CDS	Novel-117	1085	1091	7mer-1a
AR CDS	Novel-121	2479	2485	7mer-m8
AR CDS	Novel-126	611	617	7mer-1a
AR CDS	Novel-16	284	290	7mer-m8
AR CDS	Novel-28	88	94	7mer-1a
AR CDS	Novel-29a	578	584	7mer-1a
AR CDS	Novel-29b	1017	1024	8mer-1a
AR CDS	Novel-31	414	420	7mer-m8
AR CDS	Novel-36	773	779	7mer-1a
AR CDS	Novel-38	962	968	7mer-m8
AR CDS	Novel-39	2170	2176	7mer-m8
AR CDS	Novel-40a	2243	2249	7mer-m8
AR CDS	Novel-40b	2243	2249	7mer-m8
AR CDS	Novel-44	181	187	7mer-m8
AR CDS	Novel-46	2060	2066	7mer-1a
AR CDS	Novel-46*	696	702	7mer-1a
AR CDS	Novel-46*	729	735	7mer-1a
AR CDS	Novel-47	228	234	7mer-1a
AR CDS	Novel-47	624	630	7mer-m8
AR CDS	Novel-49	2274	2281	8mer-1a
AR CDS	Novel-5	1128	1134	7mer-m8
AR CDS	Novel-51*	1990	1996	7mer-1a
AR CDS	Novel-53	1287	1293	7mer-m8
AR CDS	Novel-53	199	205	7mer-1a
AR CDS	Novel-53	2452	2458	7mer-1a
AR CDS	Novel-59	2485	2491	7mer-1a
AR CDS	Novel-61	2031	2037	7mer-m8
AR CDS	Novel-62	1932	1938	7mer-1a
AR CDS	Novel-63	2173	2180	8mer-1a
AR CDS	Novel-64	1034	1040	7mer-m8
AR CDS	Novel-64	1490	1496	7mer-1a
AR CDS	Novel-65	1270	1277	8mer-1a
AR CDS	Novel-68	1543	1550	8mer-1a
AR CDS	Novel-68	2163	2169	7mer-m8
AR CDS	Novel-70	211	217	7mer-1a
AR CDS	Novel-72	325	331	7mer-1a
AR CDS	Novel-74	610	617	8mer-1a
AR CDS	Novel-79	748	754	7mer-1a
AR CDS	Novel-8	1814	1820	7mer-1a
AR CDS	Novel-88	1448	1454	7mer-1a
AR CDS	Novel-93	2197	2203	7mer-m8
AR CDS	Novel-94	2246	2252	7mer-m8
AR CDS	Novel-99	1921	1928	8mer-1a
AR CDS	Novel-99	623	629	7mer-m8
AR 3'UTR	Novel-103	236	243	8mer-1a
AR 3'UTR	Novel-110	334	340	7mer-m8
AR 3'UTR	Novel-125	128	135	8mer-1a
AR 3'UTR	Novel-80	294	300	7mer-m8
AR 3'UTR	Novel-88	284	290	7mer-1a
AR 3'UTR	Novel-9	418	424	7mer-m8
AR 3'UTR	Novel-94	471	477	7mer-1a
spermatogenesis-associated protein 4 mRNA CDS	Novel-108	385	391	7mer-1a
spermatogenesis-associated protein 4 mRNA CDS	Novel-114	644	650	7mer-1a
spermatogenesis-associated protein 4 mRNA CDS	Novel-126	284	290	7mer-m8
spermatogenesis-associated protein 4 mRNA CDS	Novel-127	661	667	7mer-1a
spermatogenesis-associated protein 4 mRNA CDS	Novel-44	549	556	8mer-1a
spermatogenesis-associated protein 4 mRNA CDS	Novel-5	294	300	7mer-1a
spermatogenesis-associated protein 4 mRNA CDS	Novel-67	200	206	7mer-1a
spermatogenesis-associated protein 4 mRNA CDS	Novel-67	483	490	8mer-1a
spermatogenesis-associated protein 4 mRNA CDS	Novel-82	288	294	7mer-1a
spermatogenesis-associated protein 4 mRNA CDS	Novel-87a	142	148	7mer-m8
spermatogenesis-associated protein 4 mRNA CDS	Novel-93	259	266	8mer-1a
spermatogenesis-associated protein 4 mRNA CDS	Novel-98	426	432	7mer-1a
POMC CDS	Novel-116	225	231	7mer-m8
POMC CDS	Novel-16	160	167	8mer-1a
POMC CDS	Novel-25	175	181	7mer-1a
POMC CDS	Novel-44	118	124	7mer-1a
POMC CDS	Novel-86	29	35	7mer-1a
POMC CDS	Novel-88	250	256	7mer-1a
POMC CDS	Novel-90	80	86	7mer-1a
POMC CDS	Novel-94	239	246	8mer-1a
POMC CDS	Novel-96	127	134	8mer-1a
POMC 3'UTR	Novel-44	25	31	7mer-m8
POMC 3'UTR	Novel-87b	128	134	7mer-1a
POMC 3'UTR	Novel-89	136	142	7mer-1a

## Sheet: RNA22
Table S5. Predicted target genes of Gobiocypris rarus novel miRNAs by RNA22
name of miR	target gene	start/end location of the predicted target site	binding energy (Kcal/mol)	target site sequence	miR sequence	5p	3p			p-Value
Novel-103	dmrt1 CDS	target from/to=[162,183]	-14.7	GCTGAAAGACAGCGGGTCATGG	TCAGGACCAGCTTAAACCAGC	((((......(((.((((.(((	))).)))).))).....))))	14	22	0.237
Novel-108	dmrt1 CDS	target from/to=[210,234]	-17	CAGGCCCAGGAGGAAGAGATGGGCA	TGTCTGTCTATCTATCTATATGTCTG	(((((..(((.(((..(((((((((	))))))))).))).)))....)))))	20	25	0.12
Novel-11	dmrt1 CDS	target from/to=[258,275]	-13.8	TGTTCAGACAGTCTTGTG	AGCAGGATTACACTGAGCT	.((((((..((((((((.	.))))))))...)))))).	14	18	0.111
Novel-15a	dmrt1 CDS	target from/to=[307,331]	-23.2	TTACTATCAGCTCCAGACCGCCATC	GATGGCGCTGGAGCGTCGGGCCC	.........(((((((..(((((((	)))))))))))))).........	14	25	0.15
Novel-127	dmrt1 CDS	target from/to=[467,485]	-15	CCTCTACCAGCCCACACCG	AGGTGTTGGTTGATATAGACA	..((((.(((((.(((((.	.))))).)))))...))))..	14	19	0.176
Novel-126	dmrt1 CDS	target from/to=[519,541]	-17.5	CAGCAATACCAGATGCCCAGTGG	CCAGTGGAGCTGCTGTTGCGTG	((((((((.(((....(((.(((	))).)))..))).)))))).))	17	23	0.0667
Novel-127	dmrt1 CDS	target from/to=[510,529]	-12.5	TACAACTATCAGCAATACCA	AGGTGTTGGTTGATATAGACA	......(((((((((((((.	.)))))).)))))))......	13	20	0.0667
Novel-1b*	dmrt1 CDS	target from/to=[632,651]	-21.4	CCCACCCAGCACCTGCCCTG	AAGGGCAGGGCGCCCTGGA	.(((....((.((((((((.	.))))))))))....))).	13	20	0.00224
Novel-124	dmrt1 CDS	target from/to=[707,730]	-14.8	AATGATCAACACTGAGAACAGGCT	GGCTTGGTCTAGGGGTATGATTCTC	...(((((((.((.(((.((((((	)))))).))).)).)).)))))...	18	24	0.111
Novel-124	dmrt1 3'UTR	target from/to=[234,256]	-16	CAGAAATGCCCTTTTACTATGTT	GGCTTGGTCTAGGGGTATGATTCTC	.((((((((((((..((((.(((	))).))))..))))))))..)))).	19	23	0.0151
Novel-11	dmrt1 3'UTR	target from/to=[281,299]	-12.1	TGTTCACTTTGATGCTGCA	AGCAGGATTACACTGAGCT	.(((((.(.((((.((((.	.)))).)))).).))))).	14	19	0.0264
Novel-126	dmrt1 3'UTR	target from/to=[328,351]	-13.7	CACTTTCTAGCAGAACACCATTGA	CCAGTGGAGCTGCTGTTGCGTG	.......((((((....((((((.	.))))))..)))))).......	12	24	0.0526
Novel-111	dmrt1 3'UTR	target from/to=[619,636]	-15.6	ACCCTGTTCCTGTGCATG	CGTGCGTGGCAGAGCAGCTC	...(((((((..((((((	))))))..)..))))))...	13	18	0.199
Novel-126	dmrt1 3'UTR	target from/to=[645,664]	-16.5	AATGTGCAGTGCTCTTCTGA	CCAGTGGAGCTGCTGTTGCGTG	.((((((((((((((.(((.	.))).))))).)))).))))).	17	20	0.0948
Novel-13	dmrt1 3'UTR	target from/to=[641,663]	-14.6	AGCTAATGTGCAGTGCTCTTCTG	CAGGATAGCTGGCGCTCGCC	.((....((((...(((.(((((	))))).)))..))))..)).	14	23	0.0948
Novel-114	dmrt1 3'UTR	target from/to=[719,736]	-18.9	ATAGTGTCCTCAGTCAAG	CTTGGCTGAGGAGCCACT	......((((((((((((	))))))))))))......	12	18	0.0534
Novel-124	dmrt1 3'UTR	target from/to=[716,738]	-12.5	CAGATAGTGTCCTCAGTCAAGTC	GGCTTGGTCTAGGGGTATGATTCTC	..........(((((((((((((	))))))).)).))))..........	13	23	0.0534
Novel-13	dmrt1 3'UTR	target from/to=[1114,1131]	-14.7	GGATGTGCTCTTGTCCTC	CAGGATAGCTGGCGCTCGCC	((..(((((.(((((((.	.)))))))..)))))...))	14	18	0.0688
Novel-1b*	dmrt1 3'UTR	target from/to=[1110,1131]	-16.9	TTGTGGATGTGCTCTTGTCCTC	AAGGGCAGGGCGCCCTGGA	....((..((((.((((((((.	.))))))))))))))....	14	22	0.0688
Novel-12	dmrt1 3'UTR	target from/to=[1203,1228]	-13.4	ATCGTTGTGTGTTTATATGCTCTCAT	ATGAGAGCTGTTGTGCTTGCCCT	...((...(..(..(((.((((((((	))))))))))).)..)..))...	15	26	0.145
Novel-129	Foxl2 5'UTR	target from/to=[155,177]	-13.6	TAGTTTGCATTGCTGATCTGTTT	TAACAGGTGCTGTAAGCTT	.((((((((..((..(((((((.	.))))))))))))))))).	17	23	0.0445
Novel-125	Foxl2 CDS	target from/to=[252,271]	-14.24	AGAAGAACAAGAAGGGATGG	CCATCGCTTCTGACGCCGCT	((.......(((((.(((((	))))).))))).......))	12	20	0.288
Novel-124	Foxl2 CDS	target from/to=[352,376]	-20.9	CAACTACTGGACCCTGGACCCGGCA	GGCTTGGTCTAGGGGTATGATTCTC	...........(((((((((.(((.	.))).)))))))))...........	12	25	0.355
Novel-126	Foxl2 CDS	target from/to=[342,361]	-17.5	AGCGAAAGGGCAACTACTGG	CCAGTGGAGCTGCTGTTGCGTG	.(((.((.((((.(((((((	)))))))...)))).)).))).	16	20	0.355
Novel-15a	Foxl2 CDS	target from/to=[545,567]	-14.8	TGGTCTCCTGCGCCAATGCCATA	GATGGCGCTGGAGCGTCGGGCCC	........(((.(((.((((((.	.)))))).))).)))........	12	23	0.206
Novel-15b	Foxl2 CDS	target from/to=[545,566]	-14.8	TGGTCTCCTGCGCCAATGCCAT	ATGGCGCTGGAGCGTCGGGCCC	........(((.(((.((((((	)))))).))).)))........	12	22	0.206
Novel-111	Foxl2 CDS	target from/to=[661,682]	-19.5	GAGCATAGGTCTCCCGGGCATG	CGTGCGTGGCAGAGCAGCTC	((((...(.(((.(((.(((((	))))).))).))).).))))	16	22	0.00739
Novel-15a	Foxl2 CDS	target from/to=[703,725]	-12	GAGCCACCATCATCACCACCATC	GATGGCGCTGGAGCGTCGGGCCC	..(((.....(..((.(.(((((	))))).).))..).....)))..	12	23	0.00739
Novel-111	Foxl2 CDS	target from/to=[891,909]	-19.1	ACTCCGCACTGCACGCGCG	CGTGCGTGGCAGAGCAGCTC	.....((.(((((((((((	))))))).)))).)).....	13	19	0.374
Novel-1b*	Foxl2 3'UTR	target from/to=[449,465]	-14.3	ACCTGTGTTTTGGCCTC	AAGGGCAGGGCGCCCTGGA	.((.((((((((.(((.	.))).))))))))...)).	13	17	0.0501
Novel-104	Foxl2 3'UTR	target from/to=[504,520]	-12.1	CGTGACTGCCAGTTTGG	CTAAACATGTAAAGTCGCC	.((((((..((((((((	)))))).))...)))))).	14	17	0.0697
Novel-11	ERβ1 5'UTR	target from/to=[53,69]	-15.6	AGCTCACATCACCTGCT	AGCAGGATTACACTGAGCT	((((((.....((((((	)))))).......))))))	12	17	0.00473
Novel-111	ERβ1 5'UTR	target from/to=[4,24]	-19	CGGCTGCGCGCAGTGCGTACA	CGTGCGTGGCAGAGCAGCTC	.((((((..((...((((((.	.)))))).))...)))))).	14	21	0.00473
Novel-12	ERβ1 5'UTR	target from/to=[39,61]	-13.9	CATCTCTGCTCTCCAGCTCACAT	ATGAGAGCTGTTGTGCTTGCCCT	.......((.(..((((((.(((	))).))))))..).)).......	12	23	0.00473
Novel-10	ERβ1 CDS	target from/to=[1,17]	-13.4	ATGAGCTCCTCCCCTGG	CCAGGAGAGAATCATGAAGGAT	((((....(((.(((((	))))).)))..)))).......	12	17	0.19
Novel-11	ERβ1 CDS	target from/to=[4,24]	-12.1	AGCTCCTCCCCTGGTCCAGCC	AGCAGGATTACACTGAGCT	(((((......((((((.((.	.)).))))))....)))))	13	21	0.19
Novel-13	ERβ1 CDS	target from/to=[25,48]	-14.7	CCTGAGACAGCCTTCCCTGCCCTG	CAGGATAGCTGGCGCTCGCC	..((((...(((....(((.((((	)))).)))..))).))))..	14	24	0.0746
Novel-1b*	ERβ1 CDS	target from/to=[30,48]	-20.2	GACAGCCTTCCCTGCCCTG	AAGGGCAGGGCGCCCTGGA	..(((....(((((((((.	.)))))))))....)))..	12	19	0.0746
Novel-123	ERβ1 CDS	target from/to=[159,176]	-13.5	AGCCTGTCAGGATTATTC	TAGTAATCCTGCTCAGTAC	...(((.((((((((((.	.))))))))))..)))...	13	18	0.101
Novel-124	ERβ1 CDS	target from/to=[206,231]	-12.8	GAGCTTTAACACTCTACAGCCCGGTG	GGCTTGGTCTAGGGGTATGATTCTC	(((..(((((.(((((..(((.(((.	.))).))).))))))).)))..)))	19	26	0.101
Novel-127	ERβ1 CDS	target from/to=[163,183]	-12.4	TGTCAGGATTATTCACCACCG	AGGTGTTGGTTGATATAGACA	((((...((((..((.((((.	.)))).))..))))...))))	14	21	0.101
Novel-15b*	ERβ1 CDS	target from/to=[191,214]	-13.4	GAGAGTTCAACCATGGAGCTTTAA	TTAAGGCGCCCGATGCCGACGCTCATC	((((((((...(((((.(((((((	)))))))..)).)))..)).)))).))	20	24	0.101
Novel-126	ERβ1 CDS	target from/to=[336,358]	-20.3	TCTGCACCGCCCTCCTCCACTGG	CCAGTGGAGCTGCTGTTGCGTG	..(((((.((....(((((((((	)))))))))..)).).))))..	16	23	0.0661
Novel-13	ERβ1 CDS	target from/to=[417,435]	-13.9	CCAGAGCAGTTCTGTCCTT	CAGGATAGCTGGCGCTCGCC	...((((.((((((((((.	.)))))))..)))))))...	14	19	0.305
Novel-1b*	ERβ1 CDS	target from/to=[416,435]	-23.6	ACCAGAGCAGTTCTGTCCTT	AAGGGCAGGGCGCCCTGGA	.((((.((.(((((((((((	))))))))))))).)))).	17	20	0.305
Novel-124	ERβ1 CDS	target from/to=[476,499]	-13.5	ATGGCTTGAATCCTTCTCCAGGCA	GGCTTGGTCTAGGGGTATGATTCTC	.........((((((..((((((.	.))))))...)))))).........	12	24	0.271
Novel-126	ERβ1 CDS	target from/to=[642,662]	-17.9	CACCAACCAGTGCACCATTGA	CCAGTGGAGCTGCTGTTGCGTG	(((((((.(((((.((((((.	.)))))).)).))))))).)))	18	21	0.0343
Novel-128	ERβ1 CDS	target from/to=[640,664]	-13.25	GCCACCAACCAGTGCACCATTGACA	TGTCAATGATGATTACTCATAGGGC	(((...........((.(((((((.	.))))))).))...........)))	12	25	0.0343
Novel-118	ERβ1 CDS	target from/to=[753,770]	-15.1	CAGTTACCGTGGTCCTCG	TGCGGACCAGGGGAATCC	..(((.((.((((((.((	)).)))))).)).)))..	13	18	0.322
Novel-15a	ERβ1 CDS	target from/to=[755,775]	-18.9	GTTACCGTGGTCCTCGTCATC	GATGGCGCTGGAGCGTCGGGCCC	....(((((.(((.(((((((	)))))))..))).)).)))....	15	21	0.322
Novel-15b	ERβ1 CDS	target from/to=[755,774]	-16	GTTACCGTGGTCCTCGTCAT	ATGGCGCTGGAGCGTCGGGCCC	....(((((.(((.((((((	))))))..))).)).)))....	14	20	0.322
Novel-105	ERβ1 CDS	target from/to=[803,821]	-16.3	CGGGCGGGGCGTTAGGGGT	ATCCCGGACGAGCTCCCA	.(((.((..((((.(((((	))))).))))..))))).	14	19	0.0428
Novel-117	ERβ1 CDS	target from/to=[800,817]	-12.8	GCTCGGGCGGGGCGTTAG	CTGACGTGCAAATCGGTC	..((((...(.(((((((	))))))).)...))))..	12	18	0.0428
Novel-125*	ERβ1 CDS	target from/to=[807,823]	-16.7	CGGGGCGTTAGGGGTCA	TGACGTCATTAGCGACCCG	((((.(((((((.((((	)))).))..))))).))))	15	17	0.0428
Novel-15b	ERβ1 CDS	target from/to=[804,824]	-22.1	GGGCGGGGCGTTAGGGGTCAG	ATGGCGCTGGAGCGTCGGGCCC	((((..((((((.((.((((.	.)))).))..))))))..))))	16	21	0.0428
Novel-10	ERβ1 CDS	target from/to=[907,926]	-12.6	AGCCTGAGCTTCTCCCCTGA	CCAGGAGAGAATCATGAAGGAT	..(((..(.(((((.((((.	.)))).))))).)....)))..	13	20	0.16
Novel-126	ERβ1 CDS	target from/to=[905,926]	-13.3	GTAGCCTGAGCTTCTCCCCTGA	CCAGTGGAGCTGCTGTTGCGTG	...((...(((..((((.(((.	.))).))))..)))...))...	12	22	0.16
Novel-111	ERβ1 CDS	target from/to=[1008,1029]	-14.8	CAGCATGATGATGTCACTCACC	CGTGCGTGGCAGAGCAGCTC	.(((.((....((((((.(((.	.))).))))))...))))).	14	22	0.0299
Novel-118	ERβ1 CDS	target from/to=[954,973]	-12.3	GGAGCCTCCTCAGATTTGCC	TGCGGACCAGGGGAATCC	(((...(((((.(.(((((.	.))))).).))))).)))	14	20	0.0299
Novel-125*	ERβ1 CDS	target from/to=[1002,1023]	-17	TGAGGCCAGCATGATGATGTCA	TGACGTCATTAGCGACCCG	((.((...((.(((((((((((	)))))))))))))..))))	17	22	0.0299
Novel-127	ERβ1 CDS	target from/to=[1013,1033]	-12.4	TGATGATGTCACTCACCACCC	AGGTGTTGGTTGATATAGACA	((...((((((..((.((((.	.)))).))..))))))...))	14	21	0.0299
Novel-12	ERβ1 CDS	target from/to=[1066,1091]	-17.7	TGGGCCAGGAAGATACCAGGTTTCGT	ATGAGAGCTGTTGTGCTTGCCCT	.((((.(((...(((.(((.((((((	)))))).))).))).))))))).	19	26	0.171
Novel-12	ERβ1 CDS	target from/to=[1088,1108]	-12.2	TCGTGGAGCTGACACTTTCAG	ATGAGAGCTGTTGTGCTTGCCCT	.....(((((((((((((((.	.)))))).))))).)))).....	15	21	0.171
Novel-121	ERβ1 CDS	target from/to=[1095,1115]	-19.7	GCTGACACTTTCAGATCAGGT	ACCTGGACTGAGAACTGCAGC	((((....((((((.((((((	)))))).))))))....))))	16	21	0.171
Novel-124	ERβ1 CDS	target from/to=[1091,1116]	-15.8	TGGAGCTGACACTTTCAGATCAGGTG	GGCTTGGTCTAGGGGTATGATTCTC	.((((.(.(.((((..(((((((((.	.)))))))))..)))).).))))).	19	26	0.171
Novel-126	ERβ1 CDS	target from/to=[1100,1126]	-14.1	CACTTTCAGATCAGGTGCATTTACTGG	CCAGTGGAGCTGCTGTTGCGTG	(((...(((..(((..((.((((((((	))))))))))..)))))).)))	19	27	0.171
Novel-126	ERβ1 CDS	target from/to=[1121,1141]	-13.2	TACTGGAATGCTGCTGGCTGG	CCAGTGGAGCTGCTGTTGCGTG	(((.(.(((((.(((.(((((	))))).).)).)).))).))))	17	21	0.171
Novel-127	ERβ1 CDS	target from/to=[1084,1104]	-12.6	GGTTTCGTGGAGCTGACACTT	AGGTGTTGGTTGATATAGACA	.((((.(((.(((..((((((	))))))..)))..))))))).	16	21	0.171
Novel-14	ERβ1 CDS	target from/to=[1124,1144]	-12	TGGAATGCTGCTGGCTGGATA	AATCCTGCCGACTACGCCA	(((......(.((((.((((.	.)))).)))).)....)))	12	21	0.171
Novel-1a	ERβ1 CDS	target from/to=[1087,1107]	-14.9	TTCGTGGAGCTGACACTTTCA	CGAGAGAGGGGCCCGCGCC	..(((((.(((..(.(((((.	.))))).).))))))))..	14	21	0.171
Novel-1b	ERβ1 CDS	target from/to=[1083,1107]	-17.1	AGGTTTCGTGGAGCTGACACTTTCA	CGAGAGAGGGGCCCGCGCCCT	(((...(((((.(((..(.(((((.	.))))).).)))))))).)))	17	25	0.171
Novel-108	ERβ1 CDS	target from/to=[1244,1271]	-14.12	AAGGCATCATGGAGATCTTTGACATGCT	TGTCTGTCTATCTATCTATATGTCTG	.((((((.(((((.......((((.((.	.)).))))......))))))))))).	17	28	0.0166
Novel-112	ERβ1 CDS	target from/to=[1242,1262]	-13.9	TGAAGGCATCATGGAGATCTT	CGGATCTCCGCAGCTACGG	....(((....(((((((((.	.)))))))))..)))....	12	21	0.0166
Novel-118*	ERβ1 CDS	target from/to=[1218,1240]	-13.6	GAACAGGGATGAATGGAATTGTG	CGAGATTCCCACTGTCCCTACCT	....(((((((...((((((.((	)).))))))...)))))))....	15	23	0.0166
Novel-127	ERβ1 CDS	target from/to=[1268,1285]	-12.3	TGCTGCTGGCCACCACCT	AGGTGTTGGTTGATATAGACA	(((((.((((((.(((((	))))).))))))...))).))	16	18	0.0166
Novel-15b*	ERβ1 CDS	target from/to=[1236,1265]	-12.8	TTGTGTTGAAGGCATCATGGAGATCTTTGA	TTAAGGCGCCCGATGCCGACGCTCATC	..........((((((..((....((((((	))))))..)).))))))..........	14	30	0.0166
Novel-17	ERβ1 CDS	target from/to=[1246,1268]	-12.3	GGCATCATGGAGATCTTTGACAT	CTGATGAAGTCACTCTATGACCC	((..((((((((..(((((.((.	.)).)))))...)))))))).))	17	23	0.0166
Novel-12	ERβ1 CDS	target from/to=[1329,1352]	-12.4	TCTCAAAGCCATGATACTTCTCAA	ATGAGAGCTGTTGTGCTTGCCCT	.....((((.(..(((.((((((.	.)))))).)))..))))).....	14	24	0.267
Novel-101	ERβ1 CDS	target from/to=[1406,1427]	-12.9	GGAAGGTTCTGAAGTTGCTGGA	TCCATCAGTCACGTGACCTACC	((.(((((.((...(((.((((	)))).)))...)).))))).))	16	22	0.288
Novel-111	ERβ1 CDS	target from/to=[1553,1572]	-12.7	TCGAGCATTTGTCAAGCATG	CGTGCGTGGCAGAGCAGCTC	.......(((((((.(((((	))))).))))))).......	12	20	0.0883
Novel-10	ERβ1 CDS	target from/to=[1591,1612]	-12.3	CTGCTGTACGATCTTCTGCTGG	CCAGGAGAGAATCATGAAGGAT	.(.((.((.(((..(((.((((	)))).)))..))).)).)).).	15	22	0.387
Novel-1a	ERβ1 CDS	target from/to=[1658,1678]	-16.1	CTCGCACAGAAACCTCTCTCC	CGAGAGAGGGGCCCGCGCC	..(((...(...((((((((.	.))))))))..)..)))..	12	21	0.216
Novel-1b	ERβ1 CDS	target from/to=[1656,1678]	-16.1	GACTCGCACAGAAACCTCTCTCC	CGAGAGAGGGGCCCGCGCCCT	....(((...(...((((((((.	.))))))))..)..)))....	12	23	0.216
Novel-107	ERβ1 CDS	target from/to=[1686,1709]	-17.2	CACACAACAGAGCCCAGAGATCCT	AGGAATTTTGGGTTTTCATGAGCT	........(((((((((((.((((	)))).)))))))))))........	15	24	0.0713
Novel-124	ERβ2 5'UTR	target from/to=[39,64]	-17.3	ACTGTCCGTTTCCCCTTCCACAGGCT	GGCTTGGTCTAGGGGTATGATTCTC	......(((..(((((....((((((	))))))....))))).)))......	14	26	0.321
Novel-124	ERβ2 5'UTR	target from/to=[96,119]	-14.7	ACTTATCGACTCAGAAAGCAAGCC	GGCTTGGTCTAGGGGTATGATTCTC	....((((((((..(.(.((((((	)))))).).)..)))).))))....	16	24	0.116
Novel-118	ERβ2 5'UTR	target from/to=[185,203]	-15.7	GGCCAGTTGCCTGTCTGCA	TGCGGACCAGGGGAATCC	((....((.((((((((((	)))))).)))).))..))	14	19	0.146
Novel-118	ERβ2 5'UTR	target from/to=[213,229]	-13.1	GGGTTCAAAAGTCCTCA	TGCGGACCAGGGGAATCC	((((((....((((.((	)).)))).....))))))	12	17	0.146
Novel-126	ERβ2 5'UTR	target from/to=[185,207]	-12.8	GGCCAGTTGCCTGTCTGCACTGA	CCAGTGGAGCTGCTGTTGCGTG	.(((((..((..(.((.(((((.	.))))).))).))..))).)).	15	23	0.146
Novel-112	ERβ2 CDS	target from/to=[110,128]	-15.7	CCCTGCCGGTGGAGAGCCA	CGGATCTCCGCAGCTACGG	((..((..(((((((.((.	.)).))))))).))...))	13	19	0.000856
Novel-15a	ERβ2 CDS	target from/to=[108,130]	-18.7	ATCCCTGCCGGTGGAGAGCCATC	GATGGCGCTGGAGCGTCGGGCCC	...((((.((.(..((.((((((	)))))).))..).)).))))...	15	23	0.000856
Novel-15b	ERβ2 CDS	target from/to=[181,200]	-14.4	CTGCCCTTCTACAGTCCCAC	ATGGCGCTGGAGCGTCGGGCCC	..((((..((.((((.(((.	.))).)))).))....))))..	13	20	0.11
Novel-1b*	ERβ2 CDS	target from/to=[172,188]	-21.3	TTCACTGCTCTGCCCTT	AAGGGCAGGGCGCCCTGGA	((((.((((((((((((	))))))))))))...))))	16	17	0.11
Novel-124	ERβ2 CDS	target from/to=[236,262]	-13.4	GCTCATCAGTGCGGCAGTCGCTAAGCC	GGCTTGGTCTAGGGGTATGATTCTC	....((((.(((..(((..((((((((	)))))))))).)..)))))))....	18	27	0.0643
Novel-15b	ERβ2 CDS	target from/to=[226,250]	-23.7	CTGTCTGACTGCTCATCAGTGCGGC	ATGGCGCTGGAGCGTCGGGCCC	..(((((((.((((..((((((.(.	.).)))))))))))))))))..	18	25	0.0643
Novel-15b	ERβ2 CDS	target from/to=[247,266]	-18.8	CGGCAGTCGCTAAGCCCCAC	ATGGCGCTGGAGCGTCGGGCCC	.(((.(.((((.(((.(((.	.))).)))..)))).)..))).	14	20	0.0643
Novel-17	ERβ2 CDS	target from/to=[222,244]	-12.9	ACCTCTGTCTGACTGCTCATCAG	CTGATGAAGTCACTCTATGACCC	...((.(..(((((..(((((((	))))))))))))..)...))...	15	23	0.0643
Novel-126	ERβ2 CDS	target from/to=[390,412]	-16	AGAGGAATACAGAAAACCACTGG	CCAGTGGAGCTGCTGTTGCGTG	...(.(((((((....(((((((	)))))))..))).)))).)...	15	23	0.148
Novel-15a	ERβ2 CDS	target from/to=[460,486]	-19.8	AAAGCTGACATGCACTACTGTGCCGTC	GATGGCGCTGGAGCGTCGGGCCC	....(((((..((.(((..((((((((	))))))))))).)))))))....	18	27	0.309
Novel-15b	ERβ2 CDS	target from/to=[460,485]	-16.9	AAAGCTGACATGCACTACTGTGCCGT	ATGGCGCTGGAGCGTCGGGCCC	....(((((..((.(((..(((((((	)))))))))).)))))))....	17	26	0.309
Novel-126	ERβ2 CDS	target from/to=[752,773]	-13.2	CTGGCAGGATGAGAACCAGTGG	CCAGTGGAGCTGCTGTTGCGTG	...((((.(..((..(((.(((	))).)))..))..).))))...	13	22	0.233
Novel-121	ERβ2 CDS	target from/to=[1194,1216]	-22.7	GCTGCTGGCAGCCACGTCCAGGT	ACCTGGACTGAGAACTGCAGC	(((((.(....(((.((((((((	)))))))))).)..).)))))	17	23	0.28
Novel-124	ERβ2 CDS	target from/to=[1185,1211]	-16.8	CTTTGATATGCTGCTGGCAGCCACGTC	GGCTTGGTCTAGGGGTATGATTCTC	......((((((.((((..((((.(((	))).)))))))).))))))......	17	27	0.28
Novel-112	ERβ2 CDS	target from/to=[1300,1320]	-12	TCGGAGGGAGGAGAGGATCTG	CGGATCTCCGCAGCTACGG	(((...((..(.(..((((((	))))))..).)..)).)))	13	21	0.0168
Novel-11	ERβ2 CDS	target from/to=[1512,1532]	-15.8	GGTTCCTCTGTATGACCTGCT	AGCAGGATTACACTGAGCT	(((((...((((...((((((	))))))..))))..)))))	15	21	0.0154
Novel-126	ERβ2 CDS	target from/to=[1500,1522]	-13.3	GATGAAGAAGATGGTTCCTCTGT	CCAGTGGAGCTGCTGTTGCGTG	.(((....((.(((((((.(((.	.))).)))))))))....))).	15	23	0.0154
Novel-128	ERβ2 CDS	target from/to=[1458,1483]	-12.6	GCACCTCAGTAATAAAGGCATGGACC	TGTCAATGATGATTACTCATAGGGC	((.(((.((((((.....(((.(((.	.))).)))...))))))...)))))	17	26	0.0154
Novel-16	ERβ2 CDS	target from/to=[1484,1505]	-14.2	ACCTGCACTGCATGAAGATGAA	ATCATTTTTGTGACTATGCAACT	...((((..(((..(((((((.	.)))))))..)).)..))))...	14	22	0.0154
Novel-111	ERβ2 CDS	target from/to=[1544,1564]	-15.3	TGGACGCTCATATCATGCACA	CGTGCGTGGCAGAGCAGCTC	.....((((.(..(((((((.	.)))))))..))))).....	12	21	0.146
Novel-12	ERβ2 CDS	target from/to=[1629,1653]	-15.9	GGAGGCCTTCACCTGCACTTCTCAG	ATGAGAGCTGTTGTGCTTGCCCT	((.(((...(((..(((.((((((.	.)))))).))).)))...)))))	17	25	0.00794
Novel-109	ERβ2 CDS	target from/to=[1777,1796]	-13.3	GTTTTTCTGTGAATTTCTTT	AAGGAGATTTTTGAAGAAC	(((((((...((((((((((	))))))))))..)))))))	17	20	0.0683
Novel-12	ERβ2 CDS	target from/to=[1850,1872]	-13.2	TAAGCTTAGCTTGCTGCTGTCAC	ATGAGAGCTGTTGTGCTTGCCCT	...((..(((..((.(((.(((.	.))).))).))...))).))...	13	23	0.00942
Novel-108	ERβ2 CDS	target from/to=[1975,2001]	-15.8	ATGACAGTATGGACGATGAGAGAGATT	TGTCTGTCTATCTATCTATATGTCTG	..((((.((((((.(((.(((.((((.	.)))).))))))..))))))))))..	20	27	0.0683
Novel-111	ERα CDS	target from/to=[121,139]	-13.3	AAACTCTCACCCATGTACC	CGTGCGTGGCAGAGCAGCTC	...(((((..((((((((.	.))))))))..))).))...	13	19	0.0348
Novel-12	ERα CDS	target from/to=[112,130]	-12.2	ACTGCCCACAAACTCTCAC	ATGAGAGCTGTTGTGCTTGCCCT	...((.(((((.((((((.	.))))))...)))))...))...	13	19	0.0348
Novel-114	ERα CDS	target from/to=[154,171]	-17.7	ATCAGCTCCTCTGTCAAT	CTTGGCTGAGGAGCCACT	....(((((((.(((((.	.))))).)))))))....	12	18	0.19
Novel-126	ERα CDS	target from/to=[147,167]	-18.7	GGAGTACATCAGCTCCTCTGT	CCAGTGGAGCTGCTGTTGCGTG	...(((((.(((((((.(((.	.))).))))))).)).)))...	15	21	0.19
Novel-1b	ERα CDS	target from/to=[146,169]	-18.9	AGGAGTACATCAGCTCCTCTGTCA	CGAGAGAGGGGCCCGCGCCCT	(((.(..(....((((((((.((.	.)).))))))))..)..))))	15	24	0.19
Novel-124	ERα CDS	target from/to=[334,362]	-13.7	CTCATGTTTGCACCCTCCAGCACTCAGCT	GGCTTGGTCTAGGGGTATGATTCTC	........(((.((((..((.(((.((((	)))).))))))))))))........	16	29	0.0123
Novel-126	ERα CDS	target from/to=[344,364]	-17.8	CACCCTCCAGCACTCAGCTGT	CCAGTGGAGCTGCTGTTGCGTG	(((.(..((((((((.((((.	.)))).))).)))))..).)))	16	21	0.0123
Novel-114	ERα CDS	target from/to=[420,438]	-14.3	CCTGGACACCTCACCCAGC	CTTGGCTGAGGAGCCACT	..(((.(.(((((.((((.	.)))).))))).))))..	13	19	0.0237
Novel-124	ERα CDS	target from/to=[422,445]	-13.94	TGGACACCTCACCCAGCACAGGCT	GGCTTGGTCTAGGGGTATGATTCTC	.(((.......(((((..((((((	))))))..)).))).......))).	14	24	0.0237
Novel-13	ERα CDS	target from/to=[484,503]	-13.3	GGTCTGTGTGAGGTGTTGTG	CAGGATAGCTGGCGCTCGCC	.((..((((.((.((((.((	)).)))).)).))))..)).	14	20	0.176
Novel-118	ERα CDS	target from/to=[577,595]	-12.1	CGTTTCTGTGCGGTGTGCA	TGCGGACCAGGGGAATCC	...((((.(..(((.((((	)))).))).).))))...	12	19	0.153
Novel-18	ERα CDS	target from/to=[572,595]	-12.6	AGACACGTTTCTGTGCGGTGTGCA	TGTACAAGTATGAGGCTCTGCT	......(((((.((((..((((((	)))))).)))))))))......	15	24	0.153
Novel-103	ERα CDS	target from/to=[615,636]	-18	TCATTATGGAGTCTGGTCCTGT	TCAGGACCAGCTTAAACCAGC	........(((.(((((((((.	.))))))))))))........	12	22	0.206
Novel-11	ERα CDS	target from/to=[619,637]	-12.8	TATGGAGTCTGGTCCTGTG	AGCAGGATTACACTGAGCT	.....(((.(((((((((.	.))))))))).))).....	12	19	0.206
Novel-112	ERα CDS	target from/to=[627,646]	-14.2	CTGGTCCTGTGAGGGATGCA	CGGATCTCCGCAGCTACGG	(((...(((((.(((((.(.	.).))))))))))...)))	14	20	0.206
Novel-16	ERα CDS	target from/to=[830,852]	-12.1	AGAAGAGGAGGAGCGGAAATGAG	ATCATTTTTGTGACTATGCAACT	((..(...((..((((((((((.	.))))))))))..))...)..))	15	23	0.0357
Novel-12	ERα CDS	target from/to=[998,1018]	-15	GTCAGAAGCACAGCCTCCCGT	ATGAGAGCTGTTGTGCTTGCCCT	.....((((((((((((.(((	))).)))..))))))))).....	15	21	0.0209
Novel-106	ERα CDS	target from/to=[1068,1089]	-14.7	GCTCGTCCACATGATTGCCTGG	CCAGATAGTCATGCAGTGTGAAC	..(((..(.((((((((.((((	)))).))))))))..)..)))..	16	22	0.13
Novel-107	ERα CDS	target from/to=[1089,1112]	-18.4	GGCTAAGAAAGTACCAGGGTTCCA	AGGAATTTTGGGTTTTCATGAGCT	((((..((((...((((((((((.	.))))))))))..))))...))))	18	24	0.13
Novel-112	ERα CDS	target from/to=[1135,1154]	-13.5	GTTCAGTTGTTGGAGAGCTC	CGGATCTCCGCAGCTACGG	....((((((.(((((.((.	.)).)))))))))))....	13	20	0.13
Novel-124	ERα CDS	target from/to=[1111,1137]	-18.1	CAGAACCTCTCTCTGCATGACCAGGTT	GGCTTGGTCTAGGGGTATGATTCTC	.((((.(...((((....(((((((((	)))))))))..))))...).)))).	18	27	0.13
Novel-125	ERα CDS	target from/to=[1154,1171]	-12.3	CTTGGCTGGAGGTGTTGA	CCATCGCTTCTGACGCCGCT	..((((.(((((((.((.	.)).)))))))...))))..	13	18	0.13
Novel-126	ERα CDS	target from/to=[1142,1162]	-14.9	TGTTGGAGAGCTCTTGGCTGG	CCAGTGGAGCTGCTGTTGCGTG	.....((.(((.(((.(((((	))))).)))..))).)).....	13	21	0.13
Novel-128	ERα CDS	target from/to=[1039,1063]	-12.09	TCCCTGCTCACAAACATGGCTGACA	TGTCAATGATGATTACTCATAGGGC	.(((((........(((.(.(((((	))))).).)))........))))).	14	25	0.13
Novel-15a	ERα CDS	target from/to=[1163,1185]	-14.6	AGGTGTTGATGATCGGCCTCATA	GATGGCGCTGGAGCGTCGGGCCC	.(((.((((((.(((((.((((.	.)))).)))))..))))))))).	18	23	0.13
Novel-15b	ERα CDS	target from/to=[1163,1184]	-14.6	AGGTGTTGATGATCGGCCTCAT	ATGGCGCTGGAGCGTCGGGCCC	.(((.((((((.(((((.((((	)))).)))))..))))))))).	18	22	0.13
Novel-1a	ERα CDS	target from/to=[1106,1124]	-17.9	GGTTCCAGAACCTCTCTCT	CGAGAGAGGGGCCCGCGCC	(((.(..(..((((((((.	.))))))))..)..).)))	13	19	0.13
Novel-1b	ERα CDS	target from/to=[1104,1124]	-22.8	AGGGTTCCAGAACCTCTCTCT	CGAGAGAGGGGCCCGCGCCCT	(((((.(..(..((((((((.	.))))))))..)..).)))))	15	21	0.13
Novel-2	ERα CDS	target from/to=[1152,1169]	-14.1	CTCTTGGCTGGAGGTGTT	GATACCGCAGCGCCGCGGG	(((.((((..(.((((((	)))))).)...)))).)))	14	18	0.13
Novel-125	ERα CDS	target from/to=[1234,1253]	-15.1	ATCCTCGACAGGAGTGAAGG	CCATCGCTTCTGACGCCGCT	.....((.(((((((((.((	)).))))))))).)).....	13	20	0.309
Novel-126	ERα CDS	target from/to=[1378,1399]	-15.6	GGTGCATTTTCCAGTCCAGTGG	CCAGTGGAGCTGCTGTTGCGTG	..((((.....(((((((.(((	))).)))).)))....))))..	14	22	0.139
Novel-15a	ERα CDS	target from/to=[1432,1458]	-14.4	ATGCTGGACAACATCACTGATGCCCTC	GATGGCGCTGGAGCGTCGGGCCC	..(((.(((....((...(.((((.((	)).)))))..))..))).)))..	15	27	0.0459
Novel-11	ERα CDS	target from/to=[1487,1507]	-14.3	CGCTGCAGCTGCAGTCCCGCC	AGCAGGATTACACTGAGCT	.(((.(((.((.(((((.((.	.)).))))).)))))))).	15	21	0.0856
Novel-124	ERα CDS	target from/to=[1627,1653]	-13	ATGCTGGATGCCCAGCGATTCCAGTCC	GGCTTGGTCTAGGGGTATGATTCTC	.......((((((...((..((((.((	)).))))))...)))))).......	14	27	0.336
Novel-126	ERα 3'UTR	target from/to=[174,197]	-12.6	AAATTAACTGTAGAGAACCACAGG	CCAGTGGAGCTGCTGTTGCGTG	....((((.((((....((((.((	)).))))..)))).))))....	14	24	0.00433
Novel-125*	ERα 3'UTR	target from/to=[430,447]	-17.3	GTGGTCGTTAAGACATCA	TGACGTCATTAGCGACCCG	..((((((((((((.(((	))).))).)))))))))..	15	18	0.0666
Novel-17	ERα 3'UTR	target from/to=[431,451]	-14.2	TGGTCGTTAAGACATCATTAA	CTGATGAAGTCACTCTATGACCC	.((((((...(((.((((((.	.)))))).))).....)))))).	15	21	0.0666
Novel-106	CYP19b 5'UTR	target from/to=[95,116]	-12	GGTGCGTCTGTAGATGATTTGA	CCAGATAGTCATGCAGTGTGAAC	.......((((((((.(((((.	.))))).))).))))).......	13	22	0.0616
Novel-124	CYP19b CDS	target from/to=[121,145]	-15	AAGAACCAATCCGCAGTCCCGGGTC	GGCTTGGTCTAGGGGTATGATTCTC	.((((.((((((..((..(((((((	))))))).))..)))).)).)))).	19	25	0.132
Novel-15b	CYP19b CDS	target from/to=[91,113]	-13.7	CTGCACAGAACATTTAGAGCCAA	ATGGCGCTGGAGCGTCGGGCCC	..((...((...(((((.((((.	.)))).)))))...))..))..	13	23	0.132
Novel-10	CYP19b CDS	target from/to=[297,319]	-12.2	CTCCGACGTGTATCATGTTCTGA	CCAGGAGAGAATCATGAAGGAT	.(((..((((.((..(.(((((.	.))))).)..))))))..))).	15	23	0.0171
Novel-13	CYP19b CDS	target from/to=[298,318]	-13.3	TCCGACGTGTATCATGTTCTG	CAGGATAGCTGGCGCTCGCC	..(((.((((....(((((((	)))))))....)))))))..	14	21	0.0171
Novel-1b*	CYP19b CDS	target from/to=[298,318]	-12.8	TCCGACGTGTATCATGTTCTG	AAGGGCAGGGCGCCCTGGA	((((..((((....((((((.	.))))))..))))..))))	14	21	0.0171
Novel-121	CYP19b CDS	target from/to=[445,465]	-17.3	AAAGCTCTTACAGGTCCAGGT	ACCTGGACTGAGAACTGCAGC	...((..((...(((((((((	)))))))))...))..))...	13	21	0.187
Novel-114	CYP19b CDS	target from/to=[675,692]	-13.1	AGTTCTCATACAGCCAGA	CTTGGCTGAGGAGCCACT	(((.(((...(((((((.	.)))))))..)))..)))	13	18	0.0998
Novel-12	CYP19b CDS	target from/to=[662,683]	-20.2	GTACCTGGCAGACAGTTCTCAT	ATGAGAGCTGTTGTGCTTGCCCT	......((((((((((((((((	)))))))))))).))))......	16	22	0.0998
Novel-127	CYP19b CDS	target from/to=[710,731]	-12	ACTTTGTGTACAAAAAATACCA	AGGTGTTGGTTGATATAGACA	..(((((((.(((..((((((.	.))))))..))))))))))..	16	22	0.0203
Novel-10	CYP19b CDS	target from/to=[939,958]	-17.2	GTTCTTCATGCTTCTGCTGC	CCAGGAGAGAATCATGAAGGAT	((((((((((.((((.(((.	.))).))))...))))))))))	17	20	0.103
Novel-15a	CYP19b CDS	target from/to=[913,933]	-14	GCTCCAGACACCCTCTCCATC	GATGGCGCTGGAGCGTCGGGCCC	...((.(((.(((.(.(((((	))))).)..)).).))).))...	14	21	0.103
Novel-18	CYP19b CDS	target from/to=[934,956]	-14.2	AGTCTGTTCTTCATGCTTCTGCT	TGTACAAGTATGAGGCTCTGCT	(((..(..((((((((((.(((.	.))).))))))))))..).)))	17	23	0.103
Novel-1b*	CYP19b CDS	target from/to=[928,944]	-12.5	TCCATCAGTCTGTTCTT	AAGGGCAGGGCGCCCTGGA	((((...((((((((((	))))))).)))....))))	14	17	0.103
Novel-15a	CYP19b CDS	target from/to=[1386,1407]	-21.1	CGGCTGCACCATCAGCACCATC	GATGGCGCTGGAGCGTCGGGCCC	.((((..(((..((((.(((((	))))).))))..).))..)))).	16	22	0.00383
Novel-15b	CYP19b CDS	target from/to=[1386,1406]	-18.2	CGGCTGCACCATCAGCACCAT	ATGGCGCTGGAGCGTCGGGCCC	.((((..(((..((((.((((	)))).))))..).))..)))).	15	21	0.00383
Novel-111	CYP19b CDS	target from/to=[1453,1471]	-20.5	GAATGCCTGGCCATGCGCC	CGTGCGTGGCAGAGCAGCTC	((.((((((.((((((((.	.))))))))))).)))..))	16	19	0.122
Novel-115	CYP19b CDS	target from/to=[1458,1478]	-13.7	CCTGGCCATGCGCCTCATTCC	CGAATGACTAGAGGCCTTGG	((.((((...(...((((((.	.))))))...).))))..))	13	21	0.122
Novel-124	CYP19b CDS	target from/to=[1460,1485]	-15	TGGCCATGCGCCTCATTCCCCGAGCT	GGCTTGGTCTAGGGGTATGATTCTC	.........(((((.....(((((((	)))))))....))))).........	12	26	0.122
Novel-1a	CYP19b CDS	target from/to=[1461,1478]	-15.2	GGCCATGCGCCTCATTCC	CGAGAGAGGGGCCCGCGCC	((((..((.((((.(((.	.))).)))).))..).)))	13	18	0.122
Novel-1b	CYP19b CDS	target from/to=[1459,1478]	-15.2	CTGGCCATGCGCCTCATTCC	CGAGAGAGGGGCCCGCGCCCT	..((((..((.((((.(((.	.))).)))).))..).)))..	13	20	0.122
Novel-108	CYP19b 3'UTR	target from/to=[70,96]	-12	TTAGATAAAAGAATGGAAGGAGGGGCT	TGTCTGTCTATCTATCTATATGTCTG	.........(((.((((.(((.((((.	.)))).))).))))))).........	14	27	0.168
Novel-111	CYP19b 3'UTR	target from/to=[411,429]	-14.5	TATCTGATGTCCATGTACA	CGTGCGTGGCAGAGCAGCTC	...(((.((.((((((((.	.))))))))))...)))...	13	19	0.0106
Novel-124	CYP19a CDS	target from/to=[12,38]	-16.6	ACTGCTCCAGCCCTGTGGAATGAAGCC	GGCTTGGTCTAGGGGTATGATTCTC	.........(((((.((((.(.(((((	))))).)))))))))).........	15	27	0.0842
Novel-15b	CYP19a CDS	target from/to=[80,98]	-18.6	GGGCCCACAATGGCACTAA	ATGGCGCTGGAGCGTCGGGCCC	((((((((..((((.(((.	.))).))))....)).))))))	15	19	0.24
Novel-126	CYP19a CDS	target from/to=[121,142]	-15.2	GGAGCCACGGCCACACTACTGC	CCAGTGGAGCTGCTGTTGCGTG	...((.(((((..(.((((((.	.)))))).)..))))).))...	14	22	0.199
Novel-1a	CYP19a CDS	target from/to=[223,241]	-26.8	GGTCTGGGTCCTTTTCTCT	CGAGAGAGGGGCCCGCGCC	(((.((((((((((((((.	.)))))))))))))).)))	17	19	0.139
Novel-1b	CYP19a CDS	target from/to=[221,241]	-26.8	TGGGTCTGGGTCCTTTTCTCT	CGAGAGAGGGGCCCGCGCCCT	..(((.((((((((((((((.	.)))))))))))))).)))..	17	21	0.139
Novel-1b*	CYP19a CDS	target from/to=[225,242]	-12.8	TCTGGGTCCTTTTCTCTC	AAGGGCAGGGCGCCCTGGA	(((((((.((((.((((.	.)))).)))).)))).)))	15	18	0.139
Novel-10	CYP19a CDS	target from/to=[346,368]	-12.3	ATCTTGAGCAGGTCATCTGCTGT	CCAGGAGAGAATCATGAAGGAT	(((((...(((((..(((.(((.	.))).)))..))).)).)))))	16	23	0.373
Novel-1b*	CYP19a CDS	target from/to=[352,369]	-12.7	AGCAGGTCATCTGCTGTG	AAGGGCAGGGCGCCCTGGA	..((((.(.((((((.(.	.).))))))..).))))..	12	18	0.373
Novel-127	CYP19a CDS	target from/to=[476,499]	-13.1	TGCTCTGGAAAAAAATCCGCACCT	AGGTGTTGGTTGATATAGACA	((.((((......((((.((((((	)))))).))))....))))))	16	24	0.041
Novel-112	CYP19a CDS	target from/to=[533,551]	-12.2	AAAGAACTTTGGAGATTTG	CGGATCTCCGCAGCTACGG	......((.((((((((((	)))))))))).))......	12	19	0.0266
Novel-122	CYP19a CDS	target from/to=[519,541]	-14.3	AGGTCCAGGGCTTCAAAGAACTT	AAGTTTTCAAGCTGAGACCT	(((((...(((((...(((((((	))))))).)))))..)))))	17	23	0.0266
Novel-128	CYP19a CDS	target from/to=[882,906]	-12.15	GCTCGACTTCACAGCAGAGTTGATA	TGTCAATGATGATTACTCATAGGGC	((((..........((..(((((((	)))))))..))..........))))	13	25	0.287
Novel-125	CYP19a CDS	target from/to=[947,967]	-15.2	GGCAGTGTGTTTTGGAGATGG	CCATCGCTTCTGACGCCGCT	(((.(.(((((..((.(((((	))))).))...)))))))))	16	21	0.111
Novel-13	CYP19a CDS	target from/to=[987,1007]	-13.5	TCTCTCTGTCAGTCTGTTCTT	CAGGATAGCTGGCGCTCGCC	......((((((.(((((((.	.)))))))))))))......	13	21	0.111
Novel-15b	CYP19a CDS	target from/to=[959,982]	-14.8	TGGAGATGGTGATCGCGGCTCCAG	ATGGCGCTGGAGCGTCGGGCCC	.((...((..(.((.((((.(((.	.))).)))))).)..))..)).	14	24	0.111
Novel-15b*	CYP19a CDS	target from/to=[936,961]	-18.4	TGAGAACGTCAGGCAGTGTGTTTTGG	TTAAGGCGCCCGATGCCGACGCTCATC	...((.((((.((((..(((((((((	)))))))))....)))))))).))...	19	26	0.111
Novel-108	CYP19a CDS	target from/to=[1057,1084]	-13.4	CAGGAAATGGAAACTGTTTTAGCAGGCA	TGTCTGTCTATCTATCTATATGTCTG	((((..(((((....(...(((((((((	)))))).))).)..)))))...))))	19	28	0.11
Novel-12	CYP19a CDS	target from/to=[1079,1102]	-17.7	CAGGCAGGAGCCTGAAGCACTCAC	ATGAGAGCTGTTGTGCTTGCCCT	..((((((.((....(((.((((.	.)))).)))...)).))))))..	15	24	0.11
Novel-101	CYP19a CDS	target from/to=[1483,1505]	-13.9	AACCTGTCGCAGCAGCCGGTGGA	TCCATCAGTCACGTGACCTACC	.....(((((.(..((.((((((	)))))).))..)))))).....	14	23	0.193
Novel-124	CYP19a CDS	target from/to=[1546,1569]	-13.2	ACACCTCGTCTACTCTAGTAGGCT	GGCTTGGTCTAGGGGTATGATTCTC	.....((((...((((((((((((	))))))..))))))..)))).....	16	24	0.354
Novel-107	CYP19a 3'UTR	target from/to=[19,44]	-12.3	GGCATTGAAGAACCTTTTTGGTTTCC	AGGAATTTTGGGTTTTCATGAGCT	(((..((((((.(((....((((((.	.))))))..)))))))))...)))	18	26	0.28
Novel-1b*	AR 5'UTR	target from/to=[49,70]	-16.8	TCACAGCTTGTGTTGTGCTCTG	AAGGGCAGGGCGCCCTGGA	((.(((...(((((.((((((.	.)))))).))))).)))))	16	22	0.339
Novel-124	AR CDS	target from/to=[287,310]	-13.7	ATGACTCGTCTCTGTCACCTAGCG	GGCTTGGTCTAGGGGTATGATTCTC	..((.((((((((...(((.(((.	.))).)))...)))).)))).))..	16	24	0.0278
Novel-127	AR CDS	target from/to=[293,313]	-16.9	CGTCTCTGTCACCTAGCGGCT	AGGTGTTGGTTGATATAGACA	.((((.(((((.((((((.((	)).)))))).))))).)))).	17	21	0.0278
Novel-16	AR CDS	target from/to=[268,291]	-12.2	AGTTCAACAGGAAGCAAAAATGAC	ATCATTTTTGTGACTATGCAACT	((((((..((...((((((((((.	.))))))))))..)).)).))))	18	24	0.0278
Novel-111	AR CDS	target from/to=[450,467]	-15.7	GAGTAGCAGTCGCACATG	CGTGCGTGGCAGAGCAGCTC	((((.((.(((((.((((	)))).)))))...)).))))	15	18	0.00134
Novel-127	AR CDS	target from/to=[457,478]	-13.2	AGTCGCACATGCAGCAGCACCA	AGGTGTTGGTTGATATAGACA	.(((.......((((((((((.	.)))))).)))).....))).	13	22	0.00134
Novel-15a	AR CDS	target from/to=[471,492]	-22.1	CAGCACCAGCACCAGCACCATT	GATGGCGCTGGAGCGTCGGGCCC	..((.((.((.(((((.(((((	))))).))))).))...))))..	16	22	0.00134
Novel-15b	AR CDS	target from/to=[459,479]	-15.5	TCGCACATGCAGCAGCACCAG	ATGGCGCTGGAGCGTCGGGCCC	..((..((((..((((.(((.	.))).))))..))))...))..	13	21	0.00134
Novel-15b	AR CDS	target from/to=[465,485]	-17.8	ATGCAGCAGCACCAGCACCAG	ATGGCGCTGGAGCGTCGGGCCC	..((....((.(((((.(((.	.))).))))).)).....))..	12	21	0.00134
Novel-15b	AR CDS	target from/to=[471,491]	-20.8	CAGCACCAGCACCAGCACCAT	ATGGCGCTGGAGCGTCGGGCCC	..((.((.((.(((((.((((	)))).))))).))...))))..	15	21	0.00134
Novel-124	AR CDS	target from/to=[728,754]	-12.8	GAGACAGAGGCTTAGAGCTGCGAGGCA	GGCTTGGTCTAGGGGTATGATTCTC	((((.....((((..((..((.((((.	.)))).))))..)))).....))))	16	27	0.293
Novel-118	AR CDS	target from/to=[864,882]	-12.4	GGAGGTGCACGAGTTCGCC	TGCGGACCAGGGGAATCC	(((..(.(.(..((((((.	.))))))..)).)..)))	12	19	0.293
Novel-15b	AR CDS	target from/to=[991,1014]	-18.6	GAGTTCGAAAGCGGACAGAGCCAA	ATGGCGCTGGAGCGTCGGGCCC	..((((((..((...(((.((((.	.)))).)))..)).))))))..	15	24	0.365
Novel-106	AR CDS	target from/to=[1468,1490]	-15	ATCTGCTCTGATGAAGCATCTGG	CCAGATAGTCATGCAGTGTGAAC	....((.(((((((...((((((	))))))..)))).))).))....	15	23	0.36
Novel-124	AR CDS	target from/to=[1464,1485]	-12.6	CCTAATCTGCTCTGATGAAGCA	GGCTTGGTCTAGGGGTATGATTCTC	.....(((((((((((.((((.	.)))).)))..)))))).)).....	15	22	0.36
Novel-108	AR CDS	target from/to=[1674,1698]	-16.2	CAAGCTGAGGAAGATTGGACAGATG	TGTCTGTCTATCTATCTATATGTCTG	((..(..(((.((((.((((((((.	.)))))))))))).)))....)..))	18	25	0.301
Novel-126	AR CDS	target from/to=[1731,1752]	-14.1	CCCGTCAGAGACAGTCCAGTGC	CCAGTGGAGCTGCTGTTGCGTG	..(((.(.((.(((((((.((.	.)).)))).))))).).)))..	15	22	0.108
Novel-124	AR CDS	target from/to=[1746,1771]	-16.5	CCAGTGCATGTCGCCCAAGCCCAGCC	GGCTTGGTCTAGGGGTATGATTCTC	......((((.(.(((.((((.((((	)))).)).)).))))))))......	16	26	0.0654
Novel-124	AR CDS	target from/to=[1843,1869]	-19.5	CATGATCATGCTCAGCCTGACTCAGCG	GGCTTGGTCTAGGGGTATGATTCTC	...((((((((((.....((((.(((.	.))).))))...))))))))))...	17	27	0.02
Novel-107	AR CDS	target from/to=[1932,1955]	-13.6	GGCCAAAGGACTTCCAGGTTTCCG	AGGAATTTTGGGTTTTCATGAGCT	(((((..(((..((((((.((((.	.)))).))))))..))).)).)))	18	24	0.288
Novel-101	AR CDS	target from/to=[1996,2015]	-12.1	ACTTGGATGGGAGTGATGGT	TCCATCAGTCACGTGACCTACC	....(((((.((.((((((.	.)))))).)).)))..))....	13	20	0.146
Novel-108	AR CDS	target from/to=[1991,2017]	-13.5	AACACACTTGGATGGGAGTGATGGTCT	TGTCTGTCTATCTATCTATATGTCTG	...(((..((((((((...(((((.(.	.).)))))..))))))))..)))...	17	27	0.146
Novel-118*	AR CDS	target from/to=[1999,2019]	-13.5	TGGATGGGAGTGATGGTCTTT	CGAGATTCCCACTGTCCCTACCT	.((..(((((((..((((((.	.))))))..)))..))))..)).	15	21	0.146
Novel-125	AR CDS	target from/to=[1997,2014]	-17.3	CTTGGATGGGAGTGATGG	CCATCGCTTCTGACGCCGCT	..(((.((((((((((((	))))))))))))...)))..	15	18	0.146
Novel-124	AR CDS	target from/to=[2062,2085]	-18.1	CTGTACTTCGCTCCAGACCTGGTC	GGCTTGGTCTAGGGGTATGATTCTC	.........((((((((((.((((	)))).))))).))))).........	14	24	0.241
Novel-117	AR CDS	target from/to=[2162,2177]	-12.8	TGCTGCTGCAGGTCAC	CTGACGTGCAAATCGGTC	.((((.((((.((((.	.)))).))))...)))).	12	16	0.129
Novel-124	AR CDS	target from/to=[2122,2144]	-13.2	GAGCACTGTGTTCAGATGAAGCA	GGCTTGGTCTAGGGGTATGATTCTC	(((.(..(((..(((((.((((.	.)))).))))..)..)))..).)))	16	23	0.129
Novel-127	AR CDS	target from/to=[2124,2147]	-14.2	GCACTGTGTTCAGATGAAGCACCT	AGGTGTTGGTTGATATAGACA	...((((((.(((....(((((((	)))))))..)))))))))...	16	24	0.129
Novel-16	AR CDS	target from/to=[2165,2187]	-13.2	TGCTGCAGGTCACACAGGAGGAA	ATCATTTTTGTGACTATGCAACT	...(((((((((((.((((.((.	.)).))))))))))).))))...	17	23	0.129
Novel-1b*	AR CDS	target from/to=[2197,2216]	-12	ATGAAGGCCCTCCTCCTCTT	AAGGGCAGGGCGCCCTGGA	.....(((.(.(((.(((((	))))).)))).))).....	12	20	0.0107
Novel-124	AR 3'UTR	target from/to=[21,48]	-18.7	ACCAATCCATACCGACTCCACCCAGGCC	GGCTTGGTCTAGGGGTATGATTCTC	...((((.(((((..((....(((((((	)))))))...)).)))))))))...	18	28	0.114
Novel-1a	AR 3'UTR	target from/to=[328,346]	-14.9	GGTTTTGTTCTTTCTTTCG	CGAGAGAGGGGCCCGCGCC	(((...(..((((((((((	))))))))))..)...)))	14	19	0.101
Novel-1b	AR 3'UTR	target from/to=[326,346]	-14.9	ATGGTTTTGTTCTTTCTTTCG	CGAGAGAGGGGCCCGCGCCCT	..(((...(..((((((((((	))))))))))..)...)))..	14	21	0.101
Novel-101	AR 3'UTR	target from/to=[367,390]	-12.5	AGTTACAGCGTGTTGCCCGGTGGA	TCCATCAGTCACGTGACCTACC	.((....(((((..((..((((((	)))))).))))))).....)).	15	24	0.33
Novel-125	AR 3'UTR	target from/to=[373,389]	-13.6	AGCGTGTTGCCCGGTGG	CCATCGCTTCTGACGCCGCT	(((((((((..((((((	))))))....))))).))))	15	17	0.33
Novel-105	spermatogenesis-associated protein 4 mRNA 5'UTR	target from/to=[4,21]	-22.7	TCGGTGCTCGGCCGGGGG	ATCCCGGACGAGCTCCCA	..((.(((((.((((((.	.)))))).))))).))..	13	18	0.116
Novel-112	spermatogenesis-associated protein 4 mRNA 5'UTR	target from/to=[4,25]	-14.6	TCGGTGCTCGGCCGGGGGTTCT	CGGATCTCCGCAGCTACGG	.((..(((..((.((((((((.	.)))))))))))))..)).	15	22	0.116
Novel-116	spermatogenesis-associated protein 4 mRNA 5'UTR	target from/to=[5,23]	-15.2	CGGTGCTCGGCCGGGGGTT	GATCCCAGCGGTGCCTCCA	.((.((.(.((..((((((	)))))).)).).))..)).	13	19	0.116
Novel-17	spermatogenesis-associated protein 4 mRNA 5'UTR	target from/to=[12,32]	-14.5	CGGCCGGGGGTTCTTCGTCAA	CTGATGAAGTCACTCTATGACCC	.((.(((((((.((((((((.	.))))))))..))))).)).)).	17	21	0.116
Novel-126	spermatogenesis-associated protein 4 mRNACDS	target from/to=[269,291]	-15	TCATAGATGGTACAATCCACTGT	CCAGTGGAGCTGCTGTTGCGTG	.....(((((((...(((((((.	.)))))))..))))))).....	14	23	0.23
Novel-129	spermatogenesis-associated protein 4 mRNACDS	target from/to=[299,316]	-12	GAGCTGCAGAGCTTCTTG	TAACAGGTGCTGTAAGCTT	(((((((((.((((.(((	))).)))).)))).)))))	16	18	0.23
Novel-114	spermatogenesis-associated protein 4 mRNACDS	target from/to=[376,393]	-16	CAAGGCTTCACAGACAAG	CTTGGCTGAGGAGCCACT	...((((((.(((.((((	)))).))).))))))...	13	18	0.369
Novel-124	spermatogenesis-associated protein 4 mRNACDS	target from/to=[371,396]	-12.3	TGGAGCAAGGCTTCACAGACAAGGCT	GGCTTGGTCTAGGGGTATGATTCTC	.........(((((..((((.(((((	))))).)))).))))).........	14	26	0.369
Novel-129	spermatogenesis-associated protein 4 mRNACDS	target from/to=[392,411]	-12.3	AGGCTTATCAAGACCAGTTG	TAACAGGTGCTGTAAGCTT	(((((((.((..(((.((((	)))).)))..)))))))))	16	20	0.369
Novel-126	spermatogenesis-associated protein 4 mRNACDS	target from/to=[604,628]	-17.2	CAGGCTGTCAGATTGCCTCCAGTGT	CCAGTGGAGCTGCTGTTGCGTG	((.((...(((...((.((((.((.	.)).))))))..)))..)).))	15	25	0.319
Novel-15b	spermatogenesis-associated protein 4 mRNACDS	target from/to=[608,631]	-19.9	CTGTCAGATTGCCTCCAGTGTTAG	ATGGCGCTGGAGCGTCGGGCCC	..(((.(((.((.((((((((((.	.))))))))))))))).)))..	18	24	0.319
Novel-120	POMC CDS	target from/to=[283,304]	-12.1	GAGAACCAGAGGAAGGACCAGT	ACTGGTAACCACTGACTTCCA	..(((.(((.((....((((((	))))))..)).)))..)))..	14	22	0.118
Novel-42	dmrt1 CDS	target from/to=[69,86]	-14	CGCTGCAGGAACCACGGC	TCCCTGGTTTCGGCACCA	...(((.(((((((.((.	.)).))))))).)))...	12	18	0.084
Novel-31	dmrt1 CDS	target from/to=[130,147]	-13	GGGAATGTCAGTGCCAGA	TCTCGCGCCGGGCCGTACCC	(((.(((((.((((.(((	))).))))..)).))).)))	15	18	0.216
Novel-58	dmrt1 CDS	target from/to=[130,148]	-12.8	GGGAATGTCAGTGCCAGAA	ATCTAGTAGCTGTTTCCC	(((((...((((((.(((.	.))).))).))).)))))	14	19	0.216
Novel-40a	dmrt1 CDS	target from/to=[157,181]	-15	TAATCGCTGAAAGACAGCGGGTCAT	TTGACTCTAGTCTGGCACTGTGAAGA	...((((((..((((...((((((.	.))))))..))))..))..))))...	16	25	0.237
Novel-40b	dmrt1 CDS	target from/to=[163,181]	-12	CTGAAAGACAGCGGGTCAT	TTGACTCTAGTCTGGCAC	.((..((((...((((((.	.))))))..))))..)).	12	19	0.237
Novel-45	dmrt1 CDS	target from/to=[201,221]	-13.8	CGGAGGCAGCAGGCCCAGGAG	CTCCCGGACGAGCCCCCA	.((.(((....(..((.((((	)))).)).)..))).)).	12	21	0.12
Novel-59*	dmrt1 CDS	target from/to=[211,233]	-15.8	AGGCCCAGGAGGAAGAGATGGGC	TCTTATCGTTTCCTCACTTACCCG	.((...(((((((((.((((((.	.)))))).))))))).))...)).	17	23	0.12
Novel-22	dmrt1 CDS	target from/to=[342,359]	-13.6	AGCAGTGCCACCGCCTCT	GGGGGCGCACCACCGGCC	.((.(((....(((((((	)))))))...)))..)).	12	18	0.0396
Novel-24	dmrt1 CDS	target from/to=[346,363]	-20	GTGCCACCGCCTCTCCCA	CGGGGGCGAAGGTGGCTC	(.((((((..(.(((((.	.))))).)..)))))).)	13	18	0.0396
Novel-20	dmrt1 CDS	target from/to=[396,414]	-15.3	AGCTCTGCAGTGACCAGCA	AGCTTGTTTTGGACAGGGCT	((((((((...(((.(((.	.))).)))...).)))))))	14	19	0.006
Novel-4	dmrt1 CDS	target from/to=[395,417]	-14.6	AAGCTCTGCAGTGACCAGCAGAG	TTGTGCTTTGCACGCGTGGGTTC	.((((((((.(((...((((.((	)).))))...)))))).))))).	17	23	0.006
Novel-46*	dmrt1 CDS	target from/to=[399,420]	-14	TCTGCAGTGACCAGCAGAGGGC	CCTGTCTGTGCCTGCTGTACA	..((((((.....(((((.((.	.)).)))))....))))))..	13	22	0.006
Novel-29a	dmrt1 CDS	target from/to=[469,492]	-20.7	TCTACCAGCCCACACCGTACACCT	AGGTGCGAAGCGGGGCTGGGCCC	....(((((((.(.(..(.(((((	))))).)..).))))))))....	15	24	0.176
Novel-51*	dmrt1 CDS	target from/to=[465,484]	-15	AACCTCTACCAGCCCACACC	GGTGTTGGTTGATATAGACAGC	....((((.(((((.(((((	))))).)))))...))))....	14	20	0.176
Novel-51*	dmrt1 CDS	target from/to=[508,528]	-12.5	TGTACAACTATCAGCAATACC	GGTGTTGGTTGATATAGACAGC	........(((((((((((((	)))))).)))))))........	13	21	0.0667
Novel-37	dmrt1 CDS	target from/to=[636,656]	-14.2	CCCAGCACCTGCCCTGAGCCC	CGGCGCGGCGCCTCGGCCGGC	.((.((....((.(((.(((.	.))).))).))....)).)).	12	21	0.00224
Novel-4	dmrt1 CDS	target from/to=[633,658]	-16.2	CCACCCAGCACCTGCCCTGAGCCCAA	TTGTGCTTTGCACGCGTGGGTTC	..(((((((...(((...((((.(((	))).)))).))).)).)))))..	17	26	0.00224
Novel-31	dmrt1 CDS	target from/to=[720,741]	-19.7	GAGAACAGGCTGGAGTGTGAGA	TCTCGCGCCGGGCCGTACCC	....((.((((.(.((((((((	))))))))).))))))....	15	22	0.111
Novel-4	dmrt1 CDS	target from/to=[686,708]	-15.1	AGACTCAGTGTCCATCAGCTCAA	TTGTGCTTTGCACGCGTGGGTTC	.((((((((((.((..(((.(((	))).))).)).)))).)))))).	18	23	0.111
Novel-44	dmrt1 CDS	target from/to=[725,746]	-15.4	CAGGCTGGAGTGTGAGAGCAGC	TCTCCTCTCGTCACTGTGCTCT	..(((.(.((((((((((.((.	.)).)))))).)))).))))..	16	22	0.111
Novel-53	dmrt1 CDS	target from/to=[716,741]	-13.1	CACTGAGAACAGGCTGGAGTGTGAGA	TTTCGGGCTGCAGGTGGCTAAAGGAA	..((.((....(.(((.(((.(((((	))))).))).))).)..))...))..	16	26	0.111
Novel-58	dmrt1 CDS	target from/to=[719,734]	-12.3	TGAGAACAGGCTGGAG	ATCTAGTAGCTGTTTCCC	.(..(((((((((((.	.))))))..)))))..).	12	16	0.111
Novel-57	dmrt1 3'UTR	target from/to=[234,256]	-15.7	CAGAAATGCCCTTTTACTATGTT	CACGTAGAATTAAGGCAGTTCTG	(((((.((((......((((((.	.))))))......)))).)))))	15	23	0.0151
Novel-22	dmrt1 3'UTR	target from/to=[641,660]	-13.6	AGCTAATGTGCAGTGCTCTT	GGGGGCGCACCACCGGCC	.(((...(((..((((((((	))))))))..))).))).	14	20	0.0948
Novel-37	dmrt1 3'UTR	target from/to=[638,658]	-18	TCCAGCTAATGTGCAGTGCTC	CGGCGCGGCGCCTCGGCCGGC	.((.((..(.((((.(((((.	.))))).)))).)..)).)).	14	21	0.0948
Novel-44	dmrt1 3'UTR	target from/to=[733,752]	-16.2	CAAGTCACAAACAGAGGAGA	TCTCCTCTCGTCACTGTGCTCT	..((.((((.((((((((((	)))))))).))...))))))..	16	20	0.0534
Novel-46	dmrt1 3'UTR	target from/to=[821,845]	-15.9	TTGATCTGATCTGCCATGTGTTGTT	CACAGCAAGTGTAGACAGGCAG	(((.((((.(((((.((.((((((.	.)))))).))))))))))))))	20	25	0.236
Novel-54	dmrt1 3'UTR	target from/to=[817,842]	-12.4	TATCTTGATCTGATCTGCCATGTGTT	AATGCAAGGCTGTCTGTGAGAGC	..(((((....(((..(((.((((((	)))))).))).)))..)))))..	17	26	0.236
Novel-44	dmrt1 3'UTR	target from/to=[943,963]	-12.9	AGATAACTAGCAGAGAGGTGA	TCTCCTCTCGTCACTGTGCTCT	(((..((.....((((((.((	)).))))))......))..)))	13	21	0.0541
Novel-46*	dmrt1 3'UTR	target from/to=[938,960]	-12.6	TTAATAGATAACTAGCAGAGAGG	CCTGTCTGTGCCTGCTGTACA	...((((.......(((((.(((	))).))))).....))))...	12	23	0.0541
Novel-22	dmrt1 3'UTR	target from/to=[1106,1125]	-19.2	TGCATTGTGGATGTGCTCTT	GGGGGCGCACCACCGGCC	.((...((((.(((((((((	)))))))))))))..)).	15	20	0.0688
Novel-24	dmrt1 3'UTR	target from/to=[1115,1132]	-12.5	GATGTGCTCTTGTCCTCT	CGGGGGCGAAGGTGGCTC	((..(((..((((((((.	.))))))))..)))..))	13	18	0.0688
Novel-54	dmrt1 3'UTR	target from/to=[1092,1111]	-19.5	GTTTTCCAGACAAGTGCATT	AATGCAAGGCTGTCTGTGAGAGC	((((((((((((..((((((	))))))....)))))).))))))	18	20	0.0688
Novel-56	dmrt1 3'UTR	target from/to=[1090,1108]	-14.1	TTGTTTTCCAGACAAGTGC	GTACTTGACACTGGACTTCAG	(((...(((((.(((((((	)))))))...)))))...)))	15	19	0.0688
Novel-26	Foxl2 CDS	target from/to=[258,288]	-12.3	ACAAGAAGGGATGGCAGAACAGCATCCGACA	AGTGGGATCGCGCCTGTGAATAGACACTTC	...........(.((((....((((((.((.	.)).)))).))..)))).)...........	13	31	0.288
Novel-20	Foxl2 CDS	target from/to=[360,380]	-15.8	GGACCCTGGACCCGGCATGCG	AGCTTGTTTTGGACAGGGCT	((.(((((..(..((((.((.	.)).))))..)..)))))))	14	21	0.355
Novel-5	Foxl2 CDS	target from/to=[349,369]	-14	GGGCAACTACTGGACCCTGGA	TCCAGGTGCTGTAAGCTT	((((...(((.((..((((((	))))))..))))).))))	15	21	0.355
Novel-58	Foxl2 CDS	target from/to=[346,363]	-12.9	AAAGGGCAACTACTGGAC	ATCTAGTAGCTGTTTCCC	....((((.((((((((.	.)))))))).))))....	12	18	0.355
Novel-53	Foxl2 CDS	target from/to=[441,467]	-21.5	CTCCACCGACCCATTTCCAGCCTGGAA	TTTCGGGCTGCAGGTGGCTAAAGGAA	.(((......((((((.(((((((((.	.))))))))).)))))).....))).	18	27	0.0981
Novel-24	Foxl2 CDS	target from/to=[493,508]	-19.8	CGGTTACCTCTCCCCG	CGGGGGCGAAGGTGGCTC	.(((((((((((((((	)))))).).)))))))).	15	16	0.134
Novel-53	Foxl2 CDS	target from/to=[507,530]	-21.1	CGCCTAAATACCTGCAGTCAGGGT	TTTCGGGCTGCAGGTGGCTAAAGGAA	..(((...(((((((((((.(((.	.))).))))))))))).....)))..	17	24	0.134
Novel-35a	Foxl2 CDS	target from/to=[664,688]	-20.7	CATAGGTCTCCCGGGCATGGTGAAC	GTTCACATCCCGGACGAGCCCCCA	....((.((((((((....((((((	))))))..)))))..)))))....	16	25	0.00739
Novel-53	Foxl2 CDS	target from/to=[655,679]	-12	TGTGCAGAGCATAGGTCTCCCGGGC	TTTCGGGCTGCAGGTGGCTAAAGGAA	.......(((((..((..((((((.	.))))))..))..)).))).......	13	25	0.00739
Novel-22	Foxl2 CDS	target from/to=[769,786]	-21.1	CGCCACGGCTGCACCCCC	GGGGGCGCACCACCGGCC	.(((..((.(((.(((((	))))).)))))...))).	13	18	0.196
Novel-24	Foxl2 CDS	target from/to=[768,787]	-18.7	CCGCCACGGCTGCACCCCCT	CGGGGGCGAAGGTGGCTC	..(((((..((.(.(((((.	.))))).).)))))))..	13	20	0.196
Novel-37	Foxl2 CDS	target from/to=[766,784]	-16.7	TCCCGCCACGGCTGCACCC	CGGCGCGGCGCCTCGGCCGGC	.((.(((..((((((.((.	.)).))))).)...))).)).	13	19	0.196
Novel-52	Foxl2 CDS	target from/to=[774,791]	-12.5	CGGCTGCACCCCCTCCGG	CTGGAGACACAATGAGCCT	.((((.((....((((((	))))))......)))))).	12	18	0.196
Novel-4	Foxl2 CDS	target from/to=[889,910]	-17.6	ACACTCCGCACTGCACGCGCGA	TTGTGCTTTGCACGCGTGGGTTC	..(((((((..((((.((((((	))))))..)))).))).))))..	17	22	0.374
Novel-53	Foxl2 CDS	target from/to=[885,912]	-20.9	GTAAACACTCCGCACTGCACGCGCGAAT	TTTCGGGCTGCAGGTGGCTAAAGGAA	.........((((.(((((.((.((((.	.)))).))))))))))).........	15	28	0.374
Novel-51	Foxl2 3'UTR	target from/to=[281,300]	-13	TACGTTCACAACATTCTGTC	TGCGGGATGAACCGAACGCC	..(((((....((((((((.	.))))))))....)))))..	13	20	0.173
Novel-29b	Foxl2 3'UTR	target from/to=[323,344]	-16.6	GGGTTCTGAACCCTTTTCCCAA	GTGCGAAGCGGGGCTGGGCCC	((((((....(((.((((.((.	.)).)))).)))...))))))	15	22	0.244
Novel-20	Foxl2 3'UTR	target from/to=[488,507]	-12.9	CGTCGGGGCCAGAGCACGTG	AGCTTGTTTTGGACAGGGCT	.(((..(.((((((((.((.	.)).)))))))).)..))).	14	20	0.0697
Novel-53	Foxl2 3'UTR	target from/to=[494,522]	-16.6	GGCCAGAGCACGTGACTGCCAGTTTGGAC	TTTCGGGCTGCAGGTGGCTAAAGGAA	..((..(((.((...((((.((((((((.	.)))))))))))).)))))...))..	19	29	0.0697
Novel-24	ERβ1 5'UTR	target from/to=[35,52]	-13.3	AACACATCTCTGCTCTCC	CGGGGGCGAAGGTGGCTC	....(((((.(((((((.	.))))))).)))))....	12	18	0.00473
Novel-46*	ERβ1 5'UTR	target from/to=[6,28]	-14.9	GCTGCGCGCAGTGCGTACACAGC	CCTGTCTGTGCCTGCTGTACA	..((((.((((.(((((.((((.	.)))).)))))))))))))..	17	23	0.00473
Novel-22	ERβ1 CDS	target from/to=[9,27]	-17.9	CTCCCCTGGTCCAGCCCCT	GGGGGCGCACCACCGGCC	..((..((((...((((((	))))))..))))..))..	12	19	0.19
Novel-24	ERβ1 CDS	target from/to=[132,150]	-12.2	CATCTGCATTTCTTCTCCG	CGGGGGCGAAGGTGGCTC	...(..(.((((.((((((	)))))).)))))..)...	12	19	0.101
Novel-29a	ERβ1 CDS	target from/to=[122,142]	-12.3	ACAACCAGACCATCTGCATTT	AGGTGCGAAGCGGGGCTGGGCCC	....((((.((.(.(((((((	))))))).)...)).))))....	14	21	0.101
Novel-4	ERβ1 CDS	target from/to=[178,200]	-17.2	CCACCGCACGGGGGAGAGTTCAA	TTGTGCTTTGCACGCGTGGGTTC	..(((.((((.((.(((((.(((	))).))))).).).)))))))..	17	23	0.101
Novel-41	ERβ1 CDS	target from/to=[178,202]	-17.7	CCACCGCACGGGGGAGAGTTCAACC	AGTAGAATTCTCGCCTGCCACGCGG	........((((.((((((((.((.	.)).)))))))).))))........	14	25	0.101
Novel-51*	ERβ1 CDS	target from/to=[161,182]	-15	CCTGTCAGGATTATTCACCACC	GGTGTTGGTTGATATAGACAGC	.(((((...((((..((.((((	)))).))..))))...))))).	15	22	0.101
Novel-24	ERβ1 CDS	target from/to=[247,265]	-18	GGGTACCCTCATCCCCCTG	CGGGGGCGAAGGTGGCTC	((((..(((..((((((((	)))))).)))))..))))	15	19	0.197
Novel-26	ERβ1 CDS	target from/to=[258,287]	-17	TCCCCCTGTGTCTGAAAGCCTGGTCCCGCT	AGTGGGATCGCGCCTGTGAATAGACACTTC	.................((.((((((((((	)))))))))).)).................	12	30	0.296
Novel-22	ERβ1 CDS	target from/to=[332,349]	-14.2	TGTCTCTGCACCGCCCTC	GGGGGCGCACCACCGGCC	.(((..((...(((((((	)))))))...))..))).	12	18	0.0661
Novel-24	ERβ1 CDS	target from/to=[331,350]	-15.7	CTGTCTCTGCACCGCCCTCC	CGGGGGCGAAGGTGGCTC	..(((.((....(((((((.	.)))))))..)).)))..	12	20	0.0661
Novel-52	ERβ1 CDS	target from/to=[477,496]	-15.72	TGGCTTGAATCCTTCTCCAG	CTGGAGACACAATGAGCCT	.(((((.......(((((((	)))))))......))))).	12	20	0.271
Novel-29a	ERβ1 CDS	target from/to=[633,658]	-26.2	TTGTCCAGCCACCAACCAGTGCACCA	AGGTGCGAAGCGGGGCTGGGCCC	..((((((((.((......((((((.	.))))))....))))))))))..	16	26	0.0343
Novel-24	ERβ1 CDS	target from/to=[753,770]	-20.2	CAGTTACCGTGGTCCTCG	CGGGGGCGAAGGTGGCTC	.(((((((.(.(((((((	))))))).).))))))).	15	18	0.322
Novel-37	ERβ1 CDS	target from/to=[752,773]	-16.3	GCAGTTACCGTGGTCCTCGTCA	CGGCGCGGCGCCTCGGCCGGC	((.....(((.(((((.((((.	.)))).)).))).)))...))	14	22	0.322
Novel-22	ERβ1 CDS	target from/to=[819,835]	-17.9	GGTCAGAGGTTGTTCCC	GGGGGCGCACCACCGGCC	((((.(.((((((((((	))))))).))).).))))	15	17	0.0428
Novel-24	ERβ1 CDS	target from/to=[818,836]	-16.4	GGGTCAGAGGTTGTTCCCA	CGGGGGCGAAGGTGGCTC	((((((....((((((((.	.))))))))...))))))	14	19	0.0428
Novel-34	ERβ1 CDS	target from/to=[797,821]	-13.2	ACGGCTCGGGCGGGGCGTTAGGGGT	TCCCTTATGGTCTAGCGGTTAGGAT	.........((.((((..((((((.	.))))))..)))).)).........	12	25	0.0428
Novel-39	ERβ1 CDS	target from/to=[801,824]	-18.6	CTCGGGCGGGGCGTTAGGGGTCAG	CTGACCTGAACCCCATAGAGAA	.((.....(((.(((..(((((((	))))))).)))))).....)).	15	24	0.0428
Novel-45	ERβ1 CDS	target from/to=[803,821]	-17.9	CGGGCGGGGCGTTAGGGGT	CTCCCGGACGAGCCCCCA	.(((.((..((((.((((.	.)))).))))..))))).	13	19	0.0428
Novel-47	ERβ1 CDS	target from/to=[802,822]	-13.6	TCGGGCGGGGCGTTAGGGGTC	AATCACTAACCATACTGCCAAC	...(((((.(.(((((.(((.	.))).))))))...)))))...	14	21	0.0428
Novel-55	ERβ1 CDS	target from/to=[804,825]	-13.7	GGGCGGGGCGTTAGGGGTCAGA	TCAGACTACACTCTCAAAGCCT	((((.(((.((....((((.((	)).))))..)).)))...))))	15	22	0.0428
Novel-59*	ERβ1 CDS	target from/to=[803,825]	-14.2	CGGGCGGGGCGTTAGGGGTCAGA	TCTTATCGTTTCCTCACTTACCCG	((((..(((.(..((.(((.(((	))).))).))..).).))..))))	16	23	0.0428
Novel-24	ERβ1 CDS	target from/to=[906,925]	-20.7	TAGCCTGAGCTTCTCCCCTG	CGGGGGCGAAGGTGGCTC	.((((..(.((((.((((((	)))))).)))).))))).	15	20	0.16
Novel-20	ERβ1 CDS	target from/to=[992,1012]	-13.9	AGCCATACACTGAGGCCAGCA	AGCTTGTTTTGGACAGGGCT	((((.....(..((((.(((.	.))).))))..)....))))	12	21	0.0299
Novel-24	ERβ1 CDS	target from/to=[1017,1036]	-17	GATGTCACTCACCACCCTCG	CGGGGGCGAAGGTGGCTC	((.((((((...(.((((((	)))))).)..))))))))	15	20	0.0299
Novel-40a	ERβ1 CDS	target from/to=[960,985]	-14.8	TCCTCAGATTTGCCTGAGAGAGCCAG	TTGACTCTAGTCTGGCACTGTGAAGA	((.(((.(..((((.((.((((.(((	))).))))..)).)))).).))).))	19	26	0.0299
Novel-40b	ERβ1 CDS	target from/to=[969,985]	-12.3	TTGCCTGAGAGAGCCAG	TTGACTCTAGTCTGGCAC	.((((.((.((((.(((	))).))))..)).)))).	13	17	0.0299
Novel-51*	ERβ1 CDS	target from/to=[1010,1032]	-14.6	GCATGATGATGTCACTCACCACC	GGTGTTGGTTGATATAGACAGC	((.((...((((((..((.((((	)))).))..))))))...))))	16	23	0.0299
Novel-59	ERβ1 CDS	target from/to=[961,985]	-17.3	CCTCAGATTTGCCTGAGAGAGCCAG	CTGGCACTGTGAAGAGACATGAGG	(((((..(((.(.(.(.((.(((((	))))).)).).).))))..)))))	18	25	0.0299
Novel-25	ERβ1 CDS	target from/to=[1139,1157]	-14.5	TGGATATTCTGATGTTGGG	CCCAGCGCCGAATCCCCG	(((..((((.(.(((((((	)))))))).))))..)))	15	19	0.171
Novel-37	ERβ1 CDS	target from/to=[1053,1072]	-16.3	GCTCATGATCAGCTGGGCCA	CGGCGCGGCGCCTCGGCCGGC	(((..(((...((((.(((.	.))).))))...)))...)))	13	20	0.171
Novel-53	ERβ1 CDS	target from/to=[1052,1076]	-14.1	TGCTCATGATCAGCTGGGCCAGGAA	TTTCGGGCTGCAGGTGGCTAAAGGAA	..((..((..((.(((((((.((((	)))).)))).))).))..))..))..	17	25	0.171
Novel-53	ERβ1 CDS	target from/to=[1100,1128]	-12.5	CACTTTCAGATCAGGTGCATTTACTGGAA	TTTCGGGCTGCAGGTGGCTAAAGGAA	..((((.((.(((..((((....((((((	))))))..))))..))))).))))..	19	29	0.171
Novel-54	ERβ1 CDS	target from/to=[1099,1120]	-14.2	ACACTTTCAGATCAGGTGCATT	AATGCAAGGCTGTCTGTGAGAGC	...(((.((((.(((.((((((	))))))...))))))).)))...	16	22	0.171
Novel-56	ERβ1 CDS	target from/to=[1096,1117]	-15.1	CTGACACTTTCAGATCAGGTGC	GTACTTGACACTGGACTTCAG	((((....(((((.((((((((	))))))))..)))))..))))	17	22	0.171
Novel-22	ERβ1 CDS	target from/to=[1268,1287]	-14.7	TGCTGCTGGCCACCACCTCC	GGGGGCGCACCACCGGCC	.((((.(((....(.(((((	))))).)..))).)))).	13	20	0.0166
Novel-24	ERβ1 CDS	target from/to=[1664,1679]	-13.1	CAGAAACCTCTCTCCG	CGGGGGCGAAGGTGGCTC	.((..(((((((((((	)))))).).))))..)).	13	16	0.216
Novel-53	ERβ1 CDS	target from/to=[1658,1682]	-12.6	CTCGCACAGAAACCTCTCTCCGGAC	TTTCGGGCTGCAGGTGGCTAAAGGAA	.......((..(((((..((((((.	.))))))..).))))..)).......	13	25	0.216
Novel-24	ERβ1 CDS	target from/to=[1695,1712]	-17.2	GAGCCCAGAGATCCTCCG	CGGGGGCGAAGGTGGCTC	((((((......((((((	)))))).....).)))))	12	18	0.0713
Novel-29a	ERβ1 CDS	target from/to=[1714,1737]	-21.8	ACATCCAGACCGCAGCCTGCACCG	AGGTGCGAAGCGGGGCTGGGCCC	...(((((.((((....((((((.	.))))))..))))..)))))...	15	24	0.139
Novel-37	ERβ1 CDS	target from/to=[1717,1737]	-18.9	TCCAGACCGCAGCCTGCACCG	CGGCGCGGCGCCTCGGCCGGC	.((.(.(((..((((((.(((	))).)))).))..)))).)).	15	21	0.139
Novel-51*	ERβ1 CDS	target from/to=[1712,1736]	-13.6	GCACATCCAGACCGCAGCCTGCACC	GGTGTTGGTTGATATAGACAGC	((...((.......(((((.(((((	))))).))))).....))..))	14	25	0.139
Novel-26	ERβ1 CDS	target from/to=[1761,1792]	-13.6	GCACAGTCTACAAGCTGAGGAAACATTGCACT	AGTGGGATCGCGCCTGTGAATAGACACTTC	.....(((((...((..(((....(((.((((	)))).)))....)))))...))))).....	17	32	0.018
Novel-52	ERβ1 CDS	target from/to=[1778,1796]	-13.2	AGGAAACATTGCACTCTAG	CTGGAGACACAATGAGCCT	(((...(((((..((((((	))))))...)))))..)))	14	19	0.018
Novel-53	ERβ1 3'UTR	target from/to=[155,180]	-15.8	CTACTTCAACACAATGCAGTTTGAAC	TTTCGGGCTGCAGGTGGCTAAAGGAA	...(((...(((..(((((((((((.	.))))))))))).)))....)))...	17	26	0.179
Novel-4	ERβ1 3'UTR	target from/to=[310,333]	-13.82	ATTTCTGTGCCACTAATGGCACAA	TTGTGCTTTGCACGCGTGGGTTC	...((..(((.......(((((((	)))))))......)))..))...	12	24	0.23
Novel-59	ERβ1 3'UTR	target from/to=[301,322]	-14.6	TGAAGTGTAATTTCTGTGCCAC	CTGGCACTGTGAAGAGACATGAGG	....((((..((((.((((((.	.))))))...))))..))))....	14	22	0.23
Novel-29a	ERβ1 3'UTR	target from/to=[353,374]	-13.4	GAAACACTCCCCCTTTCTGCCA	AGGTGCGAAGCGGGGCTGGGCCC	........((((((((.((((.	.)))).)))).))))........	12	22	0.206
Novel-24	ERβ1 3'UTR	target from/to=[590,608]	-12.7	TGGTTATTTGCTGTCCTTT	CGGGGGCGAAGGTGGCTC	.((((((((..(((((((.	.))))))).)))))))).	15	19	0.341
Novel-46	ERβ1 3'UTR	target from/to=[585,604]	-13	ATGAGTGGTTATTTGCTGTC	CACAGCAAGTGTAGACAGGCAG	.((..((..((((((((((.	.))))))))))....))..)).	14	20	0.341
Novel-35a	ERβ2 5'UTR	target from/to=[153,174]	-12.7	CAGGTACTTGTGCTCTGTGAAG	GTTCACATCCCGGACGAGCCCCCA	..((..(((((.(..((((((.	.))))))....).)))))..))..	14	22	0.114
Novel-29a	ERβ2 5'UTR	target from/to=[184,206]	-21.7	TGGCCAGTTGCCTGTCTGCACTG	AGGTGCGAAGCGGGGCTGGGCCC	.(((((((..(((((.((((((.	.))))))..)))))))).)))).	18	23	0.146
Novel-52	ERβ2 5'UTR	target from/to=[184,204]	-14.2	TGGCCAGTTGCCTGTCTGCAC	CTGGAGACACAATGAGCCT	.(((..((((..(((((.((.	.)).)))))))))..))).	14	21	0.146
Novel-53	ERβ2 5'UTR	target from/to=[186,209]	-12.1	GCCAGTTGCCTGTCTGCACTGAAA	TTTCGGGCTGCAGGTGGCTAAAGGAA	............((((((((((((	))))))..))))))............	12	24	0.146
Novel-24	ERβ2 CDS	target from/to=[69,88]	-14.1	AGGTCACATCCTCTCTCCTA	CGGGGGCGAAGGTGGCTC	.((((((....((.(((((.	.))))).))..)))))).	13	20	0.0411
Novel-29a	ERβ2 CDS	target from/to=[69,91]	-15.7	AGGTCACATCCTCTCTCCTATCT	AGGTGCGAAGCGGGGCTGGGCCC	.((((.((.((((.(((.(((((	))))).).)).)))).)))))).	18	23	0.0411
Novel-26	ERβ2 CDS	target from/to=[118,146]	-13.4	GTGGAGAGCCATCCCATCTGCATCCCATC	AGTGGGATCGCGCCTGTGAATAGACACTTC	...........((.((..((((((((((.	.))))))).)))..)).))...........	14	29	0.000856
Novel-29a	ERβ2 CDS	target from/to=[127,147]	-17	CATCCCATCTGCATCCCATCA	AGGTGCGAAGCGGGGCTGGGCCC	...(((((((((.((.((((.	.)))).)).)))))..))))...	15	21	0.000856
Novel-29a	ERβ2 CDS	target from/to=[123,142]	-15.1	GAGCCATCCCATCTGCATCC	AGGTGCGAAGCGGGGCTGGGCCC	..(((.((((.(.((((((.	.)))))).)..))))...)))..	14	20	0.000856
Novel-29b	ERβ2 CDS	target from/to=[123,140]	-13.1	GAGCCATCCCATCTGCAT	GTGCGAAGCGGGGCTGGGCCC	..(((.((((.(.(((((	))))).)..))))...)))..	13	18	0.000856
Novel-40a	ERβ2 CDS	target from/to=[103,129]	-15.9	TCTCCATCCCTGCCGGTGGAGAGCCAT	TTGACTCTAGTCTGGCACTGTGAAGA	.((.(((...((((((...((((.((.	.)).))))...))))))..))).)).	17	27	0.000856
Novel-40b	ERβ2 CDS	target from/to=[112,129]	-14.6	CTGCCGGTGGAGAGCCAT	TTGACTCTAGTCTGGCAC	.((((((...((((.((.	.)).))))...)))))).	12	18	0.000856
Novel-59	ERβ2 CDS	target from/to=[98,118]	-19.3	CCTCGTCTCCATCCCTGCCGG	CTGGCACTGTGAAGAGACATGAGG	((((((((((((...((((((	))))))..)))..)))))..))))	18	21	0.000856
Novel-59	ERβ2 CDS	target from/to=[178,200]	-16.2	GCTCTGCCCTTCTACAGTCCCAC	CTGGCACTGTGAAGAGACATGAGG	.((((((.((((.(((((.(((.	.))).))))))))).).)).))).	18	23	0.11
Novel-29a	ERβ2 CDS	target from/to=[291,314]	-14.8	AGTTTCATCGCTTGCATTGCATCA	AGGTGCGAAGCGGGGCTGGGCCC	....(((.(.(((((.(((((((.	.))))))).)))))).)))....	16	24	0.0832
Novel-59	ERβ2 CDS	target from/to=[464,485]	-12.7	CTGACATGCACTACTGTGCCGT	CTGGCACTGTGAAGAGACATGAGG	((..(((((.((((.((((((.	.)))))).))..)).).)))).))	17	22	0.309
Novel-20	ERβ2 CDS	target from/to=[586,605]	-17.5	TGCCCTGCCACCAACCAGTG	AGCTTGTTTTGGACAGGGCT	.(((((((((..(((.(((.	.))).))).))).)))))).	15	20	0.188
Novel-29a	ERβ2 CDS	target from/to=[585,610]	-24.3	CTGCCCTGCCACCAACCAGTGCACCA	AGGTGCGAAGCGGGGCTGGGCCC	..((((.(((.((......((((((.	.))))))....))))).))))..	15	26	0.188
Novel-4	ERβ2 CDS	target from/to=[708,729]	-13.1	CTACCAACAAAGAGGAGCACAG	TTGTGCTTTGCACGCGTGGGTTC	..(((.((.....(((((((((	)))))))))......)).)))..	14	22	0.0215
Novel-44	ERβ2 CDS	target from/to=[703,725]	-12.87	GGCAGCTACCAACAAAGAGGAGC	TCTCCTCTCGTCACTGTGCTCT	((.(((.........(((((((.	.))))))).........)))))	12	23	0.0215
Novel-28	ERβ2 CDS	target from/to=[872,892]	-18.9	TGGATGCAGAGCCACCTGAGA	TCTCGGGTTTCGGCACCA	(((.(((.(((..((((((((	))))))))))).))))))	17	21	0.119
Novel-50	ERβ2 CDS	target from/to=[958,978]	-13.9	CTGGCTGACAAAGAGCTCGTT	AACGGGCTTGGCAGAATC	....(((.(...(((((((((	))))))))).))))....	13	21	0.341
Novel-52	ERβ2 CDS	target from/to=[1114,1132]	-18.9	AAGCTCATTTTCTCTCCAG	CTGGAGACACAATGAGCCT	..(((((((.(.(((((((	))))))).).)))))))..	15	19	0.00325
Novel-35b	ERβ2 CDS	target from/to=[1301,1320]	-17.6	CGGAGGGAGGAGAGGATCTG	CAGATCCCGGACGAGCCCCCA	.((.(((.(..(.(((((((	))))))))...)...))))).	14	20	0.0168
Novel-46*	ERβ2 CDS	target from/to=[1298,1315]	-13.7	CGTCGGAGGGAGGAGAGG	CCTGTCTGTGCCTGCTGTACA	.(((((.(((.(((.(((	))).)))...))).))).)).	14	18	0.0168
Novel-22	ERβ2 CDS	target from/to=[1433,1450]	-15.6	TGCTCATGCTGCTCTCCC	GGGGGCGCACCACCGGCC	.(((..((.(((.(((((	))))).))).))..))).	13	18	0.223
Novel-26	ERβ2 CDS	target from/to=[1425,1453]	-18.7	AGCCCATCTGCTCATGCTGCTCTCCCACA	AGTGGGATCGCGCCTGTGAATAGACACTTC	......((((.((((((.((..((((((.	.))))))..))))..)))).))))......	18	29	0.223
Novel-37	ERβ2 CDS	target from/to=[1426,1448]	-13.7	GCCCATCTGCTCATGCTGCTCTC	CGGCGCGGCGCCTCGGCCGGC	(((...(((....((((((.((.	.)).))))))...)))..)))	14	23	0.223
Novel-51*	ERβ2 CDS	target from/to=[1395,1414]	-12.4	CCTGAGCTTTCAGCAGCGCT	GGTGTTGGTTGATATAGACAGC	.(((..((.(((((((((((	)))))).)))))...)).))).	16	20	0.223
Novel-51	ERβ2 CDS	target from/to=[1474,1490]	-15	GGCATGGACCACCTGCA	TGCGGGATGAACCGAACGCC	(((.(((..((((((((	)))))).))..)))...)))	14	17	0.0154
Novel-53	ERβ2 CDS	target from/to=[1472,1500]	-22.5	AAGGCATGGACCACCTGCACTGCATGAAG	TTTCGGGCTGCAGGTGGCTAAAGGAA	......(((.(((((((((..((.(((((	))))).))))))))))))))......	19	29	0.0154
Novel-24	ERβ2 CDS	target from/to=[1575,1592]	-17.7	GTCTCACTCCAGCCCTCG	CGGGGGCGAAGGTGGCTC	...(((((...(((((((	)))))))...)))))...	12	18	0.146
Novel-29a	ERβ2 CDS	target from/to=[1558,1583]	-19.8	ATGCACAGCTCACGTCTGTCTCACTC	AGGTGCGAAGCGGGGCTGGGCCC	..((.((((((.(((...((.((((.	.)))).)).))))))))).))..	17	26	0.146
Novel-22	ERβ2 CDS	target from/to=[1632,1650]	-13.7	GGCCTTCACCTGCACTTCT	GGGGGCGCACCACCGGCC	((((......(((.(((((	))))).))).....))))	12	19	0.00794
Novel-44	ERβ2 CDS	target from/to=[1613,1633]	-17	AGAGCAAAGACATCCAGGAGG	TCTCCTCTCGTCACTGTGCTCT	((((((..(((....((((((	))))))...)))....))))))	15	21	0.00794
Novel-4	ERβ2 CDS	target from/to=[1690,1713]	-12	TGATCTGTCGTTTCAGGAGGACAA	TTGTGCTTTGCACGCGTGGGTTC	.((((((.(((....((((.((((	)))).))))....))))))))).	17	24	0.0124
Novel-37	ERβ2 CDS	target from/to=[1858,1878]	-14.7	GCTTGCTGCTGTCACGTTCTG	CGGCGCGGCGCCTCGGCCGGC	(((.((((..((..(((.(((	))).)))..))..)))).)))	15	21	0.00942
Novel-31	ERβ2 CDS	target from/to=[1979,1997]	-14.3	CAGTATGGACGATGAGAGA	TCTCGCGCCGGGCCGTACCC	..((((((.((.((.((((	)))).)).))..))))))..	14	19	0.0683
Novel-34	ERβ2 CDS	target from/to=[1972,1997]	-14.6	AAAATGACAGTATGGACGATGAGAGA	TCCCTTATGGTCTAGCGGTTAGGAT	....((((.((.(((((.(((((.((	)).))))).))))))).))))....	18	26	0.0683
Novel-59*	ERβ2 CDS	target from/to=[1974,1995]	-13.1	AATGACAGTATGGACGATGAGA	TCTTATCGTTTCCTCACTTACCCG	......(((..(((((((((((	))))))))..)))..)))......	14	22	0.0683
Novel-5	ERα CDS	target from/to=[78,92]	-14.2	GAGAGAAGACCTGGA	TCCAGGTGCTGTAAGCTT	(((...(((((((((	))))))).)).....)))	12	15	0.185
Novel-29a	ERα CDS	target from/to=[106,132]	-21.6	CCGCCCACTGCCCACAAACTCTCACCC	AGGTGCGAAGCGGGGCTGGGCCC	..(((((..((((......((.((((.	.)))).))....)))))))))..	15	27	0.0348
Novel-24	ERα CDS	target from/to=[148,164]	-15.9	GAGTACATCAGCTCCTC	CGGGGGCGAAGGTGGCTC	((((.((((.((((((.	.))))))...))))))))	14	17	0.19
Novel-56	ERα CDS	target from/to=[153,174]	-12.2	CATCAGCTCCTCTGTCAATTAC	GTACTTGACACTGGACTTCAG	....((.(((..((((((.(((	))).))))))..)))))....	14	22	0.19
Novel-46*	ERα CDS	target from/to=[191,211]	-14.9	AGTACCCAGAGCCCACACAGA	CCTGTCTGTGCCTGCTGTACA	.((((.(((.((.((.((((.	.)))).)).)))))..)))).	15	21	0.119
Novel-59	ERα CDS	target from/to=[195,216]	-12.6	CCCAGAGCCCACACAGAGCTAC	CTGGCACTGTGAAGAGACATGAGG	((((...((..(((((.((((.	.)))).)))))..).)...)).))	15	22	0.119
Novel-20	ERα CDS	target from/to=[423,445]	-15.7	GGACACCTCACCCAGCACAGGCT	AGCTTGTTTTGGACAGGGCT	((...(((...((((.(((((((	))))))).))))..))).))	16	23	0.0237
Novel-51*	ERα CDS	target from/to=[420,441]	-14	CCTGGACACCTCACCCAGCACA	GGTGTTGGTTGATATAGACAGC	.(((......(((.(((((((.	.))))))).)))......))).	13	22	0.0237
Novel-46	ERα CDS	target from/to=[483,503]	-17.4	TGGTCTGTGTGAGGTGTTGTG	CACAGCAAGTGTAGACAGGCAG	..((((((.((...(((((((	)))))))....)).))))))..	15	21	0.176
Novel-51	ERα CDS	target from/to=[488,505]	-13.2	TGTGTGAGGTGTTGTGCA	TGCGGGATGAACCGAACGCC	.((((..((((((.((((	)))).)))..)))..)))).	14	18	0.176
Novel-42	ERα CDS	target from/to=[553,568]	-14.7	GGGTTTGATTCAGGGA	TCCCTGGTTTCGGCACCA	.(((((((.(((((((	)))))))..)))).))).	14	16	0.185
Novel-20	ERα CDS	target from/to=[648,667]	-16.9	AGCTTTCTTCAAGAGAAGCA	AGCTTGTTTTGGACAGGGCT	((((((.(((((((.((((.	.)))).))))))).))))))	17	20	0.206
Novel-31	ERα CDS	target from/to=[622,642]	-20.3	GGAGTCTGGTCCTGTGAGGGA	TCTCGCGCCGGGCCGTACCC	((.((.((((((.(((.((((	)))).))).)))))).))))	17	21	0.206
Novel-34	ERα CDS	target from/to=[617,642]	-17	ATTATGGAGTCTGGTCCTGTGAGGGA	TCCCTTATGGTCTAGCGGTTAGGAT	..........((((.((.((((((((	)))))))))).))))..........	14	26	0.206
Novel-38	ERα CDS	target from/to=[620,640]	-13.7	ATGGAGTCTGGTCCTGTGAGG	TCTCGCGGTACTTTGATGTCAT	..(..(((.(((.((((((((	)))))))).)))..)))..)..	15	21	0.206
Novel-43	ERα CDS	target from/to=[823,851]	-12.3	AGGCGTGAGAAGAGGAGGAGCGGAAATGA	ACAATTCTGACTTTATAACTCACAATT	....(((((....((((...(((((.((.	.)).))))).))))....)))))....	16	29	0.0357
Novel-44	ERα CDS	target from/to=[820,840]	-17	ATCAGGCGTGAGAAGAGGAGG	TCTCCTCTCGTCACTGTGCTCT	.....((((((..((((((((	))))))))..)))).)).....	14	21	0.0357
Novel-38	ERα CDS	target from/to=[857,877]	-14.3	TTGACAAGAGCTACAGTGAGC	TCTCGCGGTACTTTGATGTCAT	.(((((((((.(((.(((((.	.))))).)))))))..))))).	17	21	0.0522
Novel-4	ERα CDS	target from/to=[990,1010]	-18.6	GTGTTCACGTCAGAAGCACAG	TTGTGCTTTGCACGCGTGGGTTC	..(..(((((..(((((((((	)))))))))....)))))..)..	15	21	0.0209
Novel-22	ERα CDS	target from/to=[1139,1156]	-13.4	AGTTGTTGGAGAGCTCTT	GGGGGCGCACCACCGGCC	.((((.(((.(.((((((	)))))).).))).)))).	14	18	0.13
Novel-24	ERα CDS	target from/to=[1024,1044]	-17.1	GAGATCACCATGATGTCCCTG	CGGGGGCGAAGGTGGCTC	.((.(((((....((((((((	))))))))..))))))).	15	21	0.13
Novel-24	ERα CDS	target from/to=[1138,1157]	-12.2	CAGTTGTTGGAGAGCTCTTG	CGGGGGCGAAGGTGGCTC	.(((..((.....(((((((	)))))))...))..))).	12	20	0.13
Novel-28	ERα CDS	target from/to=[1145,1165]	-12.2	TGGAGAGCTCTTGGCTGGAGG	TCTCGGGTTTCGGCACCA	(((...(((...((((.((((	)))).))))..))).)))	14	21	0.13
Novel-29b	ERα CDS	target from/to=[1105,1128]	-22.5	GGGTTCCAGAACCTCTCTCTGCAT	GTGCGAAGCGGGGCTGGGCCC	((((.((((..((((.((.(((((	))))).)).))))))))))))	19	24	0.13
Novel-35a	ERα CDS	target from/to=[1145,1172]	-20	TGGAGAGCTCTTGGCTGGAGGTGTTGAT	GTTCACATCCCGGACGAGCCCCCA	(((.(.((((....((((.(((((.(((	))).)))))))))..)))).))))	20	28	0.13
Novel-3a	ERα CDS	target from/to=[1062,1089]	-12.85	CAAAGAGCTCGTCCACATGATTGCCTGG	CCGGGCACCATATATTAAATTGATTTTTG	((((((..........(((..(((((((	))))))).)))............))))))	16	28	0.13
Novel-44	ERα CDS	target from/to=[1148,1168]	-18.8	AGAGCTCTTGGCTGGAGGTGT	TCTCCTCTCGTCACTGTGCTCT	(((((.(.((((.(((((.(.	.).))))).))))..).)))))	16	21	0.13
Novel-5	ERα CDS	target from/to=[1088,1107]	-14.2	GGGCTAAGAAAGTACCAGGG	TCCAGGTGCTGTAAGCTT	(((((.....((((((.(((	))).))))))...)))))	14	20	0.13
Novel-50	ERα CDS	target from/to=[1054,1074]	-13	ATGGCTGACAAAGAGCTCGTC	AACGGGCTTGGCAGAATC	....(((.(...((((((((.	.)))))))).))))....	12	21	0.13
Novel-53	ERα CDS	target from/to=[1065,1091]	-15.7	AGAGCTCGTCCACATGATTGCCTGGGC	TTTCGGGCTGCAGGTGGCTAAAGGAA	.........((((.((...(((((((.	.)))))))..)).)))).........	13	27	0.13
Novel-53	ERα CDS	target from/to=[1139,1165]	-12.5	AGTTGTTGGAGAGCTCTTGGCTGGAGG	TTTCGGGCTGCAGGTGGCTAAAGGAA	.....((((...(((..(((((.((((	)))).)))))..)))..)))).....	16	27	0.13
Novel-44	ERα CDS	target from/to=[1236,1256]	-14	CCTCGACAGGAGTGAAGGAGA	TCTCCTCTCGTCACTGTGCTCT	.....((((((.(((((((((	)))))).))))).)))).....	15	21	0.309
Novel-24	ERα CDS	target from/to=[1442,1459]	-16.6	ACATCACTGATGCCCTCA	CGGGGGCGAAGGTGGCTC	...(((((..(((((((.	.)))))))..)))))...	12	18	0.0459
Novel-26	ERα CDS	target from/to=[1480,1507]	-24.5	GGAGCGTCGCTGCAGCTGCAGTCCCGCC	AGTGGGATCGCGCCTGTGAATAGACACTTC	.(((.(((..(((((.(((.(((((((.	.))))))).))).)))))....))).))).	21	28	0.0856
Novel-24	ERα CDS	target from/to=[1511,1530]	-15.9	AGGCGCAGCTTCTGCTGCTG	CGGGGGCGAAGGTGGCTC	..((.((.((((.(((.(((	))).))))))).))))..	14	20	0.176
Novel-24	ERα CDS	target from/to=[1639,1656]	-16.1	CAGCGATTCCAGTCCCCA	CGGGGGCGAAGGTGGCTC	.(((.(((...((((((.	.))))))...))).))).	12	18	0.336
Novel-4	ERα CDS	target from/to=[1662,1683]	-13.1	GGTGCAGCGACTGTGGGCACAG	TTGTGCTTTGCACGCGTGGGTTC	......(((..((..(((((((	)))))).)..))..)))......	12	22	0.305
Novel-24	ERα CDS	target from/to=[1719,1736]	-20.7	CAGCAGCCGTAGCCCCTT	CGGGGGCGAAGGTGGCTC	.(((.(((...((((((.	.))))))...))).))).	12	18	0.0152
Novel-4	ERα 3'UTR	target from/to=[453,475]	-12.4	TAGTCCATGTGACTCCAGTTCAA	TTGTGCTTTGCACGCGTGGGTTC	.(..(((((((.....(((.(((	))).))).....)))))))..).	14	23	0.0666
Novel-52	ERα 3'UTR	target from/to=[453,470]	-14.9	TAGTCCATGTGACTCCAG	CTGGAGACACAATGAGCCT	..(..((((((.((((((	)))))).))).)))..)..	13	18	0.0666
Novel-52	CYP19b 5'UTR	target from/to=[85,107]	-12.8	AGGTGCACAAGGTGCGTCTGTAG	CTGGAGACACAATGAGCCT	((((...((...((.((((.(((	))).)))).)).)).))))	15	23	0.0616
Novel-4	CYP19b CDS	target from/to=[79,98]	-13.1	CTGCTGATTCTGCTGCACAG	TTGTGCTTTGCACGCGTGGGTTC	..(((.((.((((.((((((	))))))...))).).)).)))..	15	20	0.132
Novel-28	CYP19b CDS	target from/to=[240,257]	-12.6	TGGCAGCATTGCTCGGGT	TCTCGGGTTTCGGCACCA	(((..((...(((((((.	.)))))))....)).)))	12	18	0.105
Novel-53	CYP19b CDS	target from/to=[234,257]	-12.7	AAAATATGGCAGCATTGCTCGGGT	TTTCGGGCTGCAGGTGGCTAAAGGAA	......((((.((...(((((((.	.))))))).....)).))))......	13	24	0.105
Novel-48	CYP19b CDS	target from/to=[299,319]	-12	CCGACGTGTATCATGTTCTGA	TTAGAATAAGTTGACATGTACT	...((((((..(.((((((((	)))))))).)...))))))...	15	21	0.0171
Novel-29b	CYP19b CDS	target from/to=[357,377]	-17.4	AGGTCTGCAGTGCATTGGCAT	GTGCGAAGCGGGGCTGGGCCC	.(((((((..(((.((.((((	)))).)))))..)).))))).	16	21	0.199
Novel-22	CYP19b CDS	target from/to=[484,501]	-13.5	GTCTGTGTCAGCGCCACC	GGGGGCGCACCACCGGCC	..(((.((..(((((.((	)).)))))...)))))..	12	18	0.155
Novel-29b	CYP19b CDS	target from/to=[503,525]	-13.5	ACAAACAGCTTGACGTTCTGCAG	GTGCGAAGCGGGGCTGGGCCC	.....(((((...((((.((((.	.)))).)))).))))).....	13	23	0.155
Novel-46*	CYP19b CDS	target from/to=[656,677]	-15	ATTTCAGTACCTGGCAGACAGT	CCTGTCTGTGCCTGCTGTACA	....(((((....((((((((.	.))))))))...)))))....	13	22	0.0998
Novel-5	CYP19b CDS	target from/to=[652,670]	-18	CGGTATTTCAGTACCTGGC	TCCAGGTGCTGTAAGCTT	.(((....((((((((((.	.))))))))))...))).	13	19	0.0998
Novel-51*	CYP19b CDS	target from/to=[708,730]	-12	GGACTTTGTGTACAAAAAATACC	GGTGTTGGTTGATATAGACAGC	....(((((((.(((..((((((	))))))..))))))))))....	16	23	0.0203
Novel-24	CYP19b CDS	target from/to=[933,954]	-14.6	CAGTCTGTTCTTCATGCTTCTG	CGGGGGCGAAGGTGGCTC	.((((...(((((..(((((((	)))))))))))).)))).	16	22	0.103
Novel-39	CYP19b CDS	target from/to=[969,992]	-13	CTCTGCTGTGGAAGAGCAGATCGT	CTGACCTGAACCCCATAGAGAA	.(((.((((((.....(((.(((.	.))).)))....))))))))).	15	24	0.103
Novel-4	CYP19b CDS	target from/to=[946,968]	-16.1	ATGCTTCTGCTGCTGAAGCAGAA	TTGTGCTTTGCACGCGTGGGTTC	..(((..((((((.((((((.((	)).))))))))).)))..)))..	17	23	0.103
Novel-4	CYP19b CDS	target from/to=[966,989]	-18.8	GAACTCTGCTGTGGAAGAGCAGAT	TTGTGCTTTGCACGCGTGGGTTC	(((((((((.(((..((((((.(.	.).)))))).)))))).))))))	19	24	0.103
Novel-41	CYP19b CDS	target from/to=[952,975]	-16.2	CTGCTGCTGAAGCAGAACTCTGCT	AGTAGAATTCTCGCCTGCCACGCGG	((((.((....((((((.((((((	)))))).)))).))..))...))))	18	24	0.103
Novel-46	CYP19b CDS	target from/to=[955,978]	-15.76	CTGCTGAAGCAGAACTCTGCTGTG	CACAGCAAGTGTAGACAGGCAG	.((((........(((.(((((((	)))))))))).......)))).	14	24	0.103
Novel-50	CYP19b CDS	target from/to=[923,941]	-12.3	CCCTCTCCATCAGTCTGTT	AACGGGCTTGGCAGAATC	...((((((..((((((((	))))))))))).)))...	14	19	0.103
Novel-38	CYP19b CDS	target from/to=[1005,1025]	-12.4	GTCTCAGATAGGTGAGCGGGA	TCTCGCGGTACTTTGATGTCAT	....((...(((((.((((((	))))))..)))))...))....	13	21	0.141
Novel-40b	CYP19b CDS	target from/to=[1018,1036]	-12.8	GAGCGGGACGTCCAGTCGG	TTGACTCTAGTCTGGCAC	..((.((((....((((((	))))))...)))).))..	12	19	0.141
Novel-46*	CYP19b CDS	target from/to=[1015,1037]	-15	GGTGAGCGGGACGTCCAGTCGGC	CCTGTCTGTGCCTGCTGTACA	.(((((((((.((..(((.(((.	.))).))))))))))).))).	17	23	0.141
Novel-51	CYP19b CDS	target from/to=[1015,1034]	-19.3	GGTGAGCGGGACGTCCAGTC	TGCGGGATGAACCGAACGCC	((((..(((..(((((.((.	.)).)))))..)))..))))	14	20	0.141
Novel-22	CYP19b CDS	target from/to=[1456,1474]	-20	TGCCTGGCCATGCGCCTCA	GGGGGCGCACCACCGGCC	.(((.((...((((((((.	.))))))))...))))).	13	19	0.122
Novel-51	CYP19b CDS	target from/to=[1461,1481]	-13.8	GGCCATGCGCCTCATTCCCCG	TGCGGGATGAACCGAACGCC	(((....((..(((((((.((	)).)))))))..))...)))	14	21	0.122
Novel-53	CYP19b CDS	target from/to=[1458,1484]	-14	CCTGGCCATGCGCCTCATTCCCCGAGC	TTTCGGGCTGCAGGTGGCTAAAGGAA	..........(((((((...((((((.	.)))))).)).)))))..........	13	27	0.122
Novel-24	CYP19a CDS	target from/to=[128,147]	-17.8	CGGCCACACTACTGCTGCTG	CGGGGGCGAAGGTGGCTC	.((((((.((..((((.(((	))).)))).)))))))).	15	20	0.199
Novel-53	CYP19a CDS	target from/to=[165,190]	-13.9	GGCCATCAGACATCATCGGCCAGAGA	TTTCGGGCTGCAGGTGGCTAAAGGAA	.......((.((((..(((((.((((	)))).)))))..)))).)).......	15	26	0.199
Novel-57	CYP19a CDS	target from/to=[137,159]	-13.8	TACTGCTGCTGTTACTCTGCCTG	CACGTAGAATTAAGGCAGTTCTG	....((((((.....(((((.((	)).))))).....))))))....	13	23	0.199
Novel-24	CYP19a CDS	target from/to=[228,245]	-15.3	GGGTCCTTTTCTCTCCTA	CGGGGGCGAAGGTGGCTC	(((((.(((((.(((((.	.))))).))))).)))))	15	18	0.139
Novel-26	CYP19a CDS	target from/to=[219,247]	-12.76	CCTGGGTCTGGGTCCTTTTCTCTCCTACT	AGTGGGATCGCGCCTGTGAATAGACACTTC	.....(((((..(((.......(((((((	)))))))........).)).))))).....	15	29	0.139
Novel-59	CYP19a CDS	target from/to=[232,252]	-14.6	CCTTTTCTCTCCTACTGTCGG	CTGGCACTGTGAAGAGACATGAGG	((((.((((((.((.((((((	)))))).)).).)))))...))))	18	21	0.139
Novel-29a	CYP19a CDS	target from/to=[474,499]	-18.33	GGTGCTCTGGAAAAAAATCCGCACCT	AGGTGCGAAGCGGGGCTGGGCCC	((.((.(..(.........(((((((	)))))))........)..)))))	13	26	0.041
Novel-51	CYP19a CDS	target from/to=[474,496]	-14.1	GGTGCTCTGGAAAAAAATCCGCA	TGCGGGATGAACCGAACGCC	((((.((.((.......((((((	)))))).....)))).))))	14	23	0.041
Novel-51*	CYP19a CDS	target from/to=[474,498]	-13	GGTGCTCTGGAAAAAAATCCGCACC	GGTGTTGGTTGATATAGACAGC	(.((.((((......((((.(((((	))))).))))....)))))).)	16	25	0.041
Novel-46*	CYP19a CDS	target from/to=[849,869]	-22.3	AGTTCAGCTGGCACATGCAGA	CCTGTCTGTGCCTGCTGTACA	.((.((((.((((((.((((.	.)))).)))))).)))).)).	16	21	0.0952
Novel-20	CYP19a CDS	target from/to=[909,929]	-14.8	CGCTCAGAGCCACGGGGAGCT	AGCTTGTTTTGGACAGGGCT	.((((....(((..(.(((((	))))).)..)))...)))).	13	21	0.287
Novel-27	CYP19a CDS	target from/to=[907,929]	-13.9	TTCGCTCAGAGCCACGGGGAGCT	CGTTTCCCGGCCAATGCACC	...((...(.(((..(((((((.	.)))))))))))...))...	13	23	0.287
Novel-29b	CYP19a CDS	target from/to=[875,895]	-13.6	TCGACCAGCTCGACTTCACAG	GTGCGAAGCGGGGCTGGGCCC	.....((((((..((((.((.	.)).))))..)))))).....	12	21	0.287
Novel-44	CYP19a CDS	target from/to=[907,928]	-12.7	TTCGCTCAGAGCCACGGGGAGC	TCTCCTCTCGTCACTGTGCTCT	...((.(((.(.(..((((((.	.))))))..).).))).))...	13	22	0.287
Novel-46*	CYP19a CDS	target from/to=[909,928]	-12.2	CGCTCAGAGCCACGGGGAGC	CCTGTCTGTGCCTGCTGTACA	....(((((.((((((.((.	.)).)))))).)).)))....	13	20	0.287
Novel-22	CYP19a CDS	target from/to=[942,960]	-12.5	CGTCAGGCAGTGTGTTTTG	GGGGGCGCACCACCGGCC	.(((.((..(((((((((.	.)))))))))..))))).	14	19	0.111
Novel-22	CYP19a CDS	target from/to=[960,980]	-19.5	GGAGATGGTGATCGCGGCTCC	GGGGGCGCACCACCGGCC	((...(((((...(((.((((	)))).)))..))))).))	14	21	0.111
Novel-24	CYP19a CDS	target from/to=[965,981]	-13	TGGTGATCGCGGCTCCA	CGGGGGCGAAGGTGGCTC	.(((.(((.((.((((.	.)))).))..))).))).	12	17	0.111
Novel-26	CYP19a CDS	target from/to=[993,1022]	-14	TGTCAGTCTGTTCTTCATGTTGCTGTTACT	AGTGGGATCGCGCCTGTGAATAGACACTTC	.....((((((((..((.((.(((.(((((	))))).)..)))).)).)))))))).....	20	30	0.111
Novel-28	CYP19a CDS	target from/to=[965,983]	-16.6	TGGTGATCGCGGCTCCAGA	TCTCGGGTTTCGGCACCA	(((((.(((..((((.(((	))).))))..))))))))	15	19	0.111
Novel-37	CYP19a CDS	target from/to=[939,958]	-13.1	GAACGTCAGGCAGTGTGTTT	CGGCGCGGCGCCTCGGCCGGC	....(((((((..((((((.	.))))))..)))).)))....	13	20	0.111
Novel-37	CYP19a CDS	target from/to=[957,978]	-18.6	TTTGGAGATGGTGATCGCGGCT	CGGCGCGGCGCCTCGGCCGGC	.((((.((.((((.(((((.(.	.).)))))))))))..)))).	16	22	0.111
Novel-46	CYP19a CDS	target from/to=[996,1019]	-18.5	CAGTCTGTTCTTCATGTTGCTGTT	CACAGCAAGTGTAGACAGGCAG	..((((((.((.(((.(((((((.	.)))))))))).))))))))..	18	24	0.111
Novel-47	CYP19a CDS	target from/to=[944,966]	-17.1	TCAGGCAGTGTGTTTTGGAGATG	AATCACTAACCATACTGCCAAC	...(((((((((..((((.(((.	.))).)))).)))))))))...	16	23	0.111
Novel-50	CYP19a CDS	target from/to=[988,1004]	-16.5	CTCTCTGTCAGTCTGTT	AACGGGCTTGGCAGAATC	...((((((((((((((	))))))).)))))))...	14	17	0.111
Novel-52	CYP19a CDS	target from/to=[946,962]	-13.3	AGGCAGTGTGTTTTGGA	CTGGAGACACAATGAGCCT	((((..((((((((.(.	.).))))))))....))))	13	17	0.111
Novel-53	CYP19a CDS	target from/to=[959,983]	-17.1	TGGAGATGGTGATCGCGGCTCCAGA	TTTCGGGCTGCAGGTGGCTAAAGGAA	......((((.((((((((((.(((	))).))))))).))).))))......	17	25	0.111
Novel-20	CYP19a CDS	target from/to=[1065,1084]	-14.2	GGAAACTGTTTTAGCAGGCA	AGCTTGTTTTGGACAGGGCT	((...((((((.(((((((.	.)))))))..))))))..))	15	20	0.11
Novel-29a	CYP19a CDS	target from/to=[1080,1106]	-19.1	AGGCAGGAGCCTGAAGCACTCACATCT	AGGTGCGAAGCGGGGCTGGGCCC	.(((...(((((...((..((.(((((	))))).)).)).)))))..))).	17	27	0.11
Novel-48	CYP19a CDS	target from/to=[1058,1078]	-14.3	AGGAAATGGAAACTGTTTTAG	TTAGAATAAGTTGACATGTACT	.....(((..(((((((((((	))))))).))))..))).....	14	21	0.11
Novel-53	CYP19a CDS	target from/to=[1070,1095]	-21	CTGTTTTAGCAGGCAGGAGCCTGAAG	TTTCGGGCTGCAGGTGGCTAAAGGAA	.(.(((((((..((.(.(((((((((	))))))))).)..)).))))))).).	20	26	0.11
Novel-24	CYP19a CDS	target from/to=[1265,1282]	-14.4	GATCCGATTTCTTCCCCA	CGGGGGCGAAGGTGGCTC	((.(((.((((.(((((.	.))))).)))).))).))	14	18	0.313
Novel-20	CYP19a CDS	target from/to=[1482,1503]	-13.8	CAACCTGTCGCAGCAGCCGGTG	AGCTTGTTTTGGACAGGGCT	...((((((.(((.(((.(((.	.))).))))))))))))...	15	22	0.193
Novel-4	CYP19a CDS	target from/to=[1482,1506]	-13	CAACCTGTCGCAGCAGCCGGTGGAG	TTGTGCTTTGCACGCGTGGGTTC	.((((((.(((.((((..((((.((	)).))))))))..))))))))).	19	25	0.193
Novel-44	CYP19a CDS	target from/to=[1486,1507]	-15.2	CTGTCGCAGCAGCCGGTGGAGG	TCTCCTCTCGTCACTGTGCTCT	....(((((..((.((.(((((	))))).)).))..)))))....	14	22	0.193
Novel-29a	CYP19a CDS	target from/to=[1528,1551]	-20.5	CAGCTCATCCCGAGAAACACACCT	AGGTGCGAAGCGGGGCTGGGCCC	..((((((((((.....(.(((((	))))).)...))))).)))))..	16	24	0.354
Novel-31	CYP19a CDS	target from/to=[1523,1542]	-15	GCGTGCAGCTCATCCCGAGA	TCTCGCGCCGGGCCGTACCC	..((((.((((..(.(((((	))))).)..)))).))))..	14	20	0.354
Novel-53	CYP19a CDS	target from/to=[1518,1542]	-13.5	CCTCAGCGTGCAGCTCATCCCGAGA	TTTCGGGCTGCAGGTGGCTAAAGGAA	..........((.((((.(((((((	))))))).)).)).))..........	13	25	0.354
Novel-24	CYP19a 3'UTR	target from/to=[405,423]	-13.9	GAGAAACTGTGTGCACTCG	CGGGGGCGAAGGTGGCTC	(((..(((...(((.((((	)))).)))..)))..)))	13	19	0.181
Novel-27	CYP19a 3'UTR	target from/to=[340,358]	-13.2	TGTGAGAAGGAAGGAAACG	CGTTTCCCGGCCAATGCACC	.(((....((..(((((((	)))))))...))....))).	12	19	0.181
Novel-29b	CYP19a 3'UTR	target from/to=[367,387]	-13.2	ATGCTTTTCAATGCTTCACAA	GTGCGAAGCGGGGCTGGGCCC	..((((..(..((((((.((.	.)).))))))..)..))))..	13	21	0.181
Novel-54	CYP19a 3'UTR	target from/to=[379,399]	-20.4	GCTTCACAAAAGTTTTGCATT	AATGCAAGGCTGTCTGTGAGAGC	((((((((..(((((((((((	)))))))))))...))))).)))	19	21	0.181
Novel-22	AR 5'UTR	target from/to=[53,70]	-18.1	AGCTTGTGTTGTGCTCTG	GGGGGCGCACCACCGGCC	.(((.(((.((((((((.	.)))))))).))).))).	14	18	0.339
Novel-26	AR 5'UTR	target from/to=[38,67]	-12.5	CCTTTAAACCCTCACAGCTTGTGTTGTGCT	AGTGGGATCGCGCCTGTGAATAGACACTTC	...........((((((..((((((.((((	)))).)).)))).))))))...........	16	30	0.339
Novel-37	AR 5'UTR	target from/to=[50,68]	-15.2	CACAGCTTGTGTTGTGCTC	CGGCGCGGCGCCTCGGCCGGC	....(((.((((((((((.	.))))))))))...)))....	13	19	0.339
Novel-29b	AR CDS	target from/to=[15,36]	-15	GTCCCCAGACACAGTTTTTCAC	GTGCGAAGCGGGGCTGGGCCC	...(((((.(...(((((.(((	))).)))))...))))))...	14	22	0.0684
Novel-4	AR CDS	target from/to=[195,215]	-16.9	CTGCCCCGAAAAAGAGTACGA	TTGTGCTTTGCACGCGTGGGTTC	..((((((....(((((((((	))))))))).....)).))))..	15	21	0.0809
Novel-37	AR CDS	target from/to=[300,320]	-18.4	GTCACCTAGCGGCTCGGGCCG	CGGCGCGGCGCCTCGGCCGGC	(((.((..(.((((((.((((	)))).))).))).)))..)))	16	21	0.0278
Novel-53	AR CDS	target from/to=[294,318]	-26.7	GTCTCTGTCACCTAGCGGCTCGGGC	TTTCGGGCTGCAGGTGGCTAAAGGAA	.(((..(((((((.((((((((((.	.)))))))))))))))))....))).	20	25	0.0278
Novel-29b	AR CDS	target from/to=[445,464]	-14.7	GTGGCGAGTAGCAGTCGCAC	GTGCGAAGCGGGGCTGGGCCC	....(.(((.((..((((((	)))))).))...))).)....	12	20	0.00134
Novel-46*	AR CDS	target from/to=[449,471]	-18.1	CGAGTAGCAGTCGCACATGCAGC	CCTGTCTGTGCCTGCTGTACA	....((((((..(((((.((((.	.)))).)))))))))))....	15	23	0.00134
Novel-51*	AR CDS	target from/to=[455,477]	-15.5	GCAGTCGCACATGCAGCAGCACC	GGTGTTGGTTGATATAGACAGC	((.(((.......((((((((((	)))))).)))).....))).))	15	23	0.00134
Novel-29a	AR CDS	target from/to=[564,584]	-17.3	AGGCGAGGCGGGACCGCACCA	AGGTGCGAAGCGGGGCTGGGCCC	.(((..(((..(..((((((.	.))))))...)...)))..))).	13	21	0.00708
Novel-44	AR CDS	target from/to=[556,576]	-12.8	AGCGAACTAGGCGAGGCGGGA	TCTCCTCTCGTCACTGTGCTCT	.....((..(((((((.((((	)))).)))))))...)).....	13	21	0.00708
Novel-46*	AR CDS	target from/to=[556,575]	-17	AGCGAACTAGGCGAGGCGGG	CCTGTCTGTGCCTGCTGTACA	.......(((((((((((((	))))))).)))))).......	13	20	0.00708
Novel-53	AR CDS	target from/to=[596,619]	-13.7	CACCACCACCCCTGACCACTGAAA	TTTCGGGCTGCAGGTGGCTAAAGGAA	..((....((((((....((((((	))))))....)))).)).....))..	14	24	0.00708
Novel-31	AR CDS	target from/to=[680,696]	-19.5	TGGAGGCAGGAGCGAGA	TCTCGCGCCGGGCCGTACCC	.((.(((.((.((((((	)))))).))..)))...)).	13	17	0.28
Novel-4	AR CDS	target from/to=[735,757]	-18.9	AGGCTTAGAGCTGCGAGGCAGGG	TTGTGCTTTGCACGCGTGGGTTC	.((((((..(((((((((((.((	)).))))))))).)).)))))).	19	23	0.293
Novel-42	AR CDS	target from/to=[740,758]	-14.2	TAGAGCTGCGAGGCAGGGA	TCCCTGGTTTCGGCACCA	....((((.(((.(((((.	.))))).)))))))....	12	19	0.293
Novel-34	AR CDS	target from/to=[879,901]	-16.5	CGCCAGCCTGAGTTCAGAAGGGA	TCCCTTATGGTCTAGCGGTTAGGAT	..((((((..((..((.((((((	)))))).))..))...)))).))..	16	23	0.293
Novel-46*	AR CDS	target from/to=[878,900]	-13.4	TCGCCAGCCTGAGTTCAGAAGGG	CCTGTCTGTGCCTGCTGTACA	....((((..(.((.((((.(((	))).)))).))).))))....	14	23	0.293
Novel-40a	AR CDS	target from/to=[992,1014]	-12.5	AGTTCGAAAGCGGACAGAGCCAA	TTGACTCTAGTCTGGCACTGTGAAGA	..((((...((((((((((.(((	))).)))).)))).))....))))..	17	23	0.365
Novel-46*	AR CDS	target from/to=[987,1009]	-12.6	CCCGGAGTTCGAAAGCGGACAGA	CCTGTCTGTGCCTGCTGTACA	.....(((..(...((((((((.	.)))))))).)..))).....	12	23	0.365
Novel-5	AR CDS	target from/to=[1117,1135]	-12.7	GAACTGAATGACACCTGGG	TCCAGGTGCTGTAAGCTT	...((..((..((((((((	))))))))..)).))...	12	19	0.0674
Novel-53	AR CDS	target from/to=[1270,1294]	-22.9	CCGCGTGAGCGACCTCCGCCCGAAC	TTTCGGGCTGCAGGTGGCTAAAGGAA	.......(((.(((((.(((((((.	.))))))).).)))).))).......	15	25	0.2
Novel-26	AR CDS	target from/to=[1415,1448]	-12.8	GGAGTGACATTTTCCCAATGGAGTTTTTCCTACC	AGTGGGATCGCGCCTGTGAATAGACACTTC	...(((.....(((.((..((.((...((((((.	.))))))..)).)))).)))....)))...	18	34	0.297
Novel-4	AR CDS	target from/to=[1440,1462]	-12.8	TTTCCTACCTCCTCAAAGGACAT	TTGTGCTTTGCACGCGTGGGTTC	...(((((.....(((((.(((.	.))).))))).....)))))...	13	23	0.297
Novel-26	AR CDS	target from/to=[1467,1498]	-12.4	AATCTGCTCTGATGAAGCATCTGGATGTCACT	AGTGGGATCGCGCCTGTGAATAGACACTTC	....((.((((.....(((..(((((.(((((	))))).))).))..)))...))))))....	19	32	0.36
Novel-29a	AR CDS	target from/to=[1466,1488]	-16.4	TAATCTGCTCTGATGAAGCATCT	AGGTGCGAAGCGGGGCTGGGCCC	...(((((((((.....((((((	))))))....)))))).)))...	15	23	0.36
Novel-29a	AR CDS	target from/to=[1552,1568]	-17.7	GGGAAGCAGAAGTATCT	AGGTGCGAAGCGGGGCTGGGCCC	(((.(((.(..((((((	))))))....)...)))...)))	13	17	0.0468
Novel-37	AR CDS	target from/to=[1573,1594]	-14.9	GCTAGCAGGAATGACTGCACCA	CGGCGCGGCGCCTCGGCCGGC	((..(((((...(.((((.((.	.)).))))).)))..))..))	14	22	0.0468
Novel-59*	AR CDS	target from/to=[1670,1692]	-12.6	CCCGCAAGCTGAGGAAGATTGGA	TCTTATCGTTTCCTCACTTACCCG	.....(((.((((((.(((.(((	))).)))...))))))))).....	15	23	0.301
Novel-32	AR CDS	target from/to=[1737,1755]	-13.3	AGAGACAGTCCAGTGCATG	CATGTATATACTGTATCT	(((.(((((...(((((((	)))))))..))))).)))	15	19	0.108
Novel-40a	AR CDS	target from/to=[1720,1744]	-13	TCCATTCAGGGCCCGTCAGAGACAG	TTGACTCTAGTCTGGCACTGTGAAGA	......(((.(((.(.(((((.(((	))).)))).).).))).)))......	15	25	0.108
Novel-46*	AR CDS	target from/to=[1724,1745]	-12.8	TTCAGGGCCCGTCAGAGACAGT	CCTGTCTGTGCCTGCTGTACA	...(.(((..(.((.((((((.	.)))))).)))..))).)...	13	22	0.108
Novel-37	AR CDS	target from/to=[1857,1878]	-17.4	GCCTGACTCAGCGGCCGCTCTA	CGGCGCGGCGCCTCGGCCGGC	(((.(.((.((.((((((.((.	.)).))))).))).))).)))	16	22	0.02
Novel-52	AR CDS	target from/to=[1931,1948]	-12.7	GGGCCAAAGGACTTCCAG	CTGGAGACACAATGAGCCT	((((((..(...((((((	))))))...)..)).))))	13	18	0.288
Novel-22	AR CDS	target from/to=[2000,2019]	-12.8	GGATGGGAGTGATGGTCTTT	GGGGGCGCACCACCGGCC	((.(((..(((...((((((	)))))).)))..))).))	14	20	0.146
Novel-40a	AR CDS	target from/to=[1989,2012]	-12.5	ACAACACACTTGGATGGGAGTGAT	TTGACTCTAGTCTGGCACTGTGAAGA	....((((.(..(((.(((((.(.	.).))))).)))..)...))))....	14	24	0.146
Novel-5	AR CDS	target from/to=[1982,2002]	-12.9	CAGTCATACAACACACTTGGA	TCCAGGTGCTGTAAGCTT	.(((..((((...((((((((	)))))))).)))).))).	15	21	0.146
Novel-5	AR CDS	target from/to=[2069,2084]	-13.9	TCGCTCCAGACCTGGT	TCCAGGTGCTGTAAGCTT	..(((.(((((((((.	.)))))).)))..)))..	12	16	0.241
Novel-26	AR CDS	target from/to=[2122,2153]	-12	GAGCACTGTGTTCAGATGAAGCACCTCTCGCA	AGTGGGATCGCGCCTGTGAATAGACACTTC	......(.((((((.(....((...((((((.	.))))))..))...).)))))).)......	16	32	0.129
Novel-26	AR CDS	target from/to=[2152,2180]	-15	CAGGAGTTTGTGCTGCTGCAGGTCACACA	AGTGGGATCGCGCCTGTGAATAGACACTTC	.(((.((((((..(((.((.((((.(((.	.))).))))..))..))).)))))).))).	21	29	0.129
Novel-29a	AR CDS	target from/to=[2129,2147]	-17.1	GTGTTCAGATGAAGCACCT	AGGTGCGAAGCGGGGCTGGGCCC	..((((((.((..((((((	))))))....))...))))))..	14	19	0.129
Novel-37	AR CDS	target from/to=[2114,2134]	-16.6	GCATGTACGAGCACTGTGTTC	CGGCGCGGCGCCTCGGCCGGC	((.((..(((((.(((((((.	.))))))).).))))..))))	16	21	0.129
Novel-39	AR CDS	target from/to=[2155,2177]	-12.2	GAGTTTGTGCTGCTGCAGGTCAC	CTGACCTGAACCCCATAGAGAA	....(((((......(((((((.	.))))))).....)))))....	12	23	0.129
Novel-4	AR CDS	target from/to=[2155,2179]	-16.2	GAGTTTGTGCTGCTGCAGGTCACAC	TTGTGCTTTGCACGCGTGGGTTC	((..(..(((.(.((((((.((((.	.)))).))))))))))..)..))	17	25	0.129
Novel-51*	AR CDS	target from/to=[2124,2146]	-13.3	GCACTGTGTTCAGATGAAGCACC	GGTGTTGGTTGATATAGACAGC	((.((((((.(((....((((((	))))))..)))))))))...))	17	23	0.129
Novel-52	AR CDS	target from/to=[2201,2219]	-12.7	AGGCCCTCCTCCTCTTCAG	CTGGAGACACAATGAGCCT	((((.(......(((((((	)))))))......).))))	12	19	0.0107
Novel-40a	AR CDS	target from/to=[2223,2250]	-21.5	CATTCCAGTGGAGGGGCTGAAGAGTCAG	TTGACTCTAGTCTGGCACTGTGAAGA	..((((((((...(((((..((((((((	)))))))))))))..))))).)))..	21	28	0.337
Novel-40b	AR CDS	target from/to=[2230,2250]	-15	GTGGAGGGGCTGAAGAGTCAG	TTGACTCTAGTCTGGCAC	(((...(((((..((((((((	)))))))))))))..)))	16	21	0.337
Novel-24	AR CDS	target from/to=[2327,2342]	-17	GTGCCATGCGCTTCCA	CGGGGGCGAAGGTGGCTC	..(((((.(((((((.	.)))))))...)))))..	12	16	0.191
Novel-24	AR CDS	target from/to=[2386,2407]	-12.5	AAGTTGCACCAGTTCACCTTTG	CGGGGGCGAAGGTGGCTC	.(((..((((..(((.((((((	)))))).)))))))))).	16	22	0.252
Novel-29a	AR 3'UTR	target from/to=[317,339]	-13.7	ACTGACAGCATGGTTTTGTTCTT	AGGTGCGAAGCGGGGCTGGGCCC	.....((((.(.(((((((.(((	))).))))))).).)))).....	15	23	0.101
Novel-20	SL CDS	target from/to=[43,62]	-19.1	TGCTCTGCTCGCTGCAGGCC	AGCTTGTTTTGGACAGGGCT	.((((((..((..((((((.	.))))))..))..)))))).	14	20	0.101
Novel-24	SL CDS	target from/to=[229,249]	-13.4	GTGTGAATCTGCATGCTCCCA	CGGGGGCGAAGGTGGCTC	(.((..((((...(((((((.	.))))))).)))).)).)	14	21	0.155
Novel-34	SL CDS	target from/to=[235,255]	-16.7	ATCTGCATGCTCCCAGAGGGA	TCCCTTATGGTCTAGCGGTTAGGAT	((((...((((.(((((((((	)))))).)))...))))....))))	17	21	0.155
Novel-37	SL CDS	target from/to=[401,422]	-15.8	GAACGCCTCAAGTGCCCTGCTT	CGGCGCGGCGCCTCGGCCGGC	....(((....(((((.((((.	.)))).)))))...)))....	12	22	0.323
Novel-59	SL CDS	target from/to=[635,656]	-18.8	CCTCAAACTCCTGAAGTGCCGT	CTGGCACTGTGAAGAGACATGAGG	(((((..(((....(((((((.	.))))))).....)))...)))))	15	22	0.28
Novel-28	spermatogenesis-associated protein 4 mRNA 5'UTR	target from/to=[5,21]	-17.9	CGGTGCTCGGCCGGGGG	TCTCGGGTTTCGGCACCA	.((((((.((((.((((	)))).))))..)))))).	14	17	0.116
Novel-42	spermatogenesis-associated protein 4 mRNA 5'UTR	target from/to=[5,21]	-23	CGGTGCTCGGCCGGGGG	TCCCTGGTTTCGGCACCA	.((((((.(((((((((	)))))))))..)))))).	15	17	0.116
Novel-45	spermatogenesis-associated protein 4 mRNA 5'UTR	target from/to=[3,21]	-24.5	TTCGGTGCTCGGCCGGGGG	CTCCCGGACGAGCCCCCA	...((.(((((.(((((((	))))))).)))))))...	14	19	0.116
Novel-46*	spermatogenesis-associated protein 4 mRNA 5'UTR	target from/to=[1,19]	-12.5	TTTTCGGTGCTCGGCCGGG	CCTGTCTGTGCCTGCTGTACA	....(((.((.(((.((((	)))).))).))))).......	12	19	0.116
Novel-57	spermatogenesis-associated protein 4 mRNA 5'UTR	target from/to=[5,30]	-15.8	CGGTGCTCGGCCGGGGGTTCTTCGTC	CACGTAGAATTAAGGCAGTTCTG	(((.(((..(((...((((((.(((.	.))).))))))..)))))).)))	18	26	0.116
Novel-51	spermatogenesis-associated protein 4 mRNACDS	target from/to=[413,432]	-15.4	CCATGGTGGCTCGTTCCACA	TGCGGGATGAACCGAACGCC	......(((.(((((((.((	)).))))))).)))......	12	20	0.215
Novel-44	spermatogenesis-associated protein 4 mRNACDS	target from/to=[535,556]	-20	ATAGAACAGAGAAAAGAGGAGA	TCTCCTCTCGTCACTGTGCTCT	..((.((((.((..((((((((	))))))))..)).)))).))..	16	22	0.00989
Novel-22	spermatogenesis-associated protein 4 mRNACDS	target from/to=[606,623]	-17.7	GGCTGTCAGATTGCCTCC	GGGGGCGCACCACCGGCC	(((((......(((((((	)))))))......)))))	12	18	0.319
Novel-24	spermatogenesis-associated protein 4 mRNACDS	target from/to=[605,624]	-18.4	AGGCTGTCAGATTGCCTCCA	CGGGGGCGAAGGTGGCTC	.(((..((...((((((((.	.)))))))).))..))).	13	20	0.319
Novel-40a	spermatogenesis-associated protein 4 mRNACDS	target from/to=[608,631]	-12	CTGTCAGATTGCCTCCAGTGTTAG	TTGACTCTAGTCTGGCACTGTGAAGA	...(((.(.((((.(.((.(((((	))))).)).)...)))).).)))...	16	24	0.319
Novel-52	spermatogenesis-associated protein 4 mRNACDS	target from/to=[605,625]	-16.8	AGGCTGTCAGATTGCCTCCAG	CTGGAGACACAATGAGCCT	((((..(((...((.((((((	)))))).))...)))))))	15	21	0.319
Novel-59	spermatogenesis-associated protein 4 mRNACDS	target from/to=[609,631]	-14.7	TGTCAGATTGCCTCCAGTGTTAG	CTGGCACTGTGAAGAGACATGAGG	(.(((..(..(.(((((((((((	))))))))).)).)..)..))).)	17	23	0.319
Novel-38	POMC 3'UTR	target from/to=[21,41]	-14	GTGGAGAGGAGTTGAGTGAGA	TCTCGCGGTACTTTGATGTCAT	((((...(((((...((((((	))))))...)))))....))))	15	21	0.0178
Novel-43	POMC 3'UTR	target from/to=[8,35]	-12.5	TTTAATGGGATGGGTGGAGAGGAGTTGA	ACAATTCTGACTTTATAACTCACAATT	.....((((....((((((.(((((((.	.)))))))..))))))..)))).....	17	28	0.0178
Novel-44	POMC 3'UTR	target from/to=[13,32]	-18.3	TGGGATGGGTGGAGAGGAGT	TCTCCTCTCGTCACTGTGCTCT	.(((...((((((((((((.	.))))))))..))))...))).	15	20	0.0178
Novel-26	POMC 3'UTR	target from/to=[110,137]	-14.5	TTAGAGTTTATTCACATTGTATTCAACA	AGTGGGATCGCGCCTGTGAATAGACACTTC	.....(((((((((((.(((((((.((.	.)).)))).)))..))))))))))).....	20	28	0.277
Novel-94	dmrt1 CDS	target from/to=[1,20]	-14.3	TGTGGGAGGAAGAGCAGAGT	ATTCTGACTTTATAACTCACAATTCTGACTTT	((((((..(.((((((((((	)))))).)))).)..))))))...........	17	20	0.0754
Novel-98	dmrt1 CDS	target from/to=[344,365]	-14.5	CAGTGCCACCGCCTCTCCCACC	TGTGGAAGTCAATGGCTACTG	((((((((......((.((((.	.)))).))....)))).))))	14	22	0.0396
Novel-88	dmrt1 CDS	target from/to=[383,404]	-14.7	CATGCTAGCTCTAAGCTCTGCA	TGAGGAGCTTAGACCAAGTCAA	.........((((((((((.((	)).)))))))))).........	12	22	0.006
Novel-65	dmrt1 CDS	target from/to=[715,739]	-19.7	ACACTGAGAACAGGCTGGAGTGTGA	TCACGCGGAAGACCTGGGTTCGATTC	....((((..((((((...((((((	))))))...)).))))..))))....	16	25	0.111
Novel-77	dmrt1 3'UTR	target from/to=[231,247]	-15.3	GATCAGAAATGCCCTTT	AGAGGGTCAAGAGTCTGATT	(((((((..((((((((	)))))).))....)))))))	15	17	0.0151
Novel-7	dmrt1 3'UTR	target from/to=[284,306]	-13.04	TCACTTTGATGCTGCAGTTTTTA	TGAGAACTGAATTCCAAGGGTGT	.((((((.......(((((((((	))))))))).......)))))).	15	23	0.0264
Novel-67	dmrt1 3'UTR	target from/to=[381,406]	-12.9	TCACACATCCGTTCATGCTCTAAATT	AGTTTGGTGTGGAGGAACTGGACTGGCCT	.......(((((((.(((.(((((((	))))))).)))...)))).))).......	17	26	0.225
Novel-74	dmrt1 3'UTR	target from/to=[673,698]	-13	TGTATAATGTGAAGCTCTGCCCTTGA	TCAGTGGTAGAATTCTCTCCTGCC	.(((....(.(((..((((((.((((	)))).)))))).))).)...))).	17	26	0.33
Novel-77	dmrt1 3'UTR	target from/to=[680,697]	-13.2	TGTGAAGCTCTGCCCTTG	AGAGGGTCAAGAGTCTGATT	.((.(..((((((((((.	.))))))..))))..).)).	13	18	0.33
Novel-76	dmrt1 3'UTR	target from/to=[723,739]	-12.5	TGTCCTCAGTCAAGTCA	CGATTTGCACTCTGGGACT	.(((((.(((((((((.	.)))))).)))..))))).	14	17	0.0534
Novel-86	dmrt1 3'UTR	target from/to=[743,765]	-13.9	ACAGAGGAGAAAAGGGACACAAA	TTTGTGTGAACTGTTCCTTTAA	..(((((((...((..(((((((	)))))))...)).)))))))..	16	23	0.0534
Novel-95	dmrt1 3'UTR	target from/to=[807,825]	-13.3	ACAAATGATGTATCTTGAT	ATCAAGGCTGCATTTATTTGA	.((((((((((((((((((	))))))).)))).))))))).	18	19	0.236
Novel-79	dmrt1 3'UTR	target from/to=[937,962]	-12.2	ATTAATAGATAACTAGCAGAGAGGTG	CGCCTCGGCCGGCGCCTAGCAGC	.....(((....(..((...((((((	)))))).))..)...))).....	12	26	0.0541
Novel-91	dmrt1 3'UTR	target from/to=[952,974]	-14	GCAGAGAGGTGAATTAATTTTAT	GTAGAATTAAGGCAGTTCTGAAGGC	((..((((.((..((((((((((	))))))))))..)).))))....))	18	23	0.0541
Novel-94	dmrt1 3'UTR	target from/to=[949,980]	-13.2	CTAGCAGAGAGGTGAATTAATTTTATTAGAAT	ATTCTGACTTTATAACTCACAATTCTGACTTT	..(((((((..((((.(((......((((((.	.)))))).....))).))))..))))).))..	20	32	0.0541
Novel-64	dmrt1 3'UTR	target from/to=[1124,1147]	-15.1	TTGTCCTCTGACACCATGATGTTA	TGACATCGTTACAGTTGGAGAATGC	.....(((..((...(((((((((	)))))))))....))..))).....	14	24	0.0688
Novel-77	dmrt1 3'UTR	target from/to=[1114,1132]	-17.4	GGATGTGCTCTTGTCCTCT	AGAGGGTCAAGAGTCTGATT	......(((((((((((((	)))))).)))))))......	13	19	0.0688
Novel-8	dmrt1 3'UTR	target from/to=[1092,1113]	-12.4	GTTTTCCAGACAAGTGCATTGT	ACAATGGAAGTCAATGGGAACT	..(((((((((...(.((((((	)))))).).)))..))))))..	16	22	0.0688
Novel-67	Foxl2 CDS	target from/to=[57,85]	-13.94	CCTCGAGCTCAGCGGAGAAAGACCGAACA	AGTTTGGTGTGGAGGAACTGGACTGGCCT	...(.((..(((.......(.(((((((.	.))))))).).......)))..)).)...	14	29	0.136
Novel-7	Foxl2 CDS	target from/to=[457,479]	-13	CCAGCCTGGAAAATCTATTTTCG	TGAGAACTGAATTCCAAGGGTGT	.((.(((((((..((..((((((	))))))..)).)))).))).)).	17	23	0.0981
Novel-67	Foxl2 CDS	target from/to=[493,516]	-18.6	CGGTTACCTCTCCCCGCCTAAATA	AGTTTGGTGTGGAGGAACTGGACTGGCCT	.(((((((..(((((((((((((.	.)))))).)))).)))...))..))))).	20	24	0.134
Novel-62	Foxl2 CDS	target from/to=[660,688]	-19.2	AGAGCATAGGTCTCCCGGGCATGGTGAAC	CTTGGCCATGTCTCTGAGTATTGCACA	...(((.....(((..(((((((((.((.	.)).)))))))))..)))...)))...	17	29	0.00739
Novel-67	Foxl2 CDS	target from/to=[703,730]	-15.9	GAGCCACCATCATCACCACCATCACACG	AGTTTGGTGTGGAGGAACTGGACTGGCCT	..(((((((...((.((((.((((.((.	.)).)))))))).))...)))..))))..	19	28	0.00739
Novel-67	Foxl2 CDS	target from/to=[879,905]	-16.2	ACGAGAGTAAACACTCCGCACTGCACG	AGTTTGGTGTGGAGGAACTGGACTGGCCT	..(..(((.....((((((((((.((.	.)).)))))))))).......)))..)..	16	27	0.374
Novel-63	Foxl2 3'UTR	target from/to=[141,164]	-14.8	AAATTATGGAAGCACGGCCACATT	AGTGTGACGTCGACATCCGTAAGGA	...(((((((.(((((..((((((	)))))).))).).).)))))))...	18	24	0.337
Novel-67	Foxl2 3'UTR	target from/to=[319,347]	-14.9	TATTGGGTTCTGAACCCTTTTCCCAAATA	AGTTTGGTGTGGAGGAACTGGACTGGCCT	...(.(((((.....((((..(((((((.	.)))))).)..))))....))))).)...	17	29	0.244
Novel-77	Foxl2 3'UTR	target from/to=[319,338]	-17.6	TATTGGGTTCTGAACCCTTT	AGAGGGTCAAGAGTCTGATT	.((..(..(((..(((((((	)))))))..)))..)..)).	13	20	0.244
Novel-67	ERβ1 5'UTR	target from/to=[9,38]	-13.4	GCGCGCAGTGCGTACACAGCTGATCAAACA	AGTTTGGTGTGGAGGAACTGGACTGGCCT	..((.((((.(((.(....((((((((((.	.))))))).)))..).)).).))))))..	20	30	0.00473
Novel-68	ERβ1 5'UTR	target from/to=[51,71]	-12.6	CCAGCTCACATCACCTGCTGC	CCAGCAGCACGGTCAATACTGG	((((.....(((..((((((.	.))))))...))).....))))	13	21	0.00473
Novel-86	ERβ1 5'UTR	target from/to=[5,28]	-12.1	GGCTGCGCGCAGTGCGTACACAGC	TTTGTGTGAACTGTTCCTTTAA	........(((((...(((((((.	.))))))).)))))........	12	24	0.00473
Novel-62	ERβ1 CDS	target from/to=[144,169]	-13.7	TTCTCCGTATTTGGAAGCCTGTCAGG	CTTGGCCATGTCTCTGAGTATTGCACA	......(((((..((..(..((((((	))))))...)..))..)))))......	14	26	0.101
Novel-67	ERβ1 CDS	target from/to=[128,154]	-12.4	AGACCATCTGCATTTCTTCTCCGTATT	AGTTTGGTGTGGAGGAACTGGACTGGCCT	((.((((((...(((((((.(((.(((	))).)))...)))))))..))).))).))	21	27	0.101
Novel-67	ERβ1 CDS	target from/to=[184,210]	-12.3	CACGGGGGAGAGTTCAACCATGGAGCT	AGTTTGGTGTGGAGGAACTGGACTGGCCT	..........(((((..((((.(((((	))))).))).)...)))))..........	14	27	0.101
Novel-74	ERβ1 CDS	target from/to=[184,207]	-27.2	CACGGGGGAGAGTTCAACCATGGA	TCAGTGGTAGAATTCTCTCCTGCC	..(((((((((((((.(((((.((	)).))))).)))))))))))))..	20	24	0.101
Novel-77	ERβ1 CDS	target from/to=[279,297]	-14	GGTCCCGCTCAGTCCCTCA	AGAGGGTCAAGAGTCTGATT	((((..((((.(.(((((.	.))))).)..))))..))))	14	19	0.296
Novel-67	ERβ1 CDS	target from/to=[304,332]	-19.1	TGGCCTTCCCACACCACACACACTGCGCT	AGTTTGGTGTGGAGGAACTGGACTGGCCT	..(((.(((....((.(.(((((((.(((	))).)))))))).))....)))..)))..	19	29	0.000492
Novel-67	ERβ1 CDS	target from/to=[392,418]	-14.74	AGGACGCCAAGACACACACACTTAACC	AGTTTGGTGTGGAGGAACTGGACTGGCCT	(((...(((.......((((((.(((.	.))).)))))).......))).....)))	15	27	0.00677
Novel-83	ERβ1 CDS	target from/to=[806,832]	-19.6	GCGGGGCGTTAGGGGTCAGAGGTTGTT	AACGACTGCAGCGTGGTGCGCCTCAGC	(((((((((...(.((....((((((.	.))))))...)).)...))))))).))	18	27	0.0428
Novel-85	ERβ1 CDS	target from/to=[803,821]	-16.5	CGGGCGGGGCGTTAGGGGT	ATTCCGGACGAGCCCCCA	.(((.((..((((.(((((	))))).))))..))))).	14	19	0.0428
Novel-94	ERβ1 CDS	target from/to=[798,827]	-16.3	CGGCTCGGGCGGGGCGTTAGGGGTCAGAGG	ATTCTGACTTTATAACTCACAATTCTGACTTT	....(((((...((.((((((((((((((.	.)))))))))).)))).).)...)))))....	21	30	0.0428
Novel-63	ERβ1 CDS	target from/to=[1003,1027]	-16	GAGGCCAGCATGATGATGTCACTCA	AGTGTGACGTCGACATCCGTAAGGA	..........((.(((((((((.(.	.).))))))))).))..........	12	25	0.0299
Novel-64	ERβ1 CDS	target from/to=[1000,1023]	-18.4	ACTGAGGCCAGCATGATGATGTCA	TGACATCGTTACAGTTGGAGAATGC	.......(((((.(((((((((((	)))))))))))..))))).......	16	24	0.0299
Novel-77	ERβ1 CDS	target from/to=[1019,1036]	-13.2	TGTCACTCACCACCCTCG	AGAGGGTCAAGAGTCTGATT	.(((((((...((((((.	.))))))...))))..))).	13	18	0.0299
Novel-72	ERβ1 CDS	target from/to=[1108,1133]	-16.4	GATCAGGTGCATTTACTGGAATGCTG	AGGCGTCCCAGACTGTGTGTGACA	..(((.(..((....((((.(((((.	.))))).))))..))..).)))..	15	26	0.171
Novel-61	ERβ1 CDS	target from/to=[1242,1262]	-14.6	TGAAGGCATCATGGAGATCTT	CGGATCTCTTGAGCTCAGG	....(((.(((.((((((((.	.))))))))))))))....	14	21	0.0166
Novel-67	ERβ1 CDS	target from/to=[1190,1217]	-15.4	AACCCATCTTCTCACCCGACCTCAAACT	AGTTTGGTGTGGAGGAACTGGACTGGCCT	...((((((..((..((.((.(((((((	))))))).))))..))...))).)))...	19	28	0.0166
Novel-68	ERβ1 CDS	target from/to=[1256,1276]	-21.2	AGATCTTTGACATGCTGCTGG	CCAGCAGCACGGTCAATACTGG	......(((((.(((((((((	)))))))))..)))))......	14	21	0.0166
Novel-7*	ERβ1 CDS	target from/to=[1413,1435]	-21.3	TCTGAAGTTGCTGGACTCTGTGA	CCACGGAGTTCAGTTCTTAAGT	.((.(((..(((((((((((((.	.))))))))))))).))).)).	18	23	0.288
Novel-79	ERβ1 CDS	target from/to=[1419,1443]	-20.1	GTTGCTGGACTCTGTGACTGACGCT	CGCCTCGGCCGGCGCCTAGCAGC	((((((((.(.(((.(.((((.((.	.)).)))))))).).))))))))	19	25	0.288
Novel-68	ERβ1 CDS	target from/to=[1593,1612]	-14.4	GCTGTACGATCTTCTGCTGG	CCAGCAGCACGGTCAATACTGG	...(((.((((..(((((((	)))))))...))))..)))...	14	20	0.387
Novel-67	ERβ1 CDS	target from/to=[1655,1683]	-16.2	CGACTCGCACAGAAACCTCTCTCCGGACG	AGTTTGGTGTGGAGGAACTGGACTGGCCT	...((.(..(((...((((((.((((((.	.)))))).).)))))..)))..).))...	18	29	0.216
Novel-61	ERβ1 CDS	target from/to=[1692,1709]	-18	ACAGAGCCCAGAGATCCT	CGGATCTCTTGAGCTCAGG	...(((((.((((((((.	.)))))))).).))))...	13	18	0.0713
Novel-67	ERβ1 CDS	target from/to=[1715,1741]	-21.9	CATCCAGACCGCAGCCTGCACCGAATG	AGTTTGGTGTGGAGGAACTGGACTGGCCT	...((((.(((...((((((((((((.	.)))))))))..)))...))).))))...	19	27	0.139
Novel-77	ERβ1 3'UTR	target from/to=[27,46]	-12.6	TTTCGGACCATCCATCCTTT	AGAGGGTCAAGAGTCTGATT	..((((((..(..(((((((	)))))))..)..))))))..	14	20	0.196
Novel-67	ERβ1 3'UTR	target from/to=[217,246]	-17.6	AGAGAAATTCAGAACCATCCAAACCAACCT	AGTTTGGTGTGGAGGAACTGGACTGGCCT	.......(((((..((.((((.(((((.((	)).))))).))))))..))))).......	18	30	0.00787
Novel-8	ERβ1 3'UTR	target from/to=[357,378]	-13.1	CACTCCCCCTTTCTGCCATTGC	ACAATGGAAGTCAATGGGAACT	...((((.....((.((((((.	.)))))).)).....))))...	12	22	0.206
Novel-92	ERβ1 3'UTR	target from/to=[583,606]	-12.5	GTATGAGTGGTTATTTGCTGTCCT	AGGACAAAGAAGGCATTCCCCC	....(((((.((.(((..((((((	)))))).))))).)))))....	16	24	0.341
Novel-67	ERβ2 5'UTR	target from/to=[36,64]	-19.1	AAAACTGTCCGTTTCCCCTTCCACAGGCT	AGTTTGGTGTGGAGGAACTGGACTGGCCT	......(((((.((((((.....((((((	))))))....)).)))).)))))......	17	29	0.321
Novel-98	ERβ2 5'UTR	target from/to=[38,60]	-13.8	AACTGTCCGTTTCCCCTTCCACA	TGTGGAAGTCAATGGCTACTG	......(((((....((((((((	))))))))..)))))......	13	23	0.321
Novel-67	ERβ2 5'UTR	target from/to=[103,131]	-13.1	GACTCAGAAAGCAAGCCTTACAGTAGACC	AGTTTGGTGTGGAGGAACTGGACTGGCCT	...((((..((....(((((((.(((((.	.))))).))).))))..))...))))...	18	29	0.116
Novel-68	ERβ2 5'UTR	target from/to=[122,140]	-17.7	ACAGTAGACCATCTGCTGA	CCAGCAGCACGGTCAATACTGG	.(((((((((..((((((.	.))))))...))))..))))).	15	19	0.116
Novel-7*	ERβ2 5'UTR	target from/to=[150,172]	-13.3	CAACAGGTACTTGTGCTCTGTGA	CCACGGAGTTCAGTTCTTAAGT	....(((.(((.(.((((((((.	.)))))))).)))).)))....	15	23	0.114
Novel-88	ERβ2 5'UTR	target from/to=[206,229]	-12.3	GAAACAAGGGTTCAAAAGTCCTCA	TGAGGAGCTTAGACCAAGTCAA	...((...((((...(((((((((	)))))).))).))))..))...	15	24	0.146
Novel-99	ERβ2 CDS	target from/to=[105,125]	-14.7	TCCATCCCTGCCGGTGGAGAG	TTCACTACTAGCAGAACTCGGA	(((....((((..((((.(((	))).))))..)))).....)))	14	21	0.000856
Novel-77	ERβ2 CDS	target from/to=[171,189]	-13.5	CTTCACTGCTCTGCCCTTC	AGAGGGTCAAGAGTCTGATT	..(((..(((((((((((.	.))))))..))))).)))..	14	19	0.11
Novel-62	ERβ2 CDS	target from/to=[233,260]	-17	ACTGCTCATCAGTGCGGCAGTCGCTAAG	CTTGGCCATGTCTCTGAGTATTGCACA	..(((...((((...((((...((((((	))))))..)))).)))).....)))..	17	28	0.0643
Novel-88	ERβ2 CDS	target from/to=[220,240]	-13	TCACCTCTGTCTGACTGCTCA	TGAGGAGCTTAGACCAAGTCAA	....((..((((((((.((((	)))).)).))))))..))....	14	21	0.0643
Novel-72	ERβ2 CDS	target from/to=[465,487]	-16.4	TGACATGCACTACTGTGCCGTCT	AGGCGTCCCAGACTGTGTGTGACA	((.(((((((..(((.(.(((((	))))).).)))...))))))).))	18	23	0.309
Novel-86	ERβ2 CDS	target from/to=[716,735]	-13	AAAGAGGAGCACAGCAGAAG	TTTGTGTGAACTGTTCCTTTAA	..(((((((((..(((.(((	))).)))....)))))))))..	15	20	0.0215
Novel-61	ERβ2 CDS	target from/to=[877,896]	-12	GCAGAGCCACCTGAGATTTA	CGGATCTCTTGAGCTCAGG	...((((((...(((((((.	.))))))).)).))))...	13	20	0.119
Novel-64	ERβ2 CDS	target from/to=[925,948]	-14.8	ACTGAAGCCAACGTCATGATGTCA	TGACATCGTTACAGTTGGAGAATGC	........((((((.(((((((((	))))))))).)).))))........	15	24	0.341
Novel-68	ERβ2 CDS	target from/to=[1142,1164]	-13.1	TCAGCAGGGACGAAGGCAGCTGT	CCAGCAGCACGGTCAATACTGG	((((.(..(((....((.((((.	.)))).))...)))..).))))	14	23	0.387
Novel-62	ERβ2 CDS	target from/to=[1191,1215]	-12.3	TATGCTGCTGGCAGCCACGTCCAGG	CTTGGCCATGTCTCTGAGTATTGCACA	..(((((((.(.((.((.(.(((((	))))).).)).)).).))))..)))..	18	25	0.28
Novel-68	ERβ2 CDS	target from/to=[1181,1201]	-20.6	AGATCTTTGATATGCTGCTGG	CCAGCAGCACGGTCAATACTGG	......(((((.(((((((((	)))))))))..)))))......	14	21	0.28
Novel-79	ERβ2 CDS	target from/to=[1194,1217]	-27.4	GCTGCTGGCAGCCACGTCCAGGTT	CGCCTCGGCCGGCGCCTAGCAGC	(((((((((.(((..(((.((((.	.)))).))).)))))).))))))	19	24	0.28
Novel-79	ERβ2 CDS	target from/to=[1307,1328]	-17.7	GAGGAGAGGATCTGCAGAGGCG	CGCCTCGGCCGGCGCCTAGCAGC	(..(..(((..((((.((((((	)))))).).)))..)))..)..)	15	22	0.0168
Novel-67	ERβ2 CDS	target from/to=[1398,1424]	-20.7	GAGCTTTCAGCAGCGCTCCACCAGACT	AGTTTGGTGTGGAGGAACTGGACTGGCCT	..((((((((...(.((((((((((((	))))))))..)))))..)))))..)))..	21	27	0.223
Novel-65	ERβ2 CDS	target from/to=[1474,1498]	-12.56	GGCATGGACCACCTGCACTGCATGA	TCACGCGGAAGACCTGGGTTCGATTC	....((((((.......((((.(((	))).))))........))))))....	13	25	0.0154
Novel-72	ERβ2 CDS	target from/to=[1554,1574]	-19.8	TATCATGCACAGCTCACGTCT	AGGCGTCCCAGACTGTGTGTGACA	..((((((((((((.((((((	))))))...)).))))))))))..	18	21	0.146
Novel-77	ERβ2 CDS	target from/to=[1574,1592]	-15.3	TGTCTCACTCCAGCCCTCG	AGAGGGTCAAGAGTCTGATT	.(((..((((..((((((.	.))))))...))))..))).	13	19	0.146
Novel-61	ERβ2 CDS	target from/to=[1611,1628]	-12.5	AGAGAGCAAAGACATCCA	CGGATCTCTTGAGCTCAGG	...((((.((((.((((.	.)))).))))..))))...	12	18	0.00794
Novel-67	ERβ2 CDS	target from/to=[1620,1647]	-21.3	AGACATCCAGGAGGCCTTCACCTGCACT	AGTTTGGTGTGGAGGAACTGGACTGGCCT	((.(((((((....((((((((((.(((	))).))).)))))))..))))).))..))	22	28	0.00794
Novel-72	ERβ2 CDS	target from/to=[1612,1636]	-14.9	GAGAGCAAAGACATCCAGGAGGCCT	AGGCGTCCCAGACTGTGTGTGACA	....(((...(((((..(((.((((	)))).)))..)).))).)))....	15	25	0.00794
Novel-86	ERβ2 CDS	target from/to=[1710,1730]	-12.1	ACAACAAAACAGCCACACAAG	TTTGTGTGAACTGTTCCTTTAA	.......(((((.((((((((	))))))))..))))).......	13	21	0.0124
Novel-91	ERβ2 CDS	target from/to=[1853,1879]	-14.7	GCTTAGCTTGCTGCTGTCACGTTCTGT	GTAGAATTAAGGCAGTTCTGAAGGC	((((.....((((((.....((((((.	.))))))...)))))).....))))	16	27	0.00942
Novel-67	ERα CDS	target from/to=[186,214]	-17.9	CTATGAGTACCCAGAGCCCACACAGAGCT	AGTTTGGTGTGGAGGAACTGGACTGGCCT	.....(((..((((..(((((((.(((((	))))).)))))).)...))))))).....	19	29	0.119
Novel-89	ERα CDS	target from/to=[313,330]	-12.1	GGCGCTGAATCCAGCAGC	GTTATTGGTTTAGTGACT	(((((((((.((((.(((	))).))))))))))).))	16	18	0.0472
Novel-67	ERα CDS	target from/to=[333,362]	-16.9	TCTCATGTTTGCACCCTCCAGCACTCAGCT	AGTTTGGTGTGGAGGAACTGGACTGGCCT	..............((((((.((((.((((	)))).))))))))))..............	14	30	0.0123
Novel-64	ERα CDS	target from/to=[460,484]	-13.1	GTATCTTCTCAGCAGGCAGGTGTTG	TGACATCGTTACAGTTGGAGAATGC	((((..((.((((.(...((((((.	.))))))....).))))))..))))	17	25	0.2
Novel-67	ERα CDS	target from/to=[449,477]	-13.5	GGTCCAGTGTGGTATCTTCTCAGCAGGCA	AGTTTGGTGTGGAGGAACTGGACTGGCCT	..........(((.(((((.((.(((((.	.))))).)).))))).)))..........	15	29	0.2
Novel-65	ERα CDS	target from/to=[617,640]	-13.3	ATTATGGAGTCTGGTCCTGTGAGG	TCACGCGGAAGACCTGGGTTCGATTC	.....(((.((.(((((((((.((	)).)))))..)))).)).))).....	16	24	0.206
Novel-92	ERα CDS	target from/to=[636,658]	-13.1	TGAGGGATGCAAAGCTTTCTTCA	AGGACAAAGAAGGCATTCCCCC	...(((((((....((((.(((.	.))).))))...)))))))...	14	23	0.206
Novel-92	ERα CDS	target from/to=[673,696]	-12.1	GGTCACAATGACTATGTTTGTCCA	AGGACAAAGAAGGCATTCCCCC	((....((((.((.(.(((((((.	.))))))).).))))))...))	16	24	0.206
Novel-62	ERα CDS	target from/to=[1110,1135]	-13.2	CCAGAACCTCTCTCTGCATGACCAGG	CTTGGCCATGTCTCTGAGTATTGCACA	.........(((...(((((.(((((	))))).)))))....))).........	13	26	0.13
Novel-63	ERα CDS	target from/to=[1162,1187]	-15.4	GAGGTGTTGATGATCGGCCTCATATG	AGTGTGACGTCGACATCCGTAAGGA	........((((.(((((.((((((.	.)))))).)))))))))........	15	26	0.13
Novel-64	ERα CDS	target from/to=[1151,1170]	-13.5	GCTCTTGGCTGGAGGTGTTG	TGACATCGTTACAGTTGGAGAATGC	(((((..((((..((((((.	.))))))....))))..).))..))	15	20	0.13
Novel-65	ERα CDS	target from/to=[1108,1130]	-15.6	TTCCAGAACCTCTCTCTGCATGA	TCACGCGGAAGACCTGGGTTCGATTC	.....((((((.(((((((.(((	))).)))).)))...)))))).....	16	23	0.13
Novel-68	ERα CDS	target from/to=[1137,1158]	-14.6	TCAGTTGTTGGAGAGCTCTTGG	CCAGCAGCACGGTCAATACTGG	(((((.(((((.(.(((.((((	)))).))).)..))))))))))	18	22	0.13
Novel-68	ERα CDS	target from/to=[1149,1171]	-13.4	GAGCTCTTGGCTGGAGGTGTTGA	CCAGCAGCACGGTCAATACTGG	......(((((((..(.(((((.	.))))).).)))))))......	13	23	0.13
Novel-74	ERα CDS	target from/to=[1142,1162]	-16.3	TGTTGGAGAGCTCTTGGCTGG	TCAGTGGTAGAATTCTCTCCTGCC	.((.((((((.((((.(((((	))))).).)))...)))))).)).	17	21	0.13
Novel-83	ERα CDS	target from/to=[1122,1145]	-19.1	TCTGCATGACCAGGTTCAGTTGTT	AACGACTGCAGCGTGGTGCGCCTCAGC	.(((..((((((.(((((((((((	)))))))).))).)))).))...))).	20	24	0.13
Novel-83	ERα CDS	target from/to=[1144,1169]	-17.3	TTGGAGAGCTCTTGGCTGGAGGTGTT	AACGACTGCAGCGTGGTGCGCCTCAGC	...(((.((.((..((((.((.((((	)))).)).))))..)).))..)))...	17	26	0.13
Novel-85	ERα CDS	target from/to=[1145,1165]	-15.3	TGGAGAGCTCTTGGCTGGAGG	ATTCCGGACGAGCCCCCA	(((.(.((((....((((((.	.))))))..)))).))))	14	21	0.13
Novel-87a	ERα CDS	target from/to=[1149,1170]	-12.1	GAGCTCTTGGCTGGAGGTGTTG	GAATACCAGGTGCTGTACGCTT	((((...((((....((((((.	.))))))....))))...))))	14	22	0.13
Novel-88	ERα CDS	target from/to=[1054,1075]	-15.3	ATGGCTGACAAAGAGCTCGTCC	TGAGGAGCTTAGACCAAGTCAA	.(((((......((((((.((.	.)).))))))......))))).	13	22	0.13
Novel-93	ERα CDS	target from/to=[1149,1166]	-19	GAGCTCTTGGCTGGAGGT	GCCTTCATCCAAGCTGCTG	.(((.(((((.(((((((	))))))).)))))..))).	15	18	0.13
Novel-93	ERα CDS	target from/to=[1173,1192]	-12.6	GATCGGCCTCATATGGAGGT	GCCTTCATCCAAGCTGCTG	...((((.....((((((((	))))))))....))))...	12	20	0.13
Novel-99	ERα CDS	target from/to=[1130,1151]	-12.3	ACCAGGTTCAGTTGTTGGAGAG	TTCACTACTAGCAGAACTCGGA	.((..((((.((((.(((.(((	))).))).)))).))))..)).	16	22	0.13
Novel-72	ERα CDS	target from/to=[1433,1456]	-12	TGCTGGACAACATCACTGATGCCC	AGGCGTCCCAGACTGTGTGTGACA	((..(.(((.((((...((((((.	.))))))...)).))))).)..))	16	24	0.0459
Novel-67	ERα CDS	target from/to=[1728,1757]	-16.8	TAGCCCCTTCAGAGGACCCGGAGCCATGCA	AGTTTGGTGTGGAGGAACTGGACTGGCCT	..(((..(((((....((((..((((.((.	.)).)))).))).)...)))))..)))..	18	30	0.0152
Novel-83	ERα CDS	target from/to=[1705,1729]	-18.5	ACACCCACGCCCAGCAGCAGCCGTA	AACGACTGCAGCGTGGTGCGCCTCAGC	.......((((((((.((((.(((.	.))).)))).)).))).))).......	15	25	0.0152
Novel-72	ERα CDS	target from/to=[1771,1795]	-13.4	TGTCTCAGCCAAAGTCCAGACCCCT	AGGCGTCCCAGACTGTGTGTGACA	.(((.((..((.((((..(((.(((	))).)))...)))).)))).))).	17	25	0.0818
Novel-69	ERα 3'UTR	target from/to=[30,50]	-17.4	TCCCAACAGCGGCAGAATGTG	TACATTCATTGATGTCGTTGGGT	.((((((.(((.(((((((((	)))))))..)).))).)))))).	18	21	0.114
Novel-67	ERα 3'UTR	target from/to=[138,164]	-16.4	GTGCCTTATCAGAGTCCACTTTAGATT	AGTTTGGTGTGGAGGAACTGGACTGGCCT	..(((...((((..(((((.(((((((	))))))).)))))....))))...)))..	19	27	0.00433
Novel-72	ERα 3'UTR	target from/to=[186,208]	-14.8	GAGAACCACAGGTAAGGTCGTCA	AGGCGTCCCAGACTGTGTGTGACA	....(((((((....((.((((.	.)))).))....))))).))....	13	23	0.00433
Novel-83	ERα 3'UTR	target from/to=[180,207]	-14.1	ACTGTAGAGAACCACAGGTAAGGTCGTC	AACGACTGCAGCGTGGTGCGCCTCAGC	..........(((((.(.(..((((((.	.))))))..).))))))..........	13	28	0.00433
Novel-67	ERα 3'UTR	target from/to=[449,478]	-22.8	TAAATAGTCCATGTGACTCCAGTTCAACCT	AGTTTGGTGTGGAGGAACTGGACTGGCCT	....(((((((.((..(((((..((((.((	)).))))..)))))..)))))))))....	20	30	0.0666
Novel-86	CYP19b 5'UTR	target from/to=[10,30]	-12.6	TGTTGGGAGCATGCAGACGGC	TTTGTGTGAACTGTTCCTTTAA	....(((((((..((.((((.	.)))).))...)))))))....	13	21	0.29
Novel-81	CYP19b 5'UTR	target from/to=[86,104]	-16.5	GGTGCACAAGGTGCGTCTG	CAGACGTGGACCTTTAACC	(((....((((((((((((	)))))))..)))))..)))	15	19	0.0616
Novel-67	CYP19b CDS	target from/to=[74,102]	-13.3	CTTTACTGCTGATTCTGCTGCACAGAACA	AGTTTGGTGTGGAGGAACTGGACTGGCCT	........((..((((.(..(((.((((.	.)))).)))..).))))..))........	14	29	0.132
Novel-79	CYP19b CDS	target from/to=[234,258]	-14.6	AAAATATGGCAGCATTGCTCGGGTT	CGCCTCGGCCGGCGCCTAGCAGC	.......(((.((...(((.((((.	.)))).)))..))))).......	12	25	0.105
Novel-61	CYP19b CDS	target from/to=[345,363]	-13.3	TGCCAGTACAAAAGGTCTG	CGGATCTCTTGAGCTCAGG	....(((.(((.(((((((	))))))).))).)))....	13	19	0.199
Novel-61	CYP19b CDS	target from/to=[443,462]	-15.6	CCAAAGCTCTTACAGGTCCA	CGGATCTCTTGAGCTCAGG	((..(((((....((((((.	.))))))...)))))..))	13	20	0.187
Novel-81	CYP19b CDS	target from/to=[450,468]	-18.5	TCTTACAGGTCCAGGTCTC	CAGACGTGGACCTTTAACC	..(((.(((((((.((((.	.)))).))))))).)))..	14	19	0.187
Novel-68	CYP19b CDS	target from/to=[507,526]	-13.9	ACAGCTTGACGTTCTGCAGG	CCAGCAGCACGGTCAATACTGG	.(((.(((((((.((((.((	)).)))).)).)))))..))).	16	20	0.155
Novel-72	CYP19b CDS	target from/to=[499,520]	-12.6	ACCAACAAACAGCTTGACGTTC	AGGCGTCCCAGACTGTGTGTGACA	....(((.((((((.((((((.	.))))))..)).)))).)))....	15	22	0.155
Novel-91	CYP19b CDS	target from/to=[499,523]	-13.7	ACCAACAAACAGCTTGACGTTCTGC	GTAGAATTAAGGCAGTTCTGAAGGC	.((..(((((.((((...(((((((	)))))))..)))).))).))..)).	18	25	0.155
Novel-7	CYP19b CDS	target from/to=[662,682]	-17.8	GTACCTGGCAGACAGTTCTCA	TGAGAACTGAATTCCAAGGGTGT	.(((((((.(..(((((((((	)))))))))..).))..))))).	17	21	0.0998
Novel-72	CYP19b CDS	target from/to=[676,697]	-14.6	GTTCTCATACAGCCAGATGTTT	AGGCGTCCCAGACTGTGTGTGACA	..((.((((((((..(((((((	)))))))...).))))))).))..	17	22	0.0998
Novel-7*	CYP19b CDS	target from/to=[697,718]	-17.3	TTCTTCAAACTGGACTTTGTGT	CCACGGAGTTCAGTTCTTAAGT	.......((((((((((((((.	.)))))))))))))).......	14	22	0.0203
Novel-67	CYP19b CDS	target from/to=[908,938]	-19.9	TCGCCGCTCCAGACACCCTCTCCATCAGTCT	AGTTTGGTGTGGAGGAACTGGACTGGCCT	.......(((((....((((..((((((.((	)).))))))..))))..))))).......	17	31	0.103
Novel-76	CYP19b CDS	target from/to=[972,991]	-16.8	TGCTGTGGAAGAGCAGATCG	CGATTTGCACTCTGGGACT	......(((.(.((((((((	)))))))).))))......	12	20	0.103
Novel-79	CYP19b CDS	target from/to=[945,965]	-16.1	CATGCTTCTGCTGCTGAAGCA	CGCCTCGGCCGGCGCCTAGCAGC	..((((..(((((((((.((.	.)).)))).)))))...))))..	15	21	0.103
Novel-88	CYP19b CDS	target from/to=[927,946]	-16.4	CTCCATCAGTCTGTTCTTCA	TGAGGAGCTTAGACCAAGTCAA	........((((((((((((	))))))))..))))........	12	20	0.103
Novel-61	CYP19b CDS	target from/to=[1015,1031]	-13	GGTGAGCGGGACGTCCA	CGGATCTCTTGAGCTCAGG	..(((((.(((.((((.	.)))).)))...)))))..	12	17	0.141
Novel-67	CYP19b CDS	target from/to=[1197,1228]	-20	GCACAAGTCTGAGTTTTTCAAAAAACCAGATG	AGTTTGGTGTGGAGGAACTGGACTGGCCT	.....(((((.((((((((.....(((((((.	.)))))))...))))))))))))).....	20	32	0.0362
Novel-88	CYP19b CDS	target from/to=[1195,1216]	-16.5	ATGCACAAGTCTGAGTTTTTCA	TGAGGAGCTTAGACCAAGTCAA	........((((((((((((((	))))))))))))))........	14	22	0.0362
Novel-88	CYP19b CDS	target from/to=[1454,1474]	-13.4	AATGCCTGGCCATGCGCCTCA	TGAGGAGCTTAGACCAAGTCAA	...((.((((...((.(((((	))))).))...).))).))...	13	21	0.122
Novel-67	CYP19a CDS	target from/to=[10,38]	-12.7	GAACTGCTCCAGCCCTGTGGAATGAAGCC	AGTTTGGTGTGGAGGAACTGGACTGGCCT	...((..(((((.(((.((..((.((((.	.)))).)).)).)))..)))))..))...	18	29	0.0842
Novel-63	CYP19a CDS	target from/to=[130,154]	-13.3	GCCACACTACTGCTGCTGTTACTCT	AGTGTGACGTCGACATCCGTAAGGA	..........((.((.((((((.((	)).)))))).)).))..........	12	25	0.199
Novel-68	CYP19a CDS	target from/to=[125,148]	-15.4	CCACGGCCACACTACTGCTGCTGT	CCAGCAGCACGGTCAATACTGG	(((.(.....(((..((((((((.	.)))))))).))).....))))	15	24	0.199
Novel-74	CYP19a CDS	target from/to=[223,249]	-12.8	GGTCTGGGTCCTTTTCTCTCCTACTGT	TCAGTGGTAGAATTCTCTCCTGCC	(((..(((.....((((...((((((.	.)))))).))))....)))..)))	16	27	0.139
Novel-98	CYP19a CDS	target from/to=[272,292]	-14.1	GCACAGCCAGCAACTACTACA	TGTGGAAGTCAATGGCTACTG	....(((((...(((.(((((	))))).)))...)))))....	13	21	0.0145
Novel-61	CYP19a CDS	target from/to=[533,551]	-12.2	AAAGAACTTTGGAGATTTG	CGGATCTCTTGAGCTCAGG	...((.(((.(((((((((	))))))))).))).))...	14	19	0.0266
Novel-63	CYP19a CDS	target from/to=[569,592]	-13.8	CACACCTGGATGATCTGTCTCACC	AGTGTGACGTCGACATCCGTAAGGA	......((((((.((((((.(((.	.))).))))..))))))))......	15	24	0.271
Novel-61	CYP19a CDS	target from/to=[912,930]	-12.7	TCAGAGCCACGGGGAGCTG	CGGATCTCTTGAGCTCAGG	...((((((.(((((.(((	))).))))))).))))...	14	19	0.287
Novel-98	CYP19a CDS	target from/to=[893,912]	-13.1	CAGCAGAGTTGATATTCGCT	TGTGGAAGTCAATGGCTACTG	(((.((.((((((.(((((.	.))))).))))))..)).)))	16	20	0.287
Novel-63	CYP19a CDS	target from/to=[1000,1024]	-13.5	CTGTTCTTCATGTTGCTGTTACTCA	AGTGTGACGTCGACATCCGTAAGGA	..........(((((.((((((.(.	.).)))))).)))))..........	12	25	0.111
Novel-68	CYP19a CDS	target from/to=[995,1018]	-15.4	TCAGTCTGTTCTTCATGTTGCTGT	CCAGCAGCACGGTCAATACTGG	(((((..(((..((.((((((((.	.)))))))).))..))))))))	18	24	0.111
Novel-72	CYP19a CDS	target from/to=[1016,1042]	-18.6	TGTTACTCAAACAGAATCCGGACGTTG	AGGCGTCCCAGACTGTGTGTGACA	((((((....((((.....(((((((.	.)))))))....))))..))))))	17	27	0.111
Novel-77	CYP19a CDS	target from/to=[969,991]	-16.3	GATCGCGGCTCCAGATACTCTCT	AGAGGGTCAAGAGTCTGATT	(((((.(((((.....(((((((	)))))))...))))))))))	17	23	0.111
Novel-88	CYP19a CDS	target from/to=[990,1009]	-12.5	CTCTGTCAGTCTGTTCTTCA	TGAGGAGCTTAGACCAAGTCAA	........((((((((((((	))))))))..))))........	12	20	0.111
Novel-96	CYP19a CDS	target from/to=[943,962]	-12.5	GTCAGGCAGTGTGTTTTGGA	TTTAAAGCATAACACTGAA	.((((....(((((((((((	)))))))))))...)))).	15	20	0.111
Novel-97	CYP19a CDS	target from/to=[956,976]	-12.7	TTTTGGAGATGGTGATCGCGG	CTGCGATCCATTGAAAGTC	.......(((((..(((((((	)))))))))))).......	12	21	0.111
Novel-83	CYP19a CDS	target from/to=[1146,1167]	-19.3	GCTCAGGTTCCACCCGGTTGTG	AACGACTGCAGCGTGGTGCGCCTCAGC	(((.((((.((((((((((((.	.)))))))..).))))...)))).)))	19	22	0.0895
Novel-67	CYP19a CDS	target from/to=[1260,1286]	-21.3	GCACCGATCCGATTTCTTCCCCAAACC	AGTTTGGTGTGGAGGAACTGGACTGGCCT	...(((.((((.((((((((((((((.	.)))))).).))))))).)))).)))...	21	27	0.313
Novel-89	CYP19a CDS	target from/to=[1487,1505]	-12.1	TGTCGCAGCAGCCGGTGGA	GTTATTGGTTTAGTGACT	.(((((...(((((((((.	.)))))))))..))))).	14	19	0.193
Novel-93	CYP19a CDS	target from/to=[1492,1508]	-21.6	CAGCAGCCGGTGGAGGA	GCCTTCATCCAAGCTGCTG	(((((((.((((((((.	.))))))))...)))))))	15	17	0.193
Novel-69	CYP19a 3'UTR	target from/to=[143,165]	-16.1	ACTGGAAAAATTCAATGAATGTT	TACATTCATTGATGTCGTTGGGT	(((.((.....(((((((((((.	.))))))))))).....)).)))	16	23	0.187
Novel-65	CYP19a 3'UTR	target from/to=[393,418]	-15.9	TTGCATTCCCCAGAGAAACTGTGTGC	TCACGCGGAAGACCTGGGTTCGATTC	........(((((.....(((((((.	.))))))).....)))))........	12	26	0.181
Novel-79	AR CDS	target from/to=[297,319]	-17.8	TCTGTCACCTAGCGGCTCGGGCC	CGCCTCGGCCGGCGCCTAGCAGC	.((((......((((((.((((.	.)))).)))).)).....)))).	14	23	0.0278
Novel-79	AR CDS	target from/to=[387,408]	-15.1	TGGTTACGGTGCAGCTGAAGTT	CGCCTCGGCCGGCGCCTAGCAGC	.......(((((.(((((.((.	.)).)))))..))))).......	12	22	0.341
Novel-98	AR CDS	target from/to=[393,412]	-14.6	CGGTGCAGCTGAAGTTCACA	TGTGGAAGTCAATGGCTACTG	((((((...(((..((((((	))))))..)))...)).))))	15	20	0.341
Novel-69	AR CDS	target from/to=[603,622]	-12.1	ACCCCTGACCACTGAAAGTA	TACATTCATTGATGTCGTTGGGT	((((.((((((.((((.(((	))).)))).))..))))..))))	17	20	0.00708
Novel-94	AR CDS	target from/to=[675,704]	-14.6	CGAGCTGGAGGCAGGAGCGAGAGACAGAGA	ATTCTGACTTTATAACTCACAATTCTGACTTT	.(((..((((....(((..((((.(((((.	.))))).))))....)))....))))..))).	19	30	0.28
Novel-62	AR CDS	target from/to=[715,742]	-15.2	CTCGCGGCGGGACGAGACAGAGGCTTAG	CTTGGCCATGTCTCTGAGTATTGCACA	.............((((((..((((.((	)).)))).)))))).............	12	28	0.293
Novel-70	AR CDS	target from/to=[728,752]	-15.5	GAGACAGAGGCTTAGAGCTGCGAGG	ACTCGTAATTCTGACTTTATAACTC	(((...((((.((((((.((((((.	.)))))).))))))))))....)))	19	25	0.293
Novel-79	AR CDS	target from/to=[734,754]	-18.8	GAGGCTTAGAGCTGCGAGGCA	CGCCTCGGCCGGCGCCTAGCAGC	(..(((.((.((((((((((.	.))))))..))))..)))))..)	16	21	0.293
Novel-67	AR CDS	target from/to=[1268,1295]	-24.9	TTCCGCGTGAGCGACCTCCGCCCGAACA	AGTTTGGTGTGGAGGAACTGGACTGGCCT	..............(((((((((((((.	.)))))).)))))))..............	13	28	0.2
Novel-65	AR CDS	target from/to=[1324,1349]	-12.84	CCCCCGTACCCTAACATGCCCTGTGT	TCACGCGGAAGACCTGGGTTCGATTC	....((.((((.......((.((((.	.)))).)).......)))).))....	12	26	0.346
Novel-69	AR CDS	target from/to=[1472,1495]	-15	GCTCTGATGAAGCATCTGGATGTC	TACATTCATTGATGTCGTTGGGT	((.(..(((..((((((((((((.	.)))))))..))))))))..)))	18	24	0.36
Novel-87a	AR CDS	target from/to=[1512,1533]	-13.5	TTGCGGAAGCTGCAAAGTGTTC	GAATACCAGGTGCTGTACGCTT	..(((..(((.((...((((((	))))))...)))))...)))..	14	22	0.146
Novel-92	AR CDS	target from/to=[1513,1534]	-12.7	TGCGGAAGCTGCAAAGTGTTCT	AGGACAAAGAAGGCATTCCCCC	...(((((((......((((((	)))))).....))).))))...	13	22	0.146
Novel-74	AR CDS	target from/to=[1576,1598]	-17.1	AGCAGGAATGACTGCACCATAGA	TCAGTGGTAGAATTCTCTCCTGCC	.((((((..((...((((((.((	)).))))).)...))..)))))).	16	23	0.0468
Novel-62	AR CDS	target from/to=[1670,1696]	-12.8	CCCGCAAGCTGAGGAAGATTGGACAGA	CTTGGCCATGTCTCTGAGTATTGCACA	...(((((((.((..(((((((.(((.	.))).))).)))))).))).))))...	19	27	0.301
Novel-67	AR CDS	target from/to=[1743,1771]	-12.1	AGTCCAGTGCATGTCGCCCAAGCCCAGCC	AGTTTGGTGTGGAGGAACTGGACTGGCCT	......((.((..((..(((.(((.(((.	.))).))).)))..))..)).))......	15	29	0.0654
Novel-67	AR CDS	target from/to=[1839,1864]	-19.1	TGGCCATGATCATGCTCAGCCTGACT	AGTTTGGTGTGGAGGAACTGGACTGGCCT	.(((((.(.((((.(((.(((.((((	)))).)))...))).)..))).)))))).	20	26	0.02
Novel-62	AR CDS	target from/to=[1914,1938]	-16.2	TGTCAAGGTAGTGAAATGGGCCAAA	CTTGGCCATGTCTCTGAGTATTGCACA	((((((..(((.((....((((((.	.))))))...)).)))....))).)))	17	25	0.288
Novel-86	AR CDS	target from/to=[1973,1993]	-13.1	ATCAGATGACAGTCATACAAC	TTTGTGTGAACTGTTCCTTTAA	.......(((((((((((((.	.))))))).)))))).......	13	21	0.146
Novel-67	AR CDS	target from/to=[2053,2080]	-14.9	GCGCGGATGCTGTACTTCGCTCCAGACC	AGTTTGGTGTGGAGGAACTGGACTGGCCT	...........((.((((((.((((((.	.)))))).))))))..))...........	14	28	0.241
Novel-87a	AR CDS	target from/to=[2069,2088]	-16.6	TCGCTCCAGACCTGGTCTTC	GAATACCAGGTGCTGTACGCTT	..((..((((((((((.(((	))).))))))).)))...))..	15	20	0.241
Novel-87b	AR CDS	target from/to=[2069,2089]	-15.2	TCGCTCCAGACCTGGTCTTCA	GGAATACCAGGTGCTCTAAGCTT	..(((..(((((((((.(((.	.))).))))))).))...)))..	15	21	0.241
Novel-63	AR CDS	target from/to=[2155,2180]	-14.4	GAGTTTGTGCTGCTGCAGGTCACACA	AGTGTGACGTCGACATCCGTAAGGA	..........((.((.(.(((((((.	.))))))).))).))..........	12	26	0.129
Novel-68	AR CDS	target from/to=[2151,2170]	-19.1	GCAGGAGTTTGTGCTGCTGC	CCAGCAGCACGGTCAATACTGG	.(((....(((((((((((.	.)))))))))))......))).	14	20	0.129
Novel-82	AR CDS	target from/to=[2153,2173]	-12.4	AGGAGTTTGTGCTGCTGCAGG	CTTACAGATTGAAACAAACCCT	(((.((((((....(((.(((	))).)))......)))))))))	15	21	0.129
Novel-86	AR CDS	target from/to=[2161,2182]	-14.7	GTGCTGCTGCAGGTCACACAGG	TTTGTGTGAACTGTTCCTTTAA	........((((.(((((((((	))))))))).))))........	13	22	0.129
Novel-87a	AR CDS	target from/to=[2112,2134]	-18.6	CAGCATGTACGAGCACTGTGTTC	GAATACCAGGTGCTGTACGCTT	.(((..((((.((((((((((((	))))))..))))))))))))).	19	23	0.129
Novel-87b	AR CDS	target from/to=[2112,2135]	-17.1	CAGCATGTACGAGCACTGTGTTCA	GGAATACCAGGTGCTCTAAGCTT	.(((...((.(((((((((((((.	.))))))..))))))))).))).	18	24	0.129
Novel-67	AR 3'UTR	target from/to=[86,114]	-18.7	CAGCCTAAACCAGCCTGCAACACTTAATC	AGTTTGGTGTGGAGGAACTGGACTGGCCT	..(((....(((((((.((.((((.(((.	.))).)))))).)))..))))...)))..	19	29	0.231
Novel-88	AR 3'UTR	target from/to=[267,290]	-14.8	TTACAGTTGTCTATCTTCTCCTCA	TGAGGAGCTTAGACCAAGTCAA	........(((((....(((((((	)))))))..)))))........	12	24	0.0292
Novel-67	SL CDS	target from/to=[139,166]	-20.8	TGGACCGAGCCGTTCAACATGCAGAGCT	AGTTTGGTGTGGAGGAACTGGACTGGCCT	.((.(((..((((((..(((((.(((((	))))).)))))...)))).))..))))).	21	28	0.145
Novel-91	SL CDS	target from/to=[322,345]	-15.5	TCCTTCACTCAGTCCTGATTCTGA	GTAGAATTAAGGCAGTTCTGAAGGC	.((((((..(.(((.((((((((.	.)))))))).))).)...)))))).	18	24	0.263
Novel-61	SL CDS	target from/to=[525,540]	-15	CCTGGAGAGACATCCG	CGGATCTCTTGAGCTCAGG	(((((.((((.(((((	))))).))))...).))))	14	16	0.124
Novel-67	spermatogenesis-associated protein 4 mRNA 5'UTR	target from/to=[12,38]	-24.5	CGGCCGGGGGTTCTTCGTCAACAAATG	AGTTTGGTGTGGAGGAACTGGACTGGCCT	.((((((.((((((((..((.(((((.	.))))).))..))))))))...)))))).	21	27	0.116
Novel-82	spermatogenesis-associated protein 4 mRNA 5'UTR	target from/to=[18,42]	-13.1	GGGGTTCTTCGTCAACAAATGTAAG	CTTACAGATTGAAACAAACCCT	.(((((.....((((....((((((	))))))..))))....))))).	15	25	0.116
Novel-85	spermatogenesis-associated protein 4 mRNA 5'UTR	target from/to=[3,21]	-19.1	TTCGGTGCTCGGCCGGGGG	ATTCCGGACGAGCCCCCA	...((.(((((.((((((.	.)))))).)))))))...	13	19	0.116
Novel-88	spermatogenesis-associated protein 4 mRNA 5'UTR	target from/to=[6,28]	-14.7	GGTGCTCGGCCGGGGGTTCTTCG	TGAGGAGCTTAGACCAAGTCAA	...(((.((.(..((((((((((	)))))))))).).)).)))...	16	23	0.116
Novel-93	spermatogenesis-associated protein 4 mRNA 5'UTR	target from/to=[5,22]	-15.1	CGGTGCTCGGCCGGGGGT	GCCTTCATCCAAGCTGCTG	(((((((.((..((((((	))))))..)).))).))))	15	18	0.116
Novel-67	spermatogenesis-associated protein 4 mRNACDS	target from/to=[177,206]	-15	TGACAATGGGACTTCCTTGGCTGCCAAACA	AGTTTGGTGTGGAGGAACTGGACTGGCCT	..............((((.((.(((((((.	.))))))))).))))..............	13	30	0.132
Novel-93	spermatogenesis-associated protein 4 mRNACDS	target from/to=[249,266]	-16	CATCAGTGTGATGAAGGA	GCCTTCATCCAAGCTGCTG	((.((((..((((((((.	.))))))))...)))).))	14	18	0.0465
Novel-86	spermatogenesis-associated protein 4 mRNACDS	target from/to=[367,389]	-12.4	AAGGTGGAGCAAGGCTTCACAGA	TTTGTGTGAACTGTTCCTTTAA	.....((((((.(....((((((	))))))....))))))).....	13	23	0.369
Novel-88	spermatogenesis-associated protein 4 mRNACDS	target from/to=[413,432]	-12.6	CCATGGTGGCTCGTTCCACA	TGAGGAGCTTAGACCAAGTCAA	......(((((.(((((.((	)).)))))..)).)))......	12	20	0.215
Novel-74	POMC CDS	target from/to=[284,306]	-13.8	AGAACCAGAGGAAGGACCAGTGA	TCAGTGGTAGAATTCTCTCCTGCC	......((((((...((((.(((	))).))))....))))))......	13	23	0.118
Novel-94	POMC 3'UTR	target from/to=[12,43]	-13.9	ATGGGATGGGTGGAGAGGAGTTGAGTGAGAGG	ATTCTGACTTTATAACTCACAATTCTGACTTT	..((...((((.(.(((..((.((((.((((.	.)))).)))).))..))).).))))...))..	20	32	0.0178

## Sheet: PITA
Table S5. Predicted target genes of Gobiocypris rarus novel miRNAs by PITA
Target gene	microRNA	Start	End	Seed	Loop	dGduplex	dG5	dG3	dG0	dG1	dGopen	ddG
spermatogenesis-associated protein 4 mRNA CDS	Novel-51*	406	398	08:01:01	0	-5	-5.2	0.2	-53.52	-40.2	-13.32	8.32
spermatogenesis-associated protein 4 mRNA CDS	Novel-67	360	354	06:00:00	0	-16.21	-6.3	-9.91	-52.58	-43.59	-8.98	-7.22
spermatogenesis-associated protein 4 mRNA CDS	Novel-20	98	90	08:01:01	0	-14.51	-5.5	-9.01	-52.41	-41.28	-11.12	-3.38
spermatogenesis-associated protein 4 mRNA CDS	Novel-125	328	320	08:01:01	0	-9.3	-5.2	-4.1	-52.35	-38.31	-14.04	4.74
spermatogenesis-associated protein 4 mRNA CDS	Novel-46*	393	385	08:01:00	0	-23.6	-9.4	-14.2	-52.23	-39.11	-13.12	-10.47
spermatogenesis-associated protein 4 mRNA CDS	Novel-20	395	387	08:01:01	0	-12.6	-6.6	-6	-52.07	-40.34	-11.73	-0.86
spermatogenesis-associated protein 4 mRNA CDS	Novel-108	391	385	06:00:00	0	-17.4	-8.6	-8.8	-51.93	-40.76	-11.16	-6.23
spermatogenesis-associated protein 4 mRNA CDS	Novel-112	329	321	08:01:01	0	-18.56	-8.1	-10.46	-51.8	-37.89	-13.91	-4.64
spermatogenesis-associated protein 4 mRNA CDS	Novel-49	400	392	08:01:01	0	-5.19	-3.2	-1.99	-51.78	-42.13	-9.64	4.45
spermatogenesis-associated protein 4 mRNA CDS	Novel-108	354	346	08:01:01	0	-9.6	-6.2	-3.4	-51.77	-41.61	-10.15	0.55
spermatogenesis-associated protein 4 mRNA CDS	Novel-124	396	388	08:01:01	0	-15	-6.7	-8.3	-51.69	-41.99	-9.7	-5.29
spermatogenesis-associated protein 4 mRNA CDS	Novel-126	389	381	08:01:01	0	-18.3	-7	-11.3	-51.68	-40.37	-11.3	-6.99
spermatogenesis-associated protein 4 mRNA CDS	Novel-18	320	313	07:00:01	0	-23.7	-8.4	-15.3	-51.68	-36.52	-15.16	-8.53
spermatogenesis-associated protein 4 mRNA CDS	Novel-46	318	310	08:01:01	0	-15.1	-2.6	-12.5	-51.65	-39.08	-12.56	-2.53
spermatogenesis-associated protein 4 mRNA CDS	Novel-128	444	436	08:01:01	0	-15.8	-5.6	-10.2	-51.55	-39.71	-11.84	-3.95
spermatogenesis-associated protein 4 mRNA CDS	Novel-29b	388	380	08:01:00	0	-18.45	-7.7	-10.75	-51.53	-40.2	-11.33	-7.11
spermatogenesis-associated protein 4 mRNA CDS	Novel-102	109	101	08:01:00	0	-5.4	-1.9	-3.5	-50.9	-38.62	-12.27	6.87
spermatogenesis-associated protein 4 mRNA CDS	Novel-93	266	258	08:00:00	0	-17.8	-11.5	-6.3	-50.84	-44.45	-6.38	-11.41
spermatogenesis-associated protein 4 mRNA CDS	Novel-46*	352	344	08:01:01	0	-15.4	-6.5	-8.9	-50.82	-39.45	-11.36	-4.03
spermatogenesis-associated protein 4 mRNA CDS	Novel-110	110	102	08:01:01	0	-5.8	-0.5	-5.3	-50.8	-38.3	-12.49	6.69
spermatogenesis-associated protein 4 mRNA CDS	Novel-32	333	325	08:01:01	0	-13	-5.3	-7.7	-50.7	-36.93	-13.77	0.77
spermatogenesis-associated protein 4 mRNA CDS	Novel-109	143	135	08:01:01	0	-6.4	-6.4	0	-50.49	-38.92	-11.57	5.17
spermatogenesis-associated protein 4 mRNA CDS	Novel-20	210	202	08:01:00	0	-12.8	-3.7	-9.1	-50.39	-37.69	-12.7	-0.098
spermatogenesis-associated protein 4 mRNA CDS	Novel-52	88	80	08:01:01	0	-8.85	1.85	-10.7	-50.36	-40.38	-9.98	1.13
spermatogenesis-associated protein 4 mRNA CDS	Novel-80	139	131	08:01:01	0	-2.1	3.2	-5.3	-50.27	-39.74	-10.53	8.43
spermatogenesis-associated protein 4 mRNA CDS	Novel-32	172	164	08:01:01	0	-7.2	-5.3	-1.9	-50.16	-37.6	-12.56	5.36
spermatogenesis-associated protein 4 mRNA CDS	Novel-54	148	140	08:01:01	0	-11	-4.7	-6.3	-50.08	-38.11	-11.97	0.97
spermatogenesis-associated protein 4 mRNA CDS	Novel-10	144	137	07:00:01	0	-13.1	-9.3	-3.8	-50.06	-38.03	-12.02	-1.07
spermatogenesis-associated protein 4 mRNA CDS	Novel-119	147	141	06:00:00	0	-14.4	-7.3	-7.1	-50.06	-38.07	-11.99	-2.4
spermatogenesis-associated protein 4 mRNA CDS	Novel-130	316	308	08:01:01	0	-5.24	-3.4	-1.84	-50.01	-38.45	-11.55	6.31
spermatogenesis-associated protein 4 mRNA CDS	Novel-59	260	252	08:01:01	0	-12.24	-7.5	-4.74	-49.94	-42.67	-7.27	-4.96
spermatogenesis-associated protein 4 mRNA CDS	Novel-67	214	207	07:00:01	0	-18.4	-6.3	-12.1	-49.87	-44.32	-5.54	-12.85
spermatogenesis-associated protein 4 mRNA CDS	Novel-87a	149	141	08:00:00	0	-17.3	-8.9	-8.4	-49.87	-38	-11.86	-5.43
spermatogenesis-associated protein 4 mRNA CDS	Novel-22	175	167	08:01:01	0	-13.3	-9.9	-3.4	-49.55	-38.24	-11.31	-1.98
spermatogenesis-associated protein 4 mRNA CDS	Novel-72	192	184	08:01:01	0	-18.9	-8.6	-10.3	-49.54	-38.99	-10.55	-8.34
spermatogenesis-associated protein 4 mRNA CDS	Novel-118*	151	143	08:01:01	0	-10.29	-4.6	-5.69	-49.5	-36.92	-12.58	2.29
spermatogenesis-associated protein 4 mRNA CDS	Novel-87b	150	142	08:00:01	0	-18	-8.1	-9.9	-49.32	-37.62	-11.7	-6.29
spermatogenesis-associated protein 4 mRNA CDS	Novel-112	272	264	08:01:00	0	-14.7	-11.3	-3.4	-49.23	-40.94	-8.29	-6.4
spermatogenesis-associated protein 4 mRNA CDS	Novel-8	116	108	08:01:00	0	-12.4	-6.8	-5.6	-49.23	-36.84	-12.39	-0.0099
spermatogenesis-associated protein 4 mRNA CDS	Novel-128	277	269	08:01:01	0	-10.73	-4.6	-6.13	-49.2	-41.55	-7.64	-3.08
spermatogenesis-associated protein 4 mRNA CDS	Novel-51*	348	340	08:01:00	0	-12.1	-9.2	-2.9	-49.1	-38.03	-11.06	-1.03
spermatogenesis-associated protein 4 mRNA CDS	Novel-89	348	340	08:01:01	0	-8.7	-4.7	-4	-49.1	-38.03	-11.06	2.36
spermatogenesis-associated protein 4 mRNA CDS	Novel-65	259	251	08:01:01	0	-10.03	-7.3	-2.73	-48.96	-40.69	-8.26	-1.76
spermatogenesis-associated protein 4 mRNA CDS	Novel-118	222	214	08:01:01	0	-18	-10.3	-7.7	-48.61	-38.49	-10.12	-7.87
spermatogenesis-associated protein 4 mRNA CDS	Novel-107	236	229	07:00:01	0	-9.7	-3.9	-5.8	-48.51	-40.47	-8.04	-1.65
spermatogenesis-associated protein 4 mRNA CDS	Novel-107	237	229	08:01:01	0	-5.7	-1.8	-3.9	-48.51	-40.46	-8.04	2.34
spermatogenesis-associated protein 4 mRNA CDS	Novel-118*	236	228	08:01:01	0	-7.5	-2.6	-4.9	-48.51	-40.47	-8.04	0.54
spermatogenesis-associated protein 4 mRNA CDS	Novel-3a	223	215	08:01:01	0	-12.3	-8.5	-3.8	-48.48	-38.35	-10.12	-2.17
spermatogenesis-associated protein 4 mRNA CDS	Novel-3b	223	215	08:01:01	0	-10.8	-8.5	-2.3	-48.48	-38.35	-10.12	-0.67
spermatogenesis-associated protein 4 mRNA CDS	Novel-52	113	105	08:01:01	0	-9.2	-2.6	-6.6	-48.44	-38.39	-10.04	0.84
spermatogenesis-associated protein 4 mRNA CDS	Novel-110	85	78	07:00:01	0	-7.2	-2.6	-4.6	-48.3	-37	-11.3	4.1
spermatogenesis-associated protein 4 mRNA CDS	Novel-102	315	307	08:01:00	0	-11.4	-6.7	-4.7	-48.29	-36.34	-11.95	0.55
spermatogenesis-associated protein 4 mRNA CDS	Novel-69	258	250	08:01:01	0	-5.7	-2	-3.7	-48.1	-39.84	-8.26	2.56
spermatogenesis-associated protein 4 mRNA CDS	Novel-67	206	200	06:00:00	0	-22.19	-7.2	-14.99	-48.04	-35.65	-12.38	-9.8
spermatogenesis-associated protein 4 mRNA CDS	Novel-60	231	223	08:01:00	0	-5.7	-2.2	-3.5	-47.99	-38.53	-9.45	3.75
spermatogenesis-associated protein 4 mRNA CDS	Novel-76	311	303	08:01:01	0	-18	-6	-12	-47.92	-36.31	-11.61	-6.38
spermatogenesis-associated protein 4 mRNA CDS	Novel-5	300	294	06:00:00	0	-11.55	-10.1	-1.45	-47.85	-34.66	-13.18	1.63
spermatogenesis-associated protein 4 mRNA CDS	Novel-23	256	250	06:00:00	0	-8.36	-6.3	-2.06	-47.8	-38.57	-9.23	0.87
spermatogenesis-associated protein 4 mRNA CDS	Novel-128	198	190	08:01:01	0	-14.4	-5.4	-9	-47.68	-36.32	-11.35	-3.04
spermatogenesis-associated protein 4 mRNA CDS	Novel-98	195	187	08:01:01	0	-12.1	-8	-4.1	-47.62	-37.47	-10.14	-1.95
spermatogenesis-associated protein 4 mRNA CDS	Novel-101	279	271	08:01:01	0	-8.3	-5.8	-2.5	-47.55	-36.75	-10.79	2.49
spermatogenesis-associated protein 4 mRNA CDS	Novel-76	297	289	08:01:01	0	-7.1	-3.7	-3.4	-47.51	-35.89	-11.62	4.52
spermatogenesis-associated protein 4 mRNA CDS	Novel-122	233	225	08:01:01	0	-12.5	-3.7	-8.8	-47.5	-38.36	-9.14	-3.35
spermatogenesis-associated protein 4 mRNA CDS	Novel-42	157	151	06:00:00	0	-18.66	-11.4	-7.26	-47.45	-33.73	-13.71	-4.94
spermatogenesis-associated protein 4 mRNA CDS	Novel-19	240	232	08:01:00	0	-8.2	-0.5	-7.7	-47.36	-39.05	-8.31	0.11
spermatogenesis-associated protein 4 mRNA CDS	Novel-61	314	306	08:01:01	0	-17.2	-5.7	-11.5	-47.27	-35.62	-11.65	-5.54
spermatogenesis-associated protein 4 mRNA CDS	Novel-66	84	76	08:01:01	0	-6.76	-2.6	-4.16	-47.21	-35.88	-11.33	4.57
spermatogenesis-associated protein 4 mRNA CDS	Novel-82	294	288	06:00:00	0	-7.1	-4.9	-2.2	-47.03	-34.99	-12.04	4.94
spermatogenesis-associated protein 4 mRNA CDS	Novel-60	453	445	08:01:01	0	-2.5	-1.6	-0.9	-46.68	-34.2	-12.48	9.98
spermatogenesis-associated protein 4 mRNA CDS	Novel-70	453	445	08:01:00	0	-6.2	-3.5	-2.7	-46.68	-34.2	-12.48	6.28
spermatogenesis-associated protein 4 mRNA CDS	Novel-76	250	242	08:01:00	0	-15.41	-6.2	-9.21	-46.42	-39.71	-6.71	-8.69
spermatogenesis-associated protein 4 mRNA CDS	Novel-15b	439	431	08:01:01	0	-19.2	-6.6	-12.6	-46.3	-32.93	-13.37	-5.82
spermatogenesis-associated protein 4 mRNA CDS	Novel-63	432	424	08:01:01	0	-14.8	-7.6	-7.2	-46.26	-32.09	-14.17	-0.62
spermatogenesis-associated protein 4 mRNA CDS	Novel-98	432	426	06:00:00	0	-19.9	-8.5	-11.4	-46.26	-32.09	-14.17	-5.72
spermatogenesis-associated protein 4 mRNA CDS	Novel-118*	164	156	08:01:01	0	-18.85	-6.7	-12.15	-46.07	-31.23	-14.84	-4
spermatogenesis-associated protein 4 mRNA CDS	Novel-102	163	155	08:01:01	0	-2.9	-1	-1.9	-45.83	-30.96	-14.87	11.97
spermatogenesis-associated protein 4 mRNA CDS	Novel-35b	162	155	07:00:01	0	-13.5	-7.8	-5.7	-45.75	-31.04	-14.71	1.21
spermatogenesis-associated protein 4 mRNA CDS	Novel-126	291	284	07:00:00	0	-17.9	-11	-6.9	-45.71	-35.08	-10.62	-7.27
spermatogenesis-associated protein 4 mRNA CDS	Novel-74	291	285	06:00:00	0	-15.5	-8.4	-7.1	-45.71	-35.08	-10.62	-4.87
spermatogenesis-associated protein 4 mRNA CDS	Novel-118*	466	459	07:00:01	0	-19.96	-9.2	-10.76	-44.76	-33.33	-11.43	-8.52
spermatogenesis-associated protein 4 mRNA CDS	Novel-77	466	458	08:01:01	0	-13.4	-8.7	-4.7	-44.76	-33.33	-11.43	-1.96
spermatogenesis-associated protein 4 mRNA CDS	Novel-30	77	69	08:01:00	0	-11.3	-6.1	-5.2	-44.12	-34.2	-9.91	-1.38
spermatogenesis-associated protein 4 mRNA CDS	Novel-23	473	465	08:01:01	0	-7.52	-4.6	-2.92	-42.08	-28.7	-13.37	5.85
spermatogenesis-associated protein 4 mRNA CDS	Novel-95	72	64	08:00:01	0	-15.3	-9.8	-5.5	-42.02	-31.09	-10.93	-4.36
spermatogenesis-associated protein 4 mRNA CDS	Novel-30	476	468	08:01:00	0	-5.91	-4.3	-1.61	-41.69	-27.94	-13.75	7.84
spermatogenesis-associated protein 4 mRNA CDS	Novel-102	477	469	08:01:01	0	-13	-4.9	-8.1	-41.24	-27.68	-13.55	0.55
spermatogenesis-associated protein 4 mRNA CDS	Novel-76	67	59	08:01:01	0	-11.06	-5.9	-5.16	-39.89	-28.43	-11.46	0.4
spermatogenesis-associated protein 4 mRNA CDS	Novel-127	493	485	08:01:01	0	-12.3	-3.7	-8.6	-36.63	-31.69	-4.93	-7.36
spermatogenesis-associated protein 4 mRNA CDS	Novel-67	490	483	07:00:00	0	-23.86	-9.4	-14.46	-36.39	-31.54	-4.84	-19.01
spermatogenesis-associated protein 4 mRNA CDS	Novel-52	625	617	08:01:00	0	-15.4	-7.9	-7.5	-36.36	-23.37	-12.98	-2.41
spermatogenesis-associated protein 4 mRNA CDS	Novel-126	628	620	08:01:00	0	-18.6	-9.2	-9.4	-36.33	-22.91	-13.41	-5.18
spermatogenesis-associated protein 4 mRNA CDS	Novel-114	636	628	08:01:01	0	-13.4	-7.8	-5.6	-36.26	-28.23	-8.02	-5.37
spermatogenesis-associated protein 4 mRNA CDS	Novel-67	642	634	08:01:01	0	-27.9	-8	-19.9	-36.26	-27.61	-8.65	-19.24
spermatogenesis-associated protein 4 mRNA CDS	Novel-114	650	644	06:00:00	0	-15.09	-8.1	-6.99	-36.25	-28.74	-7.51	-7.57
spermatogenesis-associated protein 4 mRNA CDS	Novel-124	647	639	08:01:01	0	-19.3	-8.3	-11	-36.25	-27.5	-8.75	-10.54
spermatogenesis-associated protein 4 mRNA CDS	Novel-67	652	646	06:00:00	0	-27.4	-6.3	-21.1	-36.25	-29.16	-7.08	-20.31
spermatogenesis-associated protein 4 mRNA CDS	Novel-17	497	489	08:01:00	0	-10.36	-5	-5.36	-36.24	-30.83	-5.41	-4.94
spermatogenesis-associated protein 4 mRNA CDS	Novel-51*	498	490	08:01:01	0	-8.53	-5	-3.53	-36.07	-30.84	-5.23	-3.29
spermatogenesis-associated protein 4 mRNA CDS	Novel-46*	611	603	08:01:01	0	-12.5	-7.5	-5	-35.64	-22.73	-12.9	0.4
spermatogenesis-associated protein 4 mRNA CDS	Novel-67	503	495	08:01:00	0	-16.7	-7.3	-9.4	-34.83	-29.13	-5.69	-11
spermatogenesis-associated protein 4 mRNA CDS	Novel-23	506	498	08:01:00	0	-7.44	-4.7	-2.74	-34.22	-28.45	-5.76	-1.67
spermatogenesis-associated protein 4 mRNA CDS	Novel-42	507	499	08:01:00	0	-12.19	-7.4	-4.79	-34.18	-28.77	-5.41	-6.77
spermatogenesis-associated protein 4 mRNA CDS	Novel-15b	510	502	08:01:01	0	-14.65	-9.1	-5.55	-33.95	-29.27	-4.67	-9.97
spermatogenesis-associated protein 4 mRNA CDS	Novel-59	510	502	08:01:00	0	-12.99	-9.5	-3.49	-33.95	-29.27	-4.67	-8.31
spermatogenesis-associated protein 4 mRNA CDS	Novel-124	590	583	07:00:01	0	-16.15	-8.1	-8.05	-33.86	-30.52	-3.34	-12.81
spermatogenesis-associated protein 4 mRNA CDS	Novel-130	598	592	06:00:00	0	-9.5	-6.1	-3.4	-33.8	-27.47	-6.33	-3.16
spermatogenesis-associated protein 4 mRNA CDS	Novel-1a	598	590	08:01:01	0	-12	-7.2	-4.8	-33.8	-27.47	-6.33	-5.66
spermatogenesis-associated protein 4 mRNA CDS	Novel-1b	598	590	08:01:01	0	-12	-7.2	-4.8	-33.8	-27.47	-6.33	-5.66
spermatogenesis-associated protein 4 mRNA CDS	Novel-10	599	591	08:01:01	0	-8.4	-8.4	0	-33.58	-25.47	-8.1	-0.29
spermatogenesis-associated protein 4 mRNA CDS	Novel-16	555	547	08:01:01	0	-5.68	-1.5	-4.18	-33.3	-25.22	-8.07	2.39
spermatogenesis-associated protein 4 mRNA CDS	Novel-44	556	549	07:00:00	0	-19.6	-11.5	-8.1	-33.11	-25.73	-7.37	-12.22
spermatogenesis-associated protein 4 mRNA CDS	Novel-124	609	601	08:01:01	0	-18.1	-6.6	-11.5	-33	-20.43	-12.56	-5.53
spermatogenesis-associated protein 4 mRNA CDS	Novel-20	609	602	07:00:01	0	-20.3	-8.6	-11.7	-33	-20.43	-12.56	-7.73
spermatogenesis-associated protein 4 mRNA CDS	Novel-11	656	648	08:01:00	0	-14.81	-2.21	-12.6	-32.18	-26.62	-5.56	-9.24
spermatogenesis-associated protein 4 mRNA CDS	Novel-76	661	653	08:01:01	0	-15.4	-7.1	-8.3	-32.02	-25.2	-6.82	-8.57
spermatogenesis-associated protein 4 mRNA CDS	Novel-127	667	661	06:00:00	0	-15.02	-8.5	-6.52	-31.84	-24.31	-7.53	-7.48
spermatogenesis-associated protein 4 mRNA CDS	Novel-51*	666	658	08:01:01	0	-8.4	-5.9	-2.5	-31.84	-24.38	-7.45	-0.94
spermatogenesis-associated protein 4 mRNA CDS	Novel-27	605	598	07:00:01	0	-13.8	-10.4	-3.4	-31.68	-21.41	-10.26	-3.53
spermatogenesis-associated protein 4 mRNA CDS	Novel-16	552	544	08:01:01	0	-9.2	-1.5	-7.7	-31.61	-26.57	-5.04	-4.15
spermatogenesis-associated protein 4 mRNA CDS	Novel-44	558	550	08:01:01	0	-15.6	-7.6	-8	-31.43	-28.55	-2.88	-12.71
spermatogenesis-associated protein 4 mRNA CDS	Novel-67	671	663	08:01:01	0	-20.6	-7	-13.6	-31.42	-23.43	-7.98	-12.61
spermatogenesis-associated protein 4 mRNA CDS	Novel-59*	47	39	08:01:00	0	-8	-4.9	-3.1	-31.22	-20.72	-10.5	2.5
spermatogenesis-associated protein 4 mRNA CDS	Novel-127	569	561	08:01:00	0	-10	-9.1	-0.9	-31.21	-26.05	-5.16	-4.84
spermatogenesis-associated protein 4 mRNA CDS	Novel-28	566	558	08:01:00	0	-11.6	-7.8	-3.8	-31.2	-24.85	-6.35	-5.24
spermatogenesis-associated protein 4 mRNA CDS	Novel-89	672	664	08:01:01	0	-5.2	-5.3	0.1	-30.9	-23.12	-7.77	2.57
spermatogenesis-associated protein 4 mRNA CDS	Novel-61	562	554	08:01:00	0	-12.2	-8.2	-4	-30.88	-24.62	-6.25	-5.94
spermatogenesis-associated protein 4 mRNA CDS	Novel-38	44	36	08:01:00	0	-14.1	-9.9	-4.2	-30.87	-19.92	-10.95	-3.14
spermatogenesis-associated protein 4 mRNA CDS	Novel-46*	531	523	08:01:01	0	-13.1	-4.6	-8.5	-30.72	-25.98	-4.74	-8.35
spermatogenesis-associated protein 4 mRNA CDS	Novel-46*	535	527	08:01:01	0	-16.63	-8.5	-8.13	-30.71	-25.03	-5.68	-10.94
spermatogenesis-associated protein 4 mRNA CDS	Novel-114	673	666	07:00:01	0	-10.1	-7.5	-2.6	-30.67	-21.17	-9.5	-0.59
spermatogenesis-associated protein 4 mRNA CDS	Novel-108	533	525	08:01:01	0	-9.2	-6.3	-2.9	-30.62	-24.79	-5.82	-3.37
spermatogenesis-associated protein 4 mRNA CDS	Novel-20	533	525	08:01:01	0	-15	-5.2	-9.8	-30.62	-24.79	-5.82	-9.17
spermatogenesis-associated protein 4 mRNA CDS	Novel-49	537	529	08:01:01	0	-8.52	-4.4	-4.12	-30.62	-26.17	-4.45	-4.06
spermatogenesis-associated protein 4 mRNA CDS	Novel-20	675	667	08:01:01	0	-13.28	-5.8	-7.48	-30.61	-19.74	-10.86	-2.41
spermatogenesis-associated protein 4 mRNA CDS	Novel-4	536	529	07:00:01	0	-17.85	-8.7	-9.15	-30.6	-25.38	-5.22	-12.62
spermatogenesis-associated protein 4 mRNA CDS	Novel-56	676	668	08:01:00	0	-12.2	-6.5	-5.7	-30.57	-18.95	-11.62	-0.57
spermatogenesis-associated protein 4 mRNA CDS	Novel-87b	38	30	08:01:00	0	-13.8	-6.4	-7.4	-30.26	-18.69	-11.56	-2.23
spermatogenesis-associated protein 4 mRNA CDS	Novel-87a	37	29	08:01:00	0	-14.1	-8.5	-5.6	-29.38	-17.79	-11.59	-2.5
spermatogenesis-associated protein 4 mRNA CDS	Novel-88	517	509	08:01:01	0	-10.5	-8.5	-2	-29.16	-23.11	-6.04	-4.45
spermatogenesis-associated protein 4 mRNA CDS	Novel-86	529	521	08:01:01	0	-10.8	-7.3	-3.5	-29.07	-23.31	-5.76	-5.03
spermatogenesis-associated protein 4 mRNA CDS	Novel-116	36	28	08:01:00	0	-11.91	-7.7	-4.21	-28.58	-16.51	-12.06	0.15
spermatogenesis-associated protein 4 mRNA CDS	Novel-119	35	29	06:00:00	0	-13.2	-7.3	-5.9	-28	-15.55	-12.44	-0.75
spermatogenesis-associated protein 4 mRNA 5'UTR	Novel-67	38	30	08:01:01	0	-27	-2.7	-24.3	-18.08	-6.75	-11.33	-15.66
spermatogenesis-associated protein 4 mRNA 5'UTR	Novel-57	30	22	08:01:00	0	-16.3	-4.7	-11.6	-18.02	-6.34	-11.67	-4.62
spermatogenesis-associated protein 4 mRNA 5'UTR	Novel-17	32	24	08:00:01	0	-17.2	-9	-8.2	-18.03	-6.29	-11.74	-5.45
spermatogenesis-associated protein 4 mRNA 5'UTR	Novel-51*	73	65	08:01:01	0	-13.6	-6.1	-7.5	-18.31	-11.96	-6.35	-7.24
spermatogenesis-associated protein 4 mRNA 5'UTR	Novel-117	54	46	08:01:01	0	-14.99	-8.3	-6.69	-18.2	-12.13	-6.07	-8.91
spermatogenesis-associated protein 4 mRNA 5'UTR	Novel-3a	51	43	08:01:01	0	-13.5	-7.2	-6.3	-18.18	-12.84	-5.34	-8.15
spermatogenesis-associated protein 4 mRNA 5'UTR	Novel-63	69	61	08:01:01	0	-11.6	-6.4	-5.2	-18.29	-11.63	-6.66	-4.94
spermatogenesis-associated protein 4 mRNA 5'UTR	Novel-3b	51	43	08:01:01	0	-11	-7.2	-3.8	-18.18	-12.84	-5.34	-5.65
spermatogenesis-associated protein 4 mRNA 5'UTR	Novel-75	76	68	08:01:01	0	-7.3	-6.1	-1.2	-18.33	-12.22	-6.1	-1.19
POMC CDS	Novel-20	140	132	08:01:01	0	-9.6	-4.8	-4.8	-56.05	-39.29	-16.75	7.15
POMC CDS	Novel-76	137	129	08:01:01	0	-11.8	1.1	-12.9	-55.04	-38.66	-16.37	4.57
POMC CDS	Novel-114	143	135	08:01:01	0	-12.2	-7.6	-4.6	-57.23	-41.17	-16.05	3.85
POMC CDS	Novel-10	70	62	08:01:00	0	-17	-9.4	-7.6	-46.56	-30.72	-15.83	-1.16
POMC CDS	Novel-17	221	213	08:01:00	0	-11.6	-5.3	-6.3	-44.55	-30.67	-13.87	2.27
POMC CDS	Novel-15a	208	200	08:01:01	0	-25.7	-10.6	-15.1	-51.95	-38.09	-13.85	-11.84
POMC CDS	Novel-103	228	222	06:00:00	0	-14.2	-9.4	-4.8	-46.66	-32.83	-13.83	-0.36
POMC CDS	Novel-129	196	188	08:01:01	0	-16.1	-8.2	-7.9	-52.87	-39.25	-13.61	-2.48
POMC CDS	Novel-20	203	196	07:00:01	0	-21.8	-9.4	-12.4	-51.98	-38.41	-13.56	-8.23
POMC CDS	Novel-15b	207	200	07:00:01	0	-25.7	-10.6	-15.1	-51.95	-38.41	-13.53	-12.16
POMC CDS	Novel-44	235	227	08:01:01	0	-13.51	-5.8	-7.71	-47.78	-34.25	-13.53	0.029
POMC CDS	Novel-130	67	59	08:01:00	0	-10.6	-9.1	-1.5	-46.22	-32.96	-13.26	2.66
POMC CDS	Novel-77	67	60	07:00:01	0	-12.7	-9.6	-3.1	-46.22	-32.96	-13.26	0.56
POMC CDS	Novel-44	126	118	08:01:01	0	-13.56	-6.9	-6.66	-54.46	-41.27	-13.19	-0.36
POMC CDS	Novel-44	124	118	06:00:00	0	-16.86	-9.4	-7.46	-54.35	-41.19	-13.15	-3.7
POMC CDS	Novel-51	191	183	08:01:00	0	-15.5	-10.1	-5.4	-54.11	-41.16	-12.95	-2.54
POMC CDS	Novel-31	88	80	08:01:01	0	-15.7	-6.8	-8.9	-57.73	-44.93	-12.8	-2.89
POMC CDS	Novel-35a	88	80	08:01:01	0	-15.4	-4.7	-10.7	-57.73	-44.93	-12.8	-2.59
POMC CDS	Novel-125*	225	217	08:01:00	0	-12	-5.8	-6.2	-44.18	-31.41	-12.77	0.77
POMC CDS	Novel-64	225	217	08:01:01	0	-9.5	-5.4	-4.1	-44.18	-31.41	-12.77	3.27
POMC CDS	Novel-90	86	80	06:00:00	0	-17.7	-8.4	-9.3	-57.58	-45.3	-12.28	-5.41
POMC CDS	Novel-58	199	191	08:01:01	0	-14.4	-7.5	-6.9	-52.14	-39.88	-12.26	-2.13
POMC CDS	Novel-93	149	141	08:01:00	0	-12.6	-7.2	-5.4	-55.27	-43.34	-11.93	-0.67
POMC CDS	Novel-93	237	229	08:01:01	0	-13.7	-4.6	-9.1	-48.08	-36.36	-11.72	-1.97
POMC CDS	Novel-44	81	73	08:01:00	0	-14.23	-7.4	-6.83	-48.17	-36.62	-11.55	-2.67
POMC CDS	Novel-79	63	55	08:01:01	0	-17.8	-8.7	-9.1	-46.2	-34.89	-11.3	-6.49
POMC CDS	Novel-11	229	221	08:01:01	0	-16.8	-9.3	-7.5	-47.51	-36.26	-11.25	-5.54
POMC CDS	Novel-121	229	221	08:01:00	0	-16	-10.6	-5.4	-47.51	-36.26	-11.25	-4.74
POMC CDS	Novel-96	134	127	07:00:00	0	-8.5	-5.9	-2.6	-55.16	-44.11	-11.05	2.55
POMC CDS	Novel-98	178	170	08:00:01	0	-11.97	-11.9	-0.07	-56.61	-45.65	-10.96	-1
POMC CDS	Novel-78	158	150	08:01:01	0	-10.6	-8.7	-1.9	-57.16	-46.36	-10.8	0.2
POMC CDS	Novel-16	150	142	08:01:01	0	-6	-1.3	-4.7	-54.39	-43.62	-10.76	4.76
POMC CDS	Novel-86	162	154	08:01:01	0	-12.9	-3.9	-9	-53.53	-42.79	-10.73	-2.16
POMC CDS	Novel-56	111	103	08:01:01	0	-8.6	-3.3	-5.3	-50.04	-39.39	-10.65	2.05
POMC CDS	Novel-126	180	173	07:00:01	0	-17.81	-11.3	-6.51	-56.36	-46.07	-10.29	-7.51
POMC CDS	Novel-74	180	172	08:01:01	0	-18	-7.6	-10.4	-56.36	-46.07	-10.29	-7.7
POMC CDS	Novel-8	180	172	08:01:01	0	-12.7	-6.1	-6.6	-56.36	-46.07	-10.29	-2.4
POMC CDS	Novel-126	59	52	07:00:01	0	-20.9	-11.1	-9.8	-44.44	-34.28	-10.15	-10.74
POMC CDS	Novel-44	49	43	06:00:00	0	-21.4	-9.6	-11.8	-36.81	-26.68	-10.12	-11.27
POMC CDS	Novel-116	232	225	07:00:00	0	-22.8	-10.8	-12	-46.83	-36.71	-10.11	-12.68
POMC CDS	Novel-105	230	222	08:01:01	0	-17.6	-8.8	-8.8	-46.92	-36.82	-10.1	-7.49
POMC CDS	Novel-45	230	222	08:01:01	0	-18.8	-8.6	-10.2	-46.92	-36.82	-10.1	-8.69
POMC CDS	Novel-86	35	29	06:00:00	0	-11.15	-5.9	-5.25	-33.83	-23.73	-10.09	-1.05
POMC CDS	Novel-63	260	252	08:01:00	0	-16.79	-7.2	-9.59	-43.63	-33.68	-9.95	-6.83
POMC CDS	Novel-15a	132	124	08:01:01	0	-19.1	-9.1	-10	-53.66	-43.74	-9.92	-9.17
POMC CDS	Novel-25	181	175	06:00:00	0	-14.39	-10.6	-3.79	-56.35	-46.61	-9.74	-4.64
POMC CDS	Novel-28	294	286	08:01:00	0	-9.2	-7.8	-1.4	-28.91	-19.3	-9.61	0.41
POMC CDS	Novel-42	294	286	08:01:00	0	-9.3	-7.9	-1.4	-28.91	-19.3	-9.61	0.31
POMC CDS	Novel-88	256	250	06:00:00	0	-17.46	-9.9	-7.56	-43.75	-34.26	-9.48	-7.97
POMC CDS	Novel-93	299	291	08:01:00	0	-8.7	-7.2	-1.5	-24.28	-14.81	-9.46	0.76
POMC CDS	Novel-15b*	133	125	08:00:01	0	-21.39	-10.5	-10.89	-53.63	-44.24	-9.38	-12
POMC CDS	Novel-15a	241	233	08:01:01	0	-18.99	-8.9	-10.09	-47.14	-37.84	-9.3	-9.68
POMC CDS	Novel-51*	102	94	08:01:01	0	-16.2	-8.5	-7.7	-50.37	-41.3	-9.06	-7.13
POMC CDS	Novel-89	102	94	08:01:01	0	-9.3	-5.2	-4.1	-50.37	-41.3	-9.06	-0.23
POMC CDS	Novel-61	55	47	08:01:01	0	-11.7	-7.9	-3.8	-41.79	-32.89	-8.89	-2.8
POMC CDS	Novel-16	167	160	07:00:00	0	-11.2	-4.8	-6.4	-53.62	-44.81	-8.81	-2.38
POMC CDS	Novel-64	106	98	08:01:00	0	-16.56	-8.1	-8.46	-50.23	-41.42	-8.81	-7.74
POMC CDS	Novel-117	275	269	06:00:00	0	-7.9	-7.4	-0.5	-36.59	-27.92	-8.67	0.77
POMC CDS	Novel-15a	276	268	08:01:01	0	-14.94	-1.2	-13.74	-36.57	-27.96	-8.6	-6.33
POMC CDS	Novel-23	245	237	08:01:01	0	-11.2	-8.2	-3	-46.74	-38.77	-7.96	-3.23
POMC CDS	Novel-53	246	238	08:01:01	0	-17.2	-5.4	-11.8	-46.7	-38.76	-7.94	-9.25
POMC CDS	Novel-94	246	238	08:00:00	0	-18.7	-10.7	-8	-46.7	-38.76	-7.94	-10.75
POMC CDS	Novel-63	278	270	08:01:01	0	-13.2	-7.9	-5.3	-36.54	-28.96	-7.58	-5.61
POMC CDS	Novel-90	43	36	07:00:01	0	-19.7	-10.4	-9.3	-35.38	-27.99	-7.38	-12.31
POMC CDS	Novel-46*	39	31	08:01:01	0	-11.7	-4.9	-6.8	-35.27	-28.53	-6.73	-4.96
POMC CDS	Novel-33	279	271	08:01:00	0	-8.98	-6.5	-2.48	-36.53	-29.94	-6.59	-2.39
POMC CDS	Novel-130	264	256	08:01:00	0	-8.5	-3.8	-4.7	-43.59	-37.31	-6.28	-2.21
POMC CDS	Novel-75	263	255	08:01:00	0	-10.11	-6.5	-3.61	-43.61	-37.4	-6.2	-3.9
POMC CDS	Novel-61	290	282	08:01:00	0	-11.11	-9.1	-2.01	-29.29	-25.33	-3.96	-7.14
POMC 3'UTR	Novel-6	101	95	06:00:00	0	-3.99	-0.8	-3.19	-41.17	-25.6	-15.56	11.57
POMC 3'UTR	Novel-96	114	106	08:00:01	0	-9.4	-7.7	-1.7	-39.39	-23.98	-15.41	6.01
POMC 3'UTR	Novel-60	116	109	07:00:01	0	-4.7	-4.5	-0.2	-36.68	-21.46	-15.21	10.51
POMC 3'UTR	Novel-91	104	96	08:01:00	0	-12.2	-4.4	-7.8	-40.61	-25.68	-14.92	2.72
POMC 3'UTR	Novel-95	106	98	08:01:01	0	-7.31	1.59	-8.9	-40.55	-25.75	-14.79	7.48
POMC 3'UTR	Novel-12	98	90	08:01:01	0	-21	-6	-15	-41.14	-26.55	-14.59	-6.4
POMC 3'UTR	Novel-127	93	85	08:01:01	0	-12.9	-7.5	-5.4	-40.81	-26.84	-13.96	1.06
POMC 3'UTR	Novel-40a	119	111	08:01:01	0	-12.9	-7.1	-5.8	-35.4	-22.13	-13.26	0.36
POMC 3'UTR	Novel-40b	119	111	08:01:01	0	-11.4	-7.1	-4.3	-35.4	-22.13	-13.26	1.86
POMC 3'UTR	Novel-44	46	38	08:01:01	0	-19.5	-9.9	-9.6	-27.8	-14.56	-13.24	-6.25
POMC 3'UTR	Novel-51*	92	84	08:01:01	0	-11.2	-7.3	-3.9	-40.73	-27.57	-13.15	1.95
POMC 3'UTR	Novel-89	92	84	08:00:01	0	-10.03	-7.6	-2.43	-40.73	-27.57	-13.15	3.12
POMC 3'UTR	Novel-102	121	113	08:01:01	0	-7.7	-4.9	-2.8	-34.88	-21.76	-13.11	5.41
POMC 3'UTR	Novel-40a	61	53	08:01:01	0	-9.2	-4.5	-4.7	-32.89	-20.15	-12.74	3.54
POMC 3'UTR	Novel-40b	61	53	08:01:01	0	-7.8	-4.5	-3.3	-32.89	-20.15	-12.74	4.94
POMC 3'UTR	Novel-127*	123	115	08:01:00	0	-8	-3.7	-4.3	-33.2	-20.93	-12.27	4.27
POMC 3'UTR	Novel-110	122	114	08:01:01	0	-11.4	-2.9	-8.5	-33.91	-21.75	-12.16	0.76
POMC 3'UTR	Novel-15b*	50	42	08:01:01	0	-20.3	-6.2	-14.1	-29.63	-17.48	-12.15	-8.14
POMC 3'UTR	Novel-130	49	41	08:01:01	0	-7.7	-5.8	-1.9	-29.57	-17.68	-11.88	4.18
POMC 3'UTR	Novel-94	43	35	08:01:01	0	-16.03	-6.3	-9.73	-27.52	-15.97	-11.55	-4.47
POMC 3'UTR	Novel-52	88	80	08:01:01	0	-10.9	-6.2	-4.7	-40.36	-29.24	-11.11	0.21
POMC 3'UTR	Novel-120	89	81	08:01:00	0	-14.6	-8.3	-6.3	-40.54	-29.48	-11.06	-3.53
POMC 3'UTR	Novel-114	62	55	07:00:01	0	-14.37	-7.5	-6.87	-33.12	-22.39	-10.72	-3.64
POMC 3'UTR	Novel-54	132	124	08:01:01	0	-7	-0.8	-6.2	-24.54	-14.08	-10.45	3.45
POMC 3'UTR	Novel-86	66	58	08:01:00	0	-13.1	-4.4	-8.7	-35.88	-25.5	-10.38	-2.71
POMC 3'UTR	Novel-75	130	122	08:01:01	0	-10.6	-4.8	-5.8	-26.02	-15.95	-10.06	-0.53
POMC 3'UTR	Novel-112	83	75	08:01:01	0	-13.9	-7.8	-6.1	-38.57	-28.75	-9.82	-4.07
POMC 3'UTR	Novel-87b	134	126	08:01:00	0	-16.2	-4.6	-11.6	-23.91	-14.14	-9.76	-6.43
POMC 3'UTR	Novel-52	135	127	08:01:01	0	-7.1	-3.8	-3.3	-23.67	-13.93	-9.73	2.63
POMC 3'UTR	Novel-31	79	71	08:01:01	0	-15.3	-10.5	-4.8	-37.63	-28.37	-9.26	-6.03
POMC 3'UTR	Novel-128	125	117	08:01:01	0	-10.3	-2.4	-7.9	-28.98	-20.31	-8.67	-1.62
POMC 3'UTR	Novel-91	148	141	07:00:01	0	-10.64	-4.8	-5.84	-21.68	-13.81	-7.87	-2.76
POMC 3'UTR	Novel-107	147	140	07:00:01	0	-9.89	-4.7	-5.19	-22.56	-14.74	-7.82	-2.06
POMC 3'UTR	Novel-113	78	70	08:01:01	0	-15.19	-11.8	-3.39	-37.61	-29.78	-7.82	-7.36
POMC 3'UTR	Novel-89	142	134	08:01:00	0	-6	0.7	-6.7	-22.89	-15.14	-7.75	1.75
POMC 3'UTR	Novel-11	149	141	08:01:01	0	-8.45	-6.2	-2.25	-20.3	-12.77	-7.53	-0.92
POMC 3'UTR	Novel-41	149	141	08:01:01	0	-6.61	-4.8	-1.81	-20.3	-12.77	-7.53	0.91
POMC 3'UTR	Novel-91	155	148	07:00:01	0	-11.16	-4.6	-6.56	-19.68	-12.47	-7.21	-3.94
POMC 3'UTR	Novel-44	32	24	08:00:00	0	-20.2	-13.4	-6.8	-23.66	-16.51	-7.15	-13.04
POMC 3'UTR	Novel-78	154	146	08:01:01	0	-4.7	-3.4	-1.3	-19.68	-12.53	-7.15	2.45
POMC 3'UTR	Novel-32	160	153	07:00:01	0	-5.7	-5.5	-0.2	-19.02	-11.9	-7.12	1.42
POMC 3'UTR	Novel-113	27	19	08:01:01	0	-10.9	-8.5	-2.4	-19.03	-15.99	-3.03	-7.86
POMC 3'UTR	Novel-44	27	19	08:01:01	0	-19.1	-8.8	-10.3	-19.03	-15.99	-3.03	-16.06
Foxl2 CDS	Novel-44	491	483	08:01:01	0	-10.6	-6	-4.6	-68.14	-45.24	-22.89	12.29
Foxl2 CDS	Novel-79	816	808	08:01:01	0	-24.6	-9.7	-14.9	-63.03	-42.01	-21.02	-3.57
Foxl2 CDS	Novel-1a	507	499	08:01:00	0	-21.2	-9.2	-12	-64.26	-43.39	-20.87	-0.32
Foxl2 CDS	Novel-1b	507	499	08:01:00	0	-23.7	-9.2	-14.5	-64.26	-43.39	-20.87	-2.82
Foxl2 CDS	Novel-76	824	816	08:01:01	0	-16.21	-6.8	-9.41	-63.28	-43.23	-20.05	3.84
Foxl2 CDS	Novel-65	829	821	08:01:01	0	-14.7	-6	-8.7	-64.12	-45.38	-18.73	4.03
Foxl2 CDS	Novel-98	461	453	08:01:01	0	-10.46	-7.1	-3.36	-71.66	-53.04	-18.61	8.15
Foxl2 CDS	Novel-7	826	818	08:01:00	0	-18.25	-7.5	-10.75	-63.92	-45.52	-18.39	0.14
Foxl2 CDS	Novel-95	467	459	08:01:00	0	-11.5	-8.7	-2.8	-65.43	-48.94	-16.48	4.98
Foxl2 CDS	Novel-31	601	594	07:00:01	0	-14.4	-10.8	-3.6	-52.89	-37.02	-15.86	1.46
Foxl2 CDS	Novel-38	601	593	08:01:01	0	-13.7	-8.4	-5.3	-52.89	-37.02	-15.86	2.16
Foxl2 CDS	Novel-126	794	786	08:01:01	0	-25.67	-8.5	-17.17	-57.99	-42.29	-15.7	-9.96
Foxl2 CDS	Novel-22	786	778	08:01:00	0	-19.7	-12.5	-7.2	-58.08	-42.5	-15.58	-4.11
Foxl2 CDS	Novel-37	784	776	08:01:01	0	-20.6	-11	-9.6	-57.98	-42.4	-15.57	-5.02
Foxl2 CDS	Novel-29a	837	830	07:00:01	0	-31.7	-13.2	-18.5	-65.53	-50.01	-15.51	-16.18
Foxl2 CDS	Novel-37	837	831	06:00:00	0	-32.01	-12.8	-19.21	-65.53	-50.01	-15.51	-16.49
Foxl2 CDS	Novel-122	471	463	08:01:01	0	-11.7	-3.1	-8.6	-62.42	-47.11	-15.31	3.61
Foxl2 CDS	Novel-22	605	597	08:01:01	0	-19.5	-10.4	-9.1	-50.97	-35.8	-15.17	-4.32
Foxl2 CDS	Novel-63	205	197	08:01:00	0	-19	-9.4	-9.6	-54.68	-39.56	-15.12	-3.87
Foxl2 CDS	Novel-85	194	186	08:01:01	0	-11.02	-7	-4.02	-52.67	-37.73	-14.94	3.92
Foxl2 CDS	Novel-13	213	205	08:01:01	0	-24	-11.4	-12.6	-47.25	-32.39	-14.86	-9.13
Foxl2 CDS	Novel-3a	213	205	08:01:01	0	-10.2	-8.2	-2	-47.25	-32.39	-14.86	4.66
Foxl2 CDS	Novel-3b	213	205	08:01:01	0	-10.2	-8.2	-2	-47.25	-32.39	-14.86	4.66
Foxl2 CDS	Novel-51*	453	445	08:01:01	0	-12.9	-7.5	-5.4	-63.66	-48.89	-14.76	1.86
Foxl2 CDS	Novel-67	452	444	08:01:01	0	-21.2	-6.4	-14.8	-63.92	-49.19	-14.73	-6.46
Foxl2 CDS	Novel-50	607	599	08:01:01	0	-11.4	-6.5	-4.9	-51.55	-36.85	-14.7	3.3
Foxl2 CDS	Novel-85	468	460	08:01:01	0	-9.19	-6.2	-2.99	-64.07	-49.36	-14.7	5.51
Foxl2 CDS	Novel-81	779	771	08:01:00	0	-9.4	-8.1	-1.3	-58.36	-43.83	-14.53	5.13
Foxl2 CDS	Novel-22	770	762	08:01:01	0	-12.6	-10.4	-2.2	-65.44	-51.25	-14.19	1.59
Foxl2 CDS	Novel-15b	838	832	06:00:00	0	-25.9	-11.1	-14.8	-66.41	-52.31	-14.09	-11.8
Foxl2 CDS	Novel-73	478	470	08:01:01	0	-4.51	-1	-3.51	-61.43	-47.34	-14.08	9.57
Foxl2 CDS	Novel-41	475	467	08:01:01	0	-11.3	-2.2	-9.1	-61.74	-47.67	-14.06	2.76
Foxl2 CDS	Novel-112	180	172	08:01:00	0	-19.32	-10.4	-8.92	-53.9	-39.89	-14.01	-5.31
Foxl2 CDS	Novel-111	909	902	07:00:01	0	-20.7	-11.9	-8.8	-31.58	-17.58	-13.99	-6.7
Foxl2 CDS	Novel-76	124	118	06:00:00	0	-14.4	-4.4	-10	-54.94	-41.16	-13.77	-0.62
Foxl2 CDS	Novel-109	476	468	08:01:01	0	-7.3	-3	-4.3	-61.54	-47.87	-13.67	6.37
Foxl2 CDS	Novel-2	795	787	08:01:01	0	-18.7	-0.7	-18	-58.14	-44.53	-13.6	-5.09
Foxl2 CDS	Novel-113	339	331	08:01:01	0	-20.5	-8.4	-12.1	-49.38	-35.8	-13.57	-6.92
Foxl2 CDS	Novel-15b*	204	196	08:01:01	0	-23.6	-7.7	-15.9	-54.17	-40.66	-13.51	-10.08
Foxl2 CDS	Novel-28	128	120	08:01:01	0	-16.9	-7.9	-9	-55.15	-41.65	-13.49	-3.4
Foxl2 CDS	Novel-64	796	789	07:00:01	0	-13.9	-8.7	-5.2	-59.36	-45.94	-13.42	-0.47
Foxl2 CDS	Novel-88	203	195	08:01:01	0	-13.8	-8.9	-4.9	-55.77	-42.38	-13.39	-0.4
Foxl2 CDS	Novel-90	379	371	08:01:01	0	-16	-7.6	-8.4	-61.47	-48.15	-13.32	-2.68
Foxl2 CDS	Novel-106	410	402	08:01:00	0	-13.5	-6.9	-6.6	-60.23	-46.98	-13.24	-0.25
Foxl2 CDS	Novel-79	768	760	08:01:01	0	-18.4	-8.2	-10.2	-65.81	-52.65	-13.15	-5.24
Foxl2 CDS	Novel-125	173	167	06:00:00	0	-25.2	-8.9	-16.3	-52.9	-39.87	-13.03	-12.16
Foxl2 CDS	Novel-4	402	394	08:01:01	0	-19.23	-5.9	-13.33	-60.08	-47.13	-12.95	-6.28
Foxl2 CDS	Novel-11	772	764	08:01:01	0	-14.7	-7.6	-7.1	-61.75	-48.82	-12.93	-1.76
Foxl2 CDS	Novel-51	772	766	06:00:00	0	-16.07	-11.5	-4.57	-61.75	-48.82	-12.93	-3.13
Foxl2 CDS	Novel-14	685	677	08:01:01	0	-12.7	-7	-5.7	-54.44	-41.56	-12.88	0.18
Foxl2 CDS	Novel-34	352	344	08:01:01	0	-15.6	-5.7	-9.9	-53.38	-40.64	-12.74	-2.85
Foxl2 CDS	Novel-51	648	640	08:01:01	0	-16.5	-8.8	-7.7	-55.35	-42.79	-12.55	-3.94
Foxl2 CDS	Novel-3a	798	790	08:01:01	0	-14.8	-12.8	-2	-59.14	-46.62	-12.52	-2.27
Foxl2 CDS	Novel-3b	798	790	08:01:01	0	-14.8	-12.8	-2	-59.14	-46.62	-12.52	-2.27
Foxl2 CDS	Novel-83	639	631	08:01:01	0	-26.6	-7	-19.6	-58.29	-45.83	-12.46	-14.13
Foxl2 CDS	Novel-105	216	208	08:01:00	0	-18.96	-10.4	-8.56	-47.57	-35.12	-12.45	-6.5
Foxl2 CDS	Novel-45	216	208	08:01:00	0	-15.3	-10.4	-4.9	-47.57	-35.12	-12.45	-2.84
Foxl2 CDS	Novel-56	216	208	08:01:01	0	-11.8	-5.3	-6.5	-47.57	-35.12	-12.45	0.65
Foxl2 CDS	Novel-85	216	208	08:01:00	0	-15.1	-10.2	-4.9	-47.57	-35.12	-12.45	-2.64
Foxl2 CDS	Novel-37	773	765	08:01:01	0	-18.1	-10.5	-7.6	-60.31	-47.87	-12.44	-5.65
Foxl2 CDS	Novel-35b	219	211	08:01:00	0	-19.4	-6.6	-12.8	-47.34	-34.91	-12.43	-6.96
Foxl2 CDS	Novel-99	592	584	08:01:01	0	-10.05	-5.3	-4.75	-50.2	-37.94	-12.26	2.21
Foxl2 CDS	Novel-124	376	368	08:01:01	0	-23.75	-9.9	-13.85	-58.18	-45.92	-12.25	-11.49
Foxl2 CDS	Novel-2	217	209	08:01:00	0	-15.8	-3.2	-12.6	-47.46	-35.24	-12.22	-3.57
Foxl2 CDS	Novel-14	335	327	08:01:01	0	-19.9	-9	-10.9	-51.04	-38.84	-12.2	-7.69
Foxl2 CDS	Novel-120	224	218	06:00:00	0	-14.03	-8	-6.03	-46.9	-34.82	-12.08	-1.94
Foxl2 CDS	Novel-38	884	876	08:01:01	0	-10.5	-7.3	-3.2	-44.31	-32.31	-12	1.5
Foxl2 CDS	Novel-70	884	876	08:01:00	0	-11.6	-6	-5.6	-44.31	-32.31	-12	0.4
Foxl2 CDS	Novel-85	396	388	08:01:01	0	-9.91	-4.7	-5.21	-62	-50.11	-11.89	1.98
Foxl2 CDS	Novel-126	449	441	08:01:00	0	-18.96	-9	-9.96	-63.01	-51.14	-11.87	-7.08
Foxl2 CDS	Novel-64	211	203	08:01:00	0	-11.2	-6.9	-4.3	-47.26	-35.51	-11.74	0.54
Foxl2 CDS	Novel-4	354	346	08:01:01	0	-15.9	-5.9	-10	-54.7	-42.96	-11.73	-4.16
Foxl2 CDS	Novel-75	210	202	08:01:01	0	-12	-6.7	-5.3	-47.08	-35.4	-11.67	-0.32
Foxl2 CDS	Novel-31	185	179	06:00:00	0	-17.6	-9.8	-7.8	-54.53	-42.87	-11.66	-5.93
Foxl2 CDS	Novel-38	185	178	07:00:00	0	-21.03	-13.1	-7.93	-54.53	-42.87	-11.66	-9.36
Foxl2 CDS	Novel-65	185	177	08:01:00	0	-16.3	-11.4	-4.9	-54.53	-42.87	-11.66	-4.63
Foxl2 CDS	Novel-65	657	651	06:00:00	0	-19.5	-9.1	-10.4	-50.59	-39.14	-11.45	-8.04
Foxl2 CDS	Novel-130	693	687	06:00:00	0	-6.9	-6.1	-0.8	-49.08	-37.65	-11.42	4.52
Foxl2 CDS	Novel-15a	633	626	07:00:01	0	-23.8	-11.2	-12.6	-54.88	-43.46	-11.42	-12.37
Foxl2 CDS	Novel-62	276	268	08:01:01	0	-15.26	-7.5	-7.76	-54.17	-42.75	-11.42	-3.83
Foxl2 CDS	Novel-77	47	39	08:01:01	0	-12.51	-7.3	-5.21	-31.51	-20.12	-11.39	-1.11
Foxl2 CDS	Novel-12	694	686	08:01:01	0	-15.9	-1.2	-14.7	-48.88	-37.5	-11.37	-4.52
Foxl2 CDS	Novel-62	688	680	08:01:01	0	-24.41	-6.3	-18.11	-54.2	-42.83	-11.36	-13.04
Foxl2 CDS	Novel-31	706	698	08:01:01	0	-19.32	-7.9	-11.42	-50.01	-38.66	-11.35	-7.96
Foxl2 CDS	Novel-97	274	266	08:01:00	0	-12.4	-9.6	-2.8	-53.53	-42.17	-11.35	-1.04
Foxl2 CDS	Novel-83	636	628	08:01:00	0	-22	-8	-14	-55.23	-43.92	-11.3	-10.69
Foxl2 CDS	Novel-29a	631	623	08:01:01	0	-26.35	-3.85	-22.5	-54.85	-43.6	-11.24	-15.1
Foxl2 CDS	Novel-37	631	624	07:00:00	0	-24.5	-16.1	-8.4	-54.85	-43.6	-11.24	-13.25
Foxl2 CDS	Novel-92	626	620	06:00:00	0	-13.47	-8.7	-4.77	-52.75	-41.51	-11.23	-2.23
Foxl2 CDS	Novel-15b	632	624	08:01:01	0	-20.7	-9.8	-10.9	-54.86	-43.67	-11.18	-9.51
Foxl2 CDS	Novel-76	665	657	08:01:01	0	-14.4	-6.3	-8.1	-53.05	-41.9	-11.14	-3.25
Foxl2 CDS	Novel-125	271	263	08:01:00	0	-13.25	-7.8	-5.45	-54.4	-43.32	-11.07	-2.17
Foxl2 CDS	Novel-72	273	265	08:01:01	0	-16.2	-11.7	-4.5	-54.63	-43.57	-11.05	-5.14
Foxl2 CDS	Novel-15a	147	139	08:01:01	0	-21.77	-2.27	-19.5	-60.23	-49.24	-10.99	-10.77
Foxl2 CDS	Novel-114	73	65	08:01:01	0	-13.11	-8.6	-4.51	-37.24	-26.25	-10.98	-2.12
Foxl2 CDS	Novel-44	112	104	08:01:01	0	-11.85	-6.5	-5.35	-52.71	-41.74	-10.97	-0.87
Foxl2 CDS	Novel-55	552	544	08:01:01	0	-11.71	-7.8	-3.91	-56.81	-45.83	-10.97	-0.73
Foxl2 CDS	Novel-118	628	620	08:01:00	0	-17.53	-10.2	-7.33	-53.28	-42.39	-10.89	-6.63
Foxl2 CDS	Novel-38	172	164	08:01:01	0	-17.4	-9.6	-7.8	-52.14	-41.29	-10.84	-6.55
Foxl2 CDS	Novel-28	547	539	08:01:01	0	-9	-6.7	-2.3	-53.85	-43.08	-10.76	1.76
Foxl2 CDS	Novel-29a	901	893	08:01:01	0	-17	-7.5	-9.5	-33.7	-23.36	-10.34	-6.65
Foxl2 CDS	Novel-3a	327	319	08:01:01	0	-14.1	-12.2	-1.9	-51.52	-41.24	-10.28	-3.82
Foxl2 CDS	Novel-3b	327	319	08:01:01	0	-14.1	-12.2	-1.9	-51.52	-41.24	-10.28	-3.82
Foxl2 CDS	Novel-51	844	836	08:01:00	0	-16.6	-11	-5.6	-69.81	-59.53	-10.27	-6.32
Foxl2 CDS	Novel-53	845	837	08:01:00	0	-22.11	-10.9	-11.21	-69.34	-59.1	-10.24	-11.86
Foxl2 CDS	Novel-89	227	219	08:01:01	0	-10	-7	-3	-48.56	-38.38	-10.17	0.17
Foxl2 CDS	Novel-35b	551	543	08:01:01	0	-13.91	-5.1	-8.81	-56.74	-46.64	-10.1	-3.8
Foxl2 CDS	Novel-51*	290	283	07:00:01	0	-12.5	-10.1	-2.4	-50.94	-40.95	-9.99	-2.5
Foxl2 CDS	Novel-28	64	56	08:01:01	0	-11.3	-4.6	-6.7	-35.95	-25.98	-9.97	-1.32
Foxl2 CDS	Novel-38	64	56	08:01:00	0	-15.2	-8.8	-6.4	-35.95	-25.98	-9.97	-5.22
Foxl2 CDS	Novel-9	317	311	06:00:00	0	-11.8	-6.7	-5.1	-49.49	-39.52	-9.96	-1.83
Foxl2 CDS	Novel-101	548	540	08:01:01	0	-10.42	-6	-4.42	-54.06	-44.21	-9.85	-0.56
Foxl2 CDS	Novel-111	900	892	08:01:01	0	-16.67	-9.1	-7.57	-34.32	-24.65	-9.67	-6.99
Foxl2 CDS	Novel-1a	302	296	06:00:00	0	-17.75	-9.3	-8.45	-53.62	-44.08	-9.54	-8.2
Foxl2 CDS	Novel-1b	302	296	06:00:00	0	-19.6	-9.3	-10.3	-53.62	-44.08	-9.54	-10.05
Foxl2 CDS	Novel-52	302	294	08:01:01	0	-9.63	-9	-0.63	-53.62	-44.08	-9.54	-0.089
Foxl2 CDS	Novel-77	302	294	08:01:01	0	-11.9	-8.7	-3.2	-53.62	-44.08	-9.54	-2.35
Foxl2 CDS	Novel-1a	300	292	08:01:00	0	-14.75	-10.1	-4.65	-52.87	-43.37	-9.49	-5.25
Foxl2 CDS	Novel-1b	300	292	08:01:00	0	-19.35	-10.1	-9.25	-52.87	-43.37	-9.49	-9.85
Foxl2 CDS	Novel-12	303	297	06:00:00	0	-24.22	-7.6	-16.62	-50.78	-41.3	-9.47	-14.74
Foxl2 CDS	Novel-37	559	552	07:00:01	0	-20.91	-13.9	-7.01	-54.93	-45.47	-9.46	-11.44
Foxl2 CDS	Novel-15b	560	552	08:01:00	0	-24.8	-10.7	-14.1	-54	-44.59	-9.4	-15.39
Foxl2 CDS	Novel-118*	881	873	08:01:01	0	-8.2	-7.4	-0.8	-45.41	-36.02	-9.39	1.19
Foxl2 CDS	Novel-58	363	355	08:00:01	0	-16.76	-9.4	-7.36	-54.44	-45.08	-9.36	-7.39
Foxl2 CDS	Novel-86	697	689	08:01:01	0	-8.6	-3.6	-5	-48.99	-39.74	-9.25	0.65
Foxl2 CDS	Novel-52	855	849	06:00:00	0	-11.66	-8.4	-3.26	-59.87	-50.69	-9.18	-2.48
Foxl2 CDS	Novel-117	231	223	08:01:01	0	-8.3	-5.2	-3.1	-49.56	-40.4	-9.16	0.86
Foxl2 CDS	Novel-51	898	890	08:01:01	0	-11.3	-9.7	-1.6	-35.97	-26.83	-9.14	-2.15
Foxl2 CDS	Novel-86	292	286	06:00:00	0	-12.93	-5.6	-7.33	-49.67	-40.54	-9.13	-3.8
Foxl2 CDS	Novel-15b	566	558	08:01:01	0	-22.8	-6.9	-15.9	-54.63	-45.51	-9.12	-13.67
Foxl2 CDS	Novel-59	566	558	08:01:00	0	-22.8	-7.4	-15.4	-54.63	-45.51	-9.12	-13.67
Foxl2 CDS	Novel-15a	567	559	08:01:01	0	-24.1	-6.1	-18	-54.56	-45.52	-9.03	-15.06
Foxl2 CDS	Novel-17	318	310	08:00:00	0	-19.7	-9.4	-10.3	-49.8	-40.83	-8.96	-10.73
Foxl2 CDS	Novel-97	882	874	08:01:01	0	-10.6	-7.3	-3.3	-45.05	-36.25	-8.79	-1.8
Foxl2 CDS	Novel-49	921	914	07:00:01	0	-6.7	-4.7	-2	-25.83	-17.14	-8.69	1.99
Foxl2 CDS	Novel-23	529	521	08:01:01	0	-13.29	-8.4	-4.89	-58.14	-49.46	-8.67	-4.61
Foxl2 CDS	Novel-30	164	156	08:01:01	0	-5.4	-3.9	-1.5	-51.98	-43.34	-8.63	3.23
Foxl2 CDS	Novel-108	80	72	08:01:00	0	-10.7	-6.2	-4.5	-40.81	-32.27	-8.53	-2.16
Foxl2 CDS	Novel-111	571	563	08:01:01	0	-18.8	-7.2	-11.6	-54.97	-46.45	-8.51	-10.28
Foxl2 CDS	Novel-101	51	43	08:01:00	0	-13.1	-6.2	-6.9	-31.79	-23.28	-8.5	-4.59
Foxl2 CDS	Novel-118	553	545	08:01:01	0	-14.7	-8.1	-6.6	-56.55	-48.07	-8.47	-6.22
Foxl2 CDS	Novel-53	84	76	08:01:00	0	-18.4	-6.8	-11.6	-44.36	-35.92	-8.43	-9.96
Foxl2 CDS	Novel-51*	722	714	08:01:01	0	-7.2	-4.9	-2.3	-53.46	-45.05	-8.41	1.21
Foxl2 CDS	Novel-109	554	548	06:00:00	0	-13.3	-8.7	-4.6	-55.79	-47.46	-8.33	-4.96
Foxl2 CDS	Novel-127	291	283	08:01:01	0	-12.5	-10.1	-2.4	-50.52	-42.3	-8.22	-4.27
Foxl2 CDS	Novel-124	85	77	08:01:01	0	-14.09	-7.1	-6.99	-44.72	-36.6	-8.12	-5.96
Foxl2 CDS	Novel-67	85	78	07:00:01	0	-16.34	-9.1	-7.24	-44.72	-36.6	-8.12	-8.21
Foxl2 CDS	Novel-121	530	522	08:01:01	0	-12.61	-8	-4.61	-58.49	-50.41	-8.07	-4.53
Foxl2 CDS	Novel-17	234	226	08:01:00	0	-11.9	-5.3	-6.6	-49.79	-41.74	-8.05	-3.84
Foxl2 CDS	Novel-14	43	35	08:01:00	0	-15.2	-7.6	-7.6	-27.98	-19.93	-8.04	-7.15
Foxl2 CDS	Novel-33	43	35	08:01:01	0	-7.16	-1.86	-5.3	-27.98	-19.93	-8.04	0.88
Foxl2 CDS	Novel-43	915	909	06:00:00	0	-7.75	-4.9	-2.85	-26.85	-18.84	-8	0.25
Foxl2 CDS	Novel-63	754	746	08:01:01	0	-14	-7.3	-6.7	-61.57	-53.64	-7.93	-6.06
Foxl2 CDS	Novel-63	730	722	08:01:00	0	-11.97	-1.57	-10.4	-53.45	-45.53	-7.92	-4.04
Foxl2 CDS	Novel-63	742	734	08:01:01	0	-11.49	-7.3	-4.19	-59.97	-52.05	-7.92	-3.56
Foxl2 CDS	Novel-67	730	722	08:01:01	0	-19	-5.4	-13.6	-53.45	-45.53	-7.92	-11.07
Foxl2 CDS	Novel-90	158	150	08:01:00	0	-15	-8.4	-6.6	-55.49	-47.64	-7.85	-7.14
Foxl2 CDS	Novel-57	157	149	08:01:00	0	-17.6	-5	-12.6	-56.03	-48.2	-7.83	-9.76
Foxl2 CDS	Novel-10	577	571	06:00:00	0	-13.95	-8.8	-5.15	-48.72	-40.9	-7.82	-6.12
Foxl2 CDS	Novel-51*	719	711	08:01:01	0	-5.5	-5	-0.5	-52.35	-44.59	-7.76	2.26
Foxl2 CDS	Novel-128	53	45	08:01:00	0	-16.2	-6.7	-9.5	-31.88	-24.16	-7.72	-8.47
Foxl2 CDS	Novel-98	155	147	08:01:01	0	-13.3	-6.1	-7.2	-59.4	-51.69	-7.71	-5.58
Foxl2 CDS	Novel-116	878	871	07:00:00	0	-19.1	-10.2	-8.9	-46.41	-38.72	-7.68	-11.41
Foxl2 CDS	Novel-89	541	533	08:00:01	0	-10.2	-5.3	-4.9	-56.57	-48.91	-7.65	-2.54
Foxl2 CDS	Novel-111	756	749	07:00:01	0	-21.7	-11.9	-9.8	-61.33	-53.72	-7.6	-14.09
Foxl2 CDS	Novel-11	556	550	06:00:00	0	-17.8	-11.1	-6.7	-54.75	-47.17	-7.57	-10.22
Foxl2 CDS	Novel-111	744	737	07:00:01	0	-16.3	-11.4	-4.9	-64.47	-56.9	-7.56	-8.73
Foxl2 CDS	Novel-40a	527	519	08:01:01	0	-13.4	-4.5	-8.9	-57.75	-50.31	-7.44	-5.95
Foxl2 CDS	Novel-40b	527	519	08:01:01	0	-11.5	-4.5	-7	-57.75	-50.31	-7.44	-4.05
Foxl2 CDS	Novel-74	361	354	07:00:01	0	-22.8	-9	-13.8	-53.89	-46.6	-7.29	-15.5
Foxl2 CDS	Novel-17	751	743	08:01:00	0	-7.2	-4.8	-2.4	-61.03	-53.75	-7.27	0.071
Foxl2 CDS	Novel-14	531	523	08:01:01	0	-9.71	-5.8	-3.91	-58.96	-51.83	-7.12	-2.58
Foxl2 CDS	Novel-10	555	548	07:00:00	0	-16	-11	-5	-54.07	-47.15	-6.92	-9.07
Foxl2 CDS	Novel-10	105	99	06:00:00	0	-12.3	-9.3	-3	-48.62	-41.74	-6.88	-5.41
Foxl2 CDS	Novel-57	253	245	08:01:00	0	-11.71	-8.8	-2.91	-47.59	-40.82	-6.77	-4.93
Foxl2 CDS	Novel-51*	728	720	08:01:00	0	-10.8	-8.5	-2.3	-52.54	-46	-6.53	-4.26
Foxl2 CDS	Novel-88	102	94	08:01:00	0	-11.5	-7.9	-3.6	-48.2	-41.88	-6.31	-5.18
Foxl2 CDS	Novel-127	726	718	08:01:01	0	-11.6	-7.1	-4.5	-52.57	-46.3	-6.27	-5.32
Foxl2 CDS	Novel-59*	257	249	08:01:00	0	-5.96	-5.4	-0.56	-49.11	-42.93	-6.17	0.21
Foxl2 CDS	Novel-17	537	530	07:00:01	0	-9.93	-5.1	-4.83	-58.12	-51.96	-6.16	-3.76
Foxl2 CDS	Novel-111	734	727	07:00:00	0	-14.25	-11.4	-2.85	-53.88	-47.81	-6.07	-8.17
Foxl2 CDS	Novel-70	254	248	06:00:00	0	-9.9	-7.9	-2	-47.51	-41.61	-5.89	-4
Foxl2 CDS	Novel-41	251	245	06:00:00	0	-12.51	-6.7	-5.81	-48.2	-42.33	-5.87	-6.63
Foxl2 CDS	Novel-127	717	709	08:01:01	0	-9.82	-7.2	-2.62	-52.35	-46.54	-5.81	-4
Foxl2 CDS	Novel-17	718	710	08:01:00	0	-13.93	0.77	-14.7	-52.35	-46.53	-5.81	-8.11
Foxl2 CDS	Novel-51*	716	708	08:01:01	0	-6.42	-6	-0.42	-52.45	-46.65	-5.8	-0.61
Foxl2 CDS	Novel-16	94	86	08:01:01	0	-3.9	-1.5	-2.4	-48.78	-43.05	-5.72	1.82
Foxl2 CDS	Novel-29a	735	729	06:00:00	0	-22.05	-10.3	-11.75	-53.89	-48.32	-5.57	-16.47
Foxl2 CDS	Novel-58	255	247	08:01:00	0	-6	-5.5	-0.5	-47.89	-42.35	-5.53	-0.46
Foxl2 CDS	Novel-51*	725	717	08:01:01	0	-8.2	-5.9	-2.3	-52.67	-47.15	-5.51	-2.68
Foxl2 CDS	Novel-86	732	724	08:01:01	0	-9.2	-8.6	-0.6	-53.97	-48.78	-5.19	-4
Foxl2 CDS	Novel-77	738	732	06:00:00	0	-13.8	-11.1	-2.7	-58.58	-53.59	-4.98	-8.81
Foxl2 CDS	Novel-127	714	706	08:01:01	0	-12.2	-7.1	-5.1	-52.53	-47.8	-4.72	-7.47
Foxl2 CDS	Novel-114	239	231	08:01:01	0	-10.7	-7.6	-3.1	-50.35	-45.9	-4.44	-6.25
Foxl2 CDS	Novel-1a	250	242	08:01:01	0	-12.8	-8.3	-4.5	-48.21	-44.2	-4.01	-8.78
Foxl2 CDS	Novel-1b	250	242	08:01:01	0	-12.8	-8.3	-4.5	-48.21	-44.2	-4.01	-8.78
Foxl2 CDS	Novel-109	101	93	08:01:00	0	-7.3	-7.3	0	-49.26	-45.49	-3.76	-3.53
Foxl2 CDS	Novel-107	244	236	08:01:01	0	-8.32	-3.7	-4.62	-49.01	-45.29	-3.72	-4.59
Foxl2 5'UTR	Novel-25	207	199	08:01:01	0	-15.5	-9.6	-5.9	-26.34	-13.72	-12.62	-2.87
Foxl2 5'UTR	Novel-93	207	199	08:01:01	0	-13.4	-6	-7.4	-26.34	-13.72	-12.62	-0.77
Foxl2 5'UTR	Novel-65	215	207	08:01:01	0	-12.5	-6.5	-6	-26.06	-13.53	-12.52	0.027
Foxl2 5'UTR	Novel-7*	215	208	07:00:01	0	-11.2	-8.2	-3	-26.06	-13.53	-12.52	1.32
Foxl2 5'UTR	Novel-88	212	204	08:01:01	0	-15.2	-8.2	-7	-26.24	-14.1	-12.13	-3.06
Foxl2 5'UTR	Novel-7	211	203	08:01:01	0	-12.31	-4.6	-7.71	-26.25	-14.87	-11.38	-0.92
Foxl2 5'UTR	Novel-6	198	190	08:01:01	0	-6.5	0.1	-6.6	-28.86	-19.61	-9.24	2.74
Foxl2 5'UTR	Novel-71	197	190	07:00:01	0	-7.46	-3.9	-3.56	-28.87	-19.63	-9.23	1.77
Foxl2 5'UTR	Novel-102	35	27	08:01:00	0	-10.5	-7.6	-2.9	-18.44	-9.36	-9.07	-1.42
Foxl2 5'UTR	Novel-75	193	185	08:01:01	0	-7.2	-3.8	-3.4	-29.06	-20.5	-8.55	1.35
Foxl2 5'UTR	Novel-41	138	130	08:01:01	0	-9.4	-3.7	-5.7	-35.39	-26.97	-8.42	-0.97
Foxl2 5'UTR	Novel-74	52	44	08:01:01	0	-14.46	-1.46	-13	-23.44	-15.05	-8.39	-6.06
Foxl2 5'UTR	Novel-8	167	159	08:01:00	0	-9.81	-4.9	-4.91	-33.98	-25.74	-8.24	-1.56
Foxl2 5'UTR	Novel-36	179	171	08:01:00	0	-8.9	-6.3	-2.6	-30.93	-22.74	-8.18	-0.71
Foxl2 5'UTR	Novel-96	47	41	06:00:00	0	-2.9	-2.2	-0.7	-22.42	-14.25	-8.16	5.26
Foxl2 5'UTR	Novel-30	181	173	08:01:01	0	-8.6	-1	-7.6	-30.37	-22.23	-8.13	-0.46
Foxl2 5'UTR	Novel-96	181	173	08:01:01	0	-2.9	-2.7	-0.2	-30.37	-22.23	-8.13	5.23
Foxl2 5'UTR	Novel-129	177	170	07:00:01	0	-14.2	-5.9	-8.3	-31.41	-23.65	-7.75	-6.44
Foxl2 5'UTR	Novel-71	177	171	06:00:00	0	-10.5	-5.6	-4.9	-31.41	-23.65	-7.75	-2.74
Foxl2 5'UTR	Novel-36	199	191	08:01:01	0	-9.2	-3.7	-5.5	-28.85	-21.18	-7.67	-1.52
Foxl2 5'UTR	Novel-15a	144	136	08:01:01	0	-18.8	-5.5	-13.3	-35.56	-28.08	-7.48	-11.31
Foxl2 5'UTR	Novel-98	144	136	08:01:01	0	-10.5	-5.7	-4.8	-35.56	-28.08	-7.48	-3.01
Foxl2 5'UTR	Novel-47	172	164	08:01:01	0	-4.6	-1.6	-3	-31.94	-24.47	-7.46	2.86
Foxl2 5'UTR	Novel-123	169	161	08:01:01	0	-7.7	-2.8	-4.9	-32.39	-24.94	-7.44	-0.25
Foxl2 5'UTR	Novel-76	173	165	08:01:01	0	-8.7	-6.6	-2.1	-31.65	-24.25	-7.4	-1.29
Foxl2 5'UTR	Novel-6	183	175	08:01:00	0	-7.8	0.8	-8.6	-30.28	-23.1	-7.17	-0.62
Foxl2 5'UTR	Novel-75	124	116	08:01:01	0	-5.5	-4.8	-0.7	-32.61	-25.77	-6.83	1.33
Foxl2 5'UTR	Novel-86	123	115	08:01:01	0	-9.1	-5.9	-3.2	-31.98	-25.3	-6.68	-2.41
Foxl2 5'UTR	Novel-90	24	16	08:01:01	0	-14.8	-7.3	-7.5	-17.77	-11.26	-6.5	-8.29
Foxl2 5'UTR	Novel-32	95	87	08:01:01	0	-5.4	-0.3	-5.1	-33.14	-26.8	-6.33	0.93
Foxl2 5'UTR	Novel-66	95	87	08:01:01	0	-3.92	-1.7	-2.22	-33.14	-26.8	-6.33	2.41
Foxl2 5'UTR	Novel-122	156	148	08:00:00	0	-10.2	-7.9	-2.3	-35.44	-29.11	-6.32	-3.87
Foxl2 5'UTR	Novel-54	165	159	06:00:00	0	-12.02	-5.4	-6.62	-34.82	-28.58	-6.24	-5.77
Foxl2 5'UTR	Novel-55	162	155	07:00:01	0	-7.3	-6	-1.3	-35.17	-29.29	-5.88	-1.41
Foxl2 5'UTR	Novel-109	116	108	08:01:01	0	-6	-2.8	-3.2	-32	-26.61	-5.39	-0.6
Foxl2 5'UTR	Novel-130	116	108	08:01:00	0	-5.4	-5.4	0	-32	-26.61	-5.39	-0.0076
Foxl2 5'UTR	Novel-107	115	107	08:01:01	0	-5.34	-1.3	-4.04	-30.4	-25.23	-5.16	-0.17
Foxl2 5'UTR	Novel-20	159	151	08:01:01	0	-9.6	-3.3	-6.3	-35.44	-30.61	-4.83	-4.76
Foxl2 5'UTR	Novel-88	117	109	08:01:01	0	-8.1	-8.1	0	-31.98	-27.2	-4.78	-3.32
Foxl2 5'UTR	Novel-32	103	95	08:00:01	0	-7.7	-4.7	-3	-30.18	-25.46	-4.72	-2.97
Foxl2 5'UTR	Novel-49	103	95	08:01:01	0	-6.8	2.1	-8.9	-30.18	-25.46	-4.72	-2.07
Foxl2 5'UTR	Novel-122	113	107	06:00:00	0	-5.2	-2.8	-2.4	-29.51	-24.82	-4.69	-0.5
Foxl2 5'UTR	Novel-63	121	113	08:01:01	0	-6.2	-6.2	0	-31.04	-26.36	-4.67	-1.52
Foxl2 5'UTR	Novel-16	73	65	08:01:01	0	-4.5	-1.5	-3	-27.79	-23.39	-4.39	-0.1
Foxl2 5'UTR	Novel-32	101	93	08:00:01	0	-7.9	-4.7	-3.2	-30.24	-26.22	-4.01	-3.88
Foxl2 5'UTR	Novel-49	101	93	08:01:01	0	-8.2	0.7	-8.9	-30.24	-26.22	-4.01	-4.18
Foxl2 5'UTR	Novel-32	97	89	08:01:01	0	-5.1	-0.8	-4.3	-30.85	-26.92	-3.93	-1.16
Foxl2 5'UTR	Novel-32	99	92	07:00:01	0	-5.2	-3.6	-1.6	-31.06	-27.41	-3.65	-1.54
Foxl2 5'UTR	Novel-32	105	97	08:01:01	0	-6.5	-3.7	-2.8	-28.82	-25.38	-3.44	-3.05
Foxl2 3'UTR	Novel-15b	499	491	08:01:01	0	-21.7	-10.5	-11.2	-47.42	-25.8	-21.61	-0.082
Foxl2 3'UTR	Novel-59	499	491	08:01:01	0	-19.65	-8.2	-11.45	-47.42	-25.8	-21.61	1.96
Foxl2 3'UTR	Novel-38	516	508	08:01:01	0	-12.12	-6.7	-5.42	-42.13	-21.85	-20.27	8.15
Foxl2 3'UTR	Novel-117	509	501	08:01:00	0	-13.4	-8.8	-4.6	-45.53	-26.65	-18.87	5.47
Foxl2 3'UTR	Novel-86	442	436	06:00:00	0	-11.2	-5.6	-5.6	-54.98	-40.01	-14.96	3.76
Foxl2 3'UTR	Novel-101	485	477	08:01:00	0	-18.8	-7.6	-11.2	-53.41	-38.46	-14.94	-3.85
Foxl2 3'UTR	Novel-129	456	448	08:01:00	0	-14.25	-10.4	-3.85	-58.06	-43.14	-14.92	0.67
Foxl2 3'UTR	Novel-29b	175	168	07:00:00	0	-20.9	-9.7	-11.2	-45.68	-31.51	-14.17	-6.72
Foxl2 3'UTR	Novel-99	325	317	08:01:01	0	-8	-3.9	-4.1	-44.51	-30.4	-14.11	6.11
Foxl2 3'UTR	Novel-7*	477	471	06:00:00	0	-11.1	-9.7	-1.4	-56.2	-42.17	-14.03	2.93
Foxl2 3'UTR	Novel-93	243	235	08:01:01	0	-7.7	-6	-1.7	-46.25	-32.68	-13.56	5.86
Foxl2 3'UTR	Novel-21	430	422	08:01:01	0	-14.2	-9.3	-4.9	-45.09	-31.53	-13.55	-0.64
Foxl2 3'UTR	Novel-15b*	469	461	08:01:01	0	-10.6	-4.3	-6.3	-56.41	-43.04	-13.37	2.77
Foxl2 3'UTR	Novel-51*	440	432	08:01:00	0	-10.7	-6.1	-4.6	-54.95	-41.67	-13.28	2.58
Foxl2 3'UTR	Novel-62	241	233	08:01:00	0	-18.01	-8.1	-9.91	-46.79	-33.51	-13.28	-4.72
Foxl2 3'UTR	Novel-7*	427	420	07:00:01	0	-15.29	-9.8	-5.49	-44.24	-31.22	-13.01	-2.27
Foxl2 3'UTR	Novel-125*	238	230	08:01:01	0	-8.4	-6.1	-2.3	-44.99	-32.15	-12.83	4.43
Foxl2 3'UTR	Novel-64	238	230	08:01:01	0	-11.92	-6.1	-5.82	-44.99	-32.15	-12.83	0.91
Foxl2 3'UTR	Novel-101	237	231	06:00:00	0	-15.4	-7.4	-8	-44.57	-31.97	-12.59	-2.8
Foxl2 3'UTR	Novel-93	237	229	08:01:00	0	-9.52	-6.7	-2.82	-44.57	-31.97	-12.59	3.07
Foxl2 3'UTR	Novel-103	331	324	07:00:01	0	-16.1	-9.6	-6.5	-40.15	-27.93	-12.22	-3.87
Foxl2 3'UTR	Novel-85	333	325	08:01:01	0	-5.8	-4.1	-1.7	-39.72	-27.71	-12	6.2
Foxl2 3'UTR	Novel-86	436	430	06:00:00	0	-11.1	-5.9	-5.2	-53.64	-41.65	-11.99	0.89
Foxl2 3'UTR	Novel-3a	249	241	08:01:01	0	-11.9	-9.2	-2.7	-47.03	-35.07	-11.95	0.059
Foxl2 3'UTR	Novel-3b	249	241	08:01:01	0	-11.3	-9.2	-2.1	-47.03	-35.07	-11.95	0.65
Foxl2 3'UTR	Novel-64	247	239	08:01:01	0	-11.73	-1.73	-10	-46.98	-35.06	-11.91	0.18
Foxl2 3'UTR	Novel-15a	255	247	08:00:01	0	-21.6	-11.6	-10	-47.41	-35.74	-11.66	-9.93
Foxl2 3'UTR	Novel-27	181	173	08:01:01	0	-12.53	-6.8	-5.73	-47.8	-36.28	-11.52	-1
Foxl2 3'UTR	Novel-66	168	160	08:01:00	0	-6.6	-3	-3.6	-43.91	-32.49	-11.42	4.82
Foxl2 3'UTR	Novel-66	195	187	08:01:00	0	-6.6	-3.6	-3	-41.55	-30.27	-11.27	4.67
Foxl2 3'UTR	Novel-32	191	183	08:01:01	0	-4.1	-1.6	-2.5	-43.16	-31.93	-11.22	7.12
Foxl2 3'UTR	Novel-15b	254	246	08:00:01	0	-20.3	-12.4	-7.9	-47.62	-36.45	-11.17	-9.12
Foxl2 3'UTR	Novel-59	254	246	08:01:01	0	-9.86	-6.8	-3.06	-47.62	-36.45	-11.17	1.31
Foxl2 3'UTR	Novel-51*	117	109	08:01:01	0	-17.1	-6.9	-10.2	-33.54	-22.4	-11.13	-5.96
Foxl2 3'UTR	Novel-89	117	109	08:01:01	0	-5.5	-2.4	-3.1	-33.54	-22.4	-11.13	5.63
Foxl2 3'UTR	Novel-85	203	195	08:01:01	0	-8.1	-4.2	-3.9	-40.94	-30.03	-10.91	2.81
Foxl2 3'UTR	Novel-7	169	161	08:01:01	0	-8.6	-2.7	-5.9	-44.06	-33.19	-10.87	2.27
Foxl2 3'UTR	Novel-12	403	395	08:01:01	0	-18.4	-9	-9.4	-42.02	-31.55	-10.47	-7.92
Foxl2 3'UTR	Novel-75	167	159	08:00:01	0	-12.2	-6.1	-6.1	-42.2	-31.78	-10.42	-1.77
Foxl2 3'UTR	Novel-112	401	393	08:01:01	0	-12.75	-7.6	-5.15	-41.62	-31.26	-10.36	-2.38
Foxl2 3'UTR	Novel-112	183	175	08:01:01	0	-13	-9	-4	-48.1	-37.83	-10.27	-2.73
Foxl2 3'UTR	Novel-118*	183	175	08:01:01	0	-9.31	-7.6	-1.71	-48.1	-37.83	-10.27	0.95
Foxl2 3'UTR	Novel-130	185	177	08:01:00	0	-10.7	-9	-1.7	-48.14	-37.96	-10.18	-0.51
Foxl2 3'UTR	Novel-16	234	226	08:00:01	0	-16.1	-5.6	-10.5	-44.13	-33.96	-10.16	-5.93
Foxl2 3'UTR	Novel-33	228	220	08:01:01	0	-18	-6.6	-11.4	-44.25	-34.21	-10.03	-7.96
Foxl2 3'UTR	Novel-69	206	199	07:00:00	0	-16.7	-7.1	-9.6	-41.05	-31.17	-9.88	-6.81
Foxl2 3'UTR	Novel-18	449	441	08:01:00	0	-12.3	-6.5	-5.8	-55.15	-45.3	-9.84	-2.45
Foxl2 3'UTR	Novel-68	375	367	08:00:01	0	-16.7	-12.2	-4.5	-46.7	-36.93	-9.77	-6.92
Foxl2 3'UTR	Novel-122	232	224	08:01:01	0	-9.9	-3.3	-6.6	-43.89	-34.32	-9.56	-0.33
Foxl2 3'UTR	Novel-40a	433	425	08:01:01	0	-12.6	-5.1	-7.5	-49.63	-40.11	-9.51	-3.08
Foxl2 3'UTR	Novel-40b	433	425	08:01:01	0	-9.25	-5.1	-4.15	-49.63	-40.11	-9.51	0.26
Foxl2 3'UTR	Novel-94	227	219	08:01:01	0	-10.5	-4.9	-5.6	-43.92	-34.43	-9.48	-1.01
Foxl2 3'UTR	Novel-95	227	219	08:01:01	0	-9.51	-6	-3.51	-43.92	-34.43	-9.48	-0.026
Foxl2 3'UTR	Novel-124	421	415	06:00:00	0	-19.1	-8.9	-10.2	-41.92	-32.46	-9.46	-9.63
Foxl2 3'UTR	Novel-67	421	413	08:01:01	0	-21	-6.2	-14.8	-41.92	-32.46	-9.46	-11.53
Foxl2 3'UTR	Novel-35a	318	310	08:01:01	0	-7.05	-4.5	-2.55	-42.76	-33.33	-9.43	2.38
Foxl2 3'UTR	Novel-40a	317	309	08:01:01	0	-18.3	-6.6	-11.7	-42.88	-33.5	-9.37	-8.92
Foxl2 3'UTR	Novel-40b	317	309	08:01:01	0	-14.3	-6.6	-7.7	-42.88	-33.5	-9.37	-4.92
Foxl2 3'UTR	Novel-30	311	303	08:00:01	0	-14.2	-8.1	-6.1	-43.5	-34.17	-9.32	-4.87
Foxl2 3'UTR	Novel-98	290	282	08:01:01	0	-7.85	-5.8	-2.05	-43.64	-34.31	-9.32	1.47
Foxl2 3'UTR	Novel-56	321	313	08:01:00	0	-11	-5.3	-5.7	-43.23	-33.91	-9.31	-1.68
Foxl2 3'UTR	Novel-114	225	217	08:01:01	0	-12.9	-8.9	-4	-43.28	-34.06	-9.22	-3.67
Foxl2 3'UTR	Novel-73	225	217	08:01:01	0	-10.1	-6.7	-3.4	-43.28	-34.06	-9.22	-0.87
Foxl2 3'UTR	Novel-114	143	137	06:00:00	0	-15.06	-8.1	-6.96	-38.15	-29.04	-9.1	-5.95
Foxl2 3'UTR	Novel-5	100	92	08:01:01	0	-11.5	-10.3	-1.2	-30.92	-21.82	-9.1	-2.39
Foxl2 3'UTR	Novel-30	64	57	07:00:01	0	-7.1	-4	-3.1	-21.88	-12.98	-8.9	1.8
Foxl2 3'UTR	Novel-107	298	290	08:01:01	0	-11.6	-2.1	-9.5	-39.45	-30.67	-8.78	-2.81
Foxl2 3'UTR	Novel-104	383	376	07:00:00	0	-8	-4.8	-3.2	-46.41	-37.8	-8.6	0.6
Foxl2 3'UTR	Novel-36	383	377	06:00:00	0	-7.1	-3.8	-3.3	-46.41	-37.8	-8.6	1.5
Foxl2 3'UTR	Novel-65	99	91	08:01:00	0	-17.2	-10.8	-6.4	-30.88	-22.27	-8.6	-8.59
Foxl2 3'UTR	Novel-76	268	260	08:01:00	0	-11.2	-1.9	-9.3	-46	-37.57	-8.42	-2.77
Foxl2 3'UTR	Novel-101	187	179	08:01:00	0	-12.95	-6.2	-6.75	-46.29	-37.92	-8.36	-4.58
Foxl2 3'UTR	Novel-118*	263	255	08:01:01	0	-13.5	-5.8	-7.7	-45.44	-37.28	-8.15	-5.34
Foxl2 3'UTR	Novel-86	76	69	07:00:01	0	-11.26	-6.1	-5.16	-25.23	-17.1	-8.13	-3.12
Foxl2 3'UTR	Novel-69	380	373	07:00:00	0	-10.55	-6.5	-4.05	-45.5	-37.54	-7.96	-2.58
Foxl2 3'UTR	Novel-16	123	115	08:01:01	0	-14.6	-1.5	-13.1	-36.14	-28.27	-7.86	-6.73
Foxl2 3'UTR	Novel-81	166	158	08:01:01	0	-9.9	-5.5	-4.4	-39.64	-31.8	-7.83	-2.06
Foxl2 3'UTR	Novel-4	157	150	07:00:01	0	-16.1	-8.5	-7.6	-38.01	-30.19	-7.82	-8.27
Foxl2 3'UTR	Novel-128	307	299	08:01:00	0	-9.84	-6.6	-3.24	-44.91	-37.24	-7.66	-2.17
Foxl2 3'UTR	Novel-23	304	296	08:01:01	0	-7.3	-2	-5.3	-44.07	-36.87	-7.2	-0.096
Foxl2 3'UTR	Novel-104	275	267	08:00:00	0	-11.64	-6.6	-5.04	-47.09	-39.9	-7.19	-4.44
Foxl2 3'UTR	Novel-36	275	269	06:00:00	0	-10.2	-3.5	-6.7	-47.09	-39.9	-7.19	-3
Foxl2 3'UTR	Novel-128	189	181	08:01:00	0	-9.35	-6.7	-2.65	-44.78	-37.62	-7.16	-2.18
Foxl2 3'UTR	Novel-11	272	264	08:01:01	0	-10.16	-3.7	-6.46	-45.27	-38.28	-6.99	-3.16
Foxl2 3'UTR	Novel-80	272	264	08:01:00	0	-10.23	-4	-6.23	-45.27	-38.28	-6.99	-3.23
Foxl2 3'UTR	Novel-70	97	89	08:01:01	0	-13.3	-4.9	-8.4	-30.33	-23.35	-6.97	-6.32
Foxl2 3'UTR	Novel-46	373	366	07:00:00	0	-13.6	-8.6	-5	-45.77	-39.06	-6.7	-6.89
Foxl2 3'UTR	Novel-10	372	364	08:01:01	0	-13.01	-6	-7.01	-45.92	-39.28	-6.64	-6.36
Foxl2 3'UTR	Novel-87b	535	527	08:01:01	0	-13.83	3.27	-17.1	-34.27	-28.44	-5.83	-7.99
Foxl2 3'UTR	Novel-109	367	359	08:01:01	0	-5.7	-5.7	0	-47.83	-42.01	-5.81	0.11
Foxl2 3'UTR	Novel-127*	363	355	08:00:00	0	-13.69	-9.4	-4.29	-47.27	-41.5	-5.77	-7.92
Foxl2 3'UTR	Novel-36	369	361	08:01:01	0	-3.7	-1.7	-2	-47.53	-41.86	-5.67	1.97
Foxl2 3'UTR	Novel-91	365	357	08:01:01	0	-10.22	-4.5	-5.72	-47.83	-42.26	-5.56	-4.65
Foxl2 3'UTR	Novel-47	361	353	08:01:01	0	-4.85	-1.6	-3.25	-44.83	-39.41	-5.41	0.56
Foxl2 3'UTR	Novel-30	541	533	08:01:01	0	-5.77	3.03	-8.8	-33.05	-27.72	-5.33	-0.43
Foxl2 3'UTR	Novel-82	544	537	07:00:01	0	-9.6	-4.7	-4.9	-32.39	-27.05	-5.33	-4.26
Foxl2 3'UTR	Novel-6	362	354	08:01:01	0	-1.8	3.7	-5.5	-46.24	-40.93	-5.3	3.5
Foxl2 3'UTR	Novel-20	51	43	08:01:00	0	-9.82	-6.5	-3.32	-17.71	-12.47	-5.24	-4.57
Foxl2 3'UTR	Novel-115	84	76	08:01:01	0	-9.47	-2.5	-6.97	-27	-22.53	-4.46	-5
Foxl2 3'UTR	Novel-130	84	76	08:01:01	0	-6.6	-4.5	-2.1	-27	-22.53	-4.46	-2.13
Foxl2 3'UTR	Novel-49	84	76	08:01:00	0	-7.13	-5.6	-1.53	-27	-22.53	-4.46	-2.66
Foxl2 3'UTR	Novel-80	84	76	08:01:01	0	-2.5	-2.5	0	-27	-22.53	-4.46	1.96
Foxl2 3'UTR	Novel-94	89	83	06:00:00	0	-11.07	-6.4	-4.67	-28.61	-24.89	-3.72	-7.34
Foxl2 3'UTR	Novel-18	26	20	06:00:00	0	-13.6	-5.4	-8.2	-11.72	-10.16	-1.56	-12.03
ERβ2 CDS	Novel-113	70	62	08:01:01	0	-18.2	-11.8	-6.4	-47.69	-26.27	-21.41	3.21
ERβ2 CDS	Novel-31	71	63	08:01:01	0	-18.5	-10.7	-7.8	-47.73	-26.72	-21.01	2.51
ERβ2 CDS	Novel-112	75	67	08:01:01	0	-16.2	-10.7	-5.5	-47.86	-28.25	-19.6	3.4
ERβ2 CDS	Novel-39	75	69	06:00:00	0	-16.21	-8.1	-8.11	-47.86	-28.25	-19.6	3.39
ERβ2 CDS	Novel-72	74	66	08:01:01	0	-23.4	-11.8	-11.6	-47.79	-28.38	-19.4	-3.99
ERβ2 CDS	Novel-79	1337	1329	08:01:01	0	-24.2	-8.5	-15.7	-64.11	-45.22	-18.88	-5.31
ERβ2 CDS	Novel-68	1342	1335	07:00:00	0	-19.7	-12	-7.7	-65.44	-46.71	-18.73	-0.96
ERβ2 CDS	Novel-68	1078	1070	08:01:00	0	-13.4	-7.3	-6.1	-59.23	-40.57	-18.65	5.25
ERβ2 CDS	Novel-68	1081	1073	08:01:00	0	-12.1	-8.2	-3.9	-59.23	-40.66	-18.56	6.46
ERβ2 CDS	Novel-79	1328	1320	08:01:00	0	-18.32	-12.1	-6.22	-66.08	-47.65	-18.43	0.11
ERβ2 CDS	Novel-128	1362	1354	08:01:01	0	-10.79	-6.4	-4.39	-65.87	-47.66	-18.21	7.42
ERβ2 CDS	Novel-79	1079	1071	08:01:01	0	-26	-9	-17	-59.21	-41.08	-18.12	-7.87
ERβ2 CDS	Novel-114	999	991	08:01:01	0	-14.63	-8.5	-6.13	-53.8	-35.95	-17.84	3.21
ERβ2 CDS	Novel-62	999	993	06:00:00	0	-16.66	-9.3	-7.36	-53.8	-35.95	-17.84	1.18
ERβ2 CDS	Novel-116	1175	1167	08:01:01	0	-16.8	-7.7	-9.1	-56.06	-38.45	-17.6	0.8
ERβ2 CDS	Novel-7*	1360	1352	08:01:00	0	-15.5	-9.7	-5.8	-66.7	-49.34	-17.36	1.86
ERβ2 CDS	Novel-83	1334	1326	08:01:01	0	-25.2	-11.4	-13.8	-65.5	-48.17	-17.33	-7.86
ERβ2 CDS	Novel-46	1343	1337	06:00:00	0	-17.6	-7.7	-9.9	-65.86	-48.67	-17.18	-0.41
ERβ2 CDS	Novel-37	997	989	08:01:01	0	-23.46	-13.2	-10.26	-53.1	-35.95	-17.14	-6.31
ERβ2 CDS	Novel-124	1001	993	08:01:01	0	-17.9	-9.6	-8.3	-54.22	-37.16	-17.05	-0.84
ERβ2 CDS	Novel-82	1324	1316	08:01:01	0	-10.26	-4.5	-5.76	-64.54	-47.5	-17.04	6.78
ERβ2 CDS	Novel-78	81	75	06:00:00	0	-9.4	-6.8	-2.6	-47.98	-30.96	-17.02	7.62
ERβ2 CDS	Novel-1a	86	78	08:00:00	0	-25.9	-13.8	-12.1	-48.36	-31.47	-16.89	-9
ERβ2 CDS	Novel-1b	86	78	08:00:00	0	-31.1	-13.8	-17.3	-48.36	-31.47	-16.89	-14.2
ERβ2 CDS	Novel-73	1030	1022	08:00:01	0	-14.11	-7.7	-6.41	-60.01	-43.17	-16.83	2.72
ERβ2 CDS	Novel-36	1034	1026	08:01:01	0	-8.71	-2	-6.71	-59.44	-42.62	-16.82	8.11
ERβ2 CDS	Novel-25	1082	1074	08:01:01	0	-13	-8.7	-4.3	-59.05	-42.71	-16.34	3.34
ERβ2 CDS	Novel-22	850	842	08:01:01	0	-18	-10.8	-7.2	-48.83	-32.69	-16.13	-1.86
ERβ2 CDS	Novel-128	1036	1028	08:01:01	0	-12.6	-2.3	-10.3	-61.24	-45.14	-16.09	3.49
ERβ2 CDS	Novel-93	1364	1356	08:01:01	0	-13.5	-6.8	-6.7	-65.1	-49.26	-15.84	2.34
ERβ2 CDS	Novel-63	78	71	07:00:01	0	-22.6	-8.2	-14.4	-47.95	-32.18	-15.77	-6.82
ERβ2 CDS	Novel-22	504	496	08:01:01	0	-16.9	-7.1	-9.8	-56.46	-40.8	-15.65	-1.24
ERβ2 CDS	Novel-117	841	833	08:01:01	0	-10.7	-6.1	-4.6	-50.33	-35.14	-15.19	4.49
ERβ2 CDS	Novel-68	1201	1193	08:00:00	0	-19.17	-14.8	-4.37	-57.36	-42.26	-15.09	-4.07
ERβ2 CDS	Novel-51*	1287	1280	07:00:01	0	-13.05	-8.5	-4.55	-62.11	-47.03	-15.07	2.02
ERβ2 CDS	Novel-110	1032	1024	08:01:01	0	-2.3	-1	-1.3	-59.58	-44.64	-14.93	12.63
ERβ2 CDS	Novel-115	1032	1024	08:01:01	0	-10.61	-3.8	-6.81	-59.58	-44.64	-14.93	4.32
ERβ2 CDS	Novel-130	1032	1024	08:01:01	0	-9.5	-3.5	-6	-59.58	-44.64	-14.93	5.43
ERβ2 CDS	Novel-80	1032	1024	08:01:01	0	-8.2	-1.5	-6.7	-59.58	-44.64	-14.93	6.73
ERβ2 CDS	Novel-61	1073	1065	08:01:01	0	-12.4	-7.9	-4.5	-56.62	-41.77	-14.85	2.45
ERβ2 CDS	Novel-36	1352	1344	08:01:01	0	-5.66	-3.8	-1.86	-66.33	-51.48	-14.84	9.18
ERβ2 CDS	Novel-65	1352	1344	08:01:01	0	-20.3	-7.4	-12.9	-66.33	-51.48	-14.84	-5.45
ERβ2 CDS	Novel-42	65	58	07:00:00	0	-17	-12.9	-4.1	-46.7	-31.86	-14.83	-2.16
ERβ2 CDS	Novel-58	1353	1345	08:01:01	0	-10.36	-5.2	-5.16	-66.57	-51.75	-14.82	4.46
ERβ2 CDS	Novel-32	141	133	08:01:01	0	-3.69	4.21	-7.9	-48.33	-33.68	-14.65	10.96
ERβ2 CDS	Novel-53	852	844	08:01:01	0	-17.5	-9.5	-8	-49.87	-35.23	-14.64	-2.85
ERβ2 CDS	Novel-95	852	844	08:01:00	0	-10.1	-8.7	-1.4	-49.87	-35.23	-14.64	4.54
ERβ2 CDS	Novel-85	657	650	07:00:00	0	-16.1	-11.2	-4.9	-43.31	-28.69	-14.62	-1.47
ERβ2 CDS	Novel-25	1202	1194	08:01:01	0	-14.65	-7.8	-6.85	-57.87	-43.42	-14.44	-0.2
ERβ2 CDS	Novel-47	1071	1063	08:01:01	0	-13.2	-3.2	-10	-55.34	-40.93	-14.41	1.21
ERβ2 CDS	Novel-66	1291	1283	08:01:00	0	-6.15	-3.8	-2.35	-60.78	-46.42	-14.36	8.21
ERβ2 CDS	Novel-98	447	439	08:01:01	0	-14.7	-5.4	-9.3	-51.65	-37.31	-14.33	-0.36
ERβ2 CDS	Novel-128	982	974	08:01:01	0	-8.26	-4.2	-4.06	-47.73	-33.47	-14.26	6
ERβ2 CDS	Novel-31	525	517	08:01:01	0	-21.8	-10.6	-11.2	-55.57	-41.36	-14.2	-7.59
ERβ2 CDS	Novel-43	660	652	08:01:01	0	-5.6	-4.2	-1.4	-44.53	-30.48	-14.04	8.44
ERβ2 CDS	Novel-22	1417	1410	07:00:01	0	-17.51	-13.7	-3.81	-56.83	-42.84	-13.98	-3.52
ERβ2 CDS	Novel-16	724	716	08:01:01	0	-11	-1.5	-9.5	-49.78	-35.85	-13.93	2.93
ERβ2 CDS	Novel-127	653	645	08:01:01	0	-12.4	-9.6	-2.8	-40.8	-26.87	-13.92	1.52
ERβ2 CDS	Novel-26	135	128	07:00:01	0	-18.8	-9.4	-9.4	-46.12	-32.24	-13.87	-4.92
ERβ2 CDS	Novel-51	135	127	08:01:01	0	-15.5	-10.1	-5.4	-46.12	-32.24	-13.87	-1.62
ERβ2 CDS	Novel-1a	454	446	08:01:01	0	-18.24	-8.3	-9.94	-52.3	-38.47	-13.83	-4.4
ERβ2 CDS	Novel-1b	454	446	08:01:01	0	-19.04	-8.3	-10.74	-52.3	-38.47	-13.83	-5.2
ERβ2 CDS	Novel-112	128	120	08:01:00	0	-17.8	-10.3	-7.5	-45.43	-31.65	-13.78	-4.01
ERβ2 CDS	Novel-25	1063	1055	08:01:01	0	-9.9	-8	-1.9	-56.71	-42.94	-13.77	3.87
ERβ2 CDS	Novel-35b	1320	1314	06:00:00	0	-18	-7.7	-10.3	-62.66	-48.89	-13.76	-4.23
ERβ2 CDS	Novel-87a	1377	1369	08:01:00	0	-19.1	-8.5	-10.6	-63.73	-49.97	-13.75	-5.34
ERβ2 CDS	Novel-68	1062	1054	08:00:00	0	-26.29	-14.8	-11.49	-55.88	-42.25	-13.63	-12.65
ERβ2 CDS	Novel-31	1401	1393	08:01:01	0	-21.9	-7.9	-14	-63.03	-49.42	-13.61	-8.28
ERβ2 CDS	Novel-44	725	718	07:00:00	0	-17.52	-10.8	-6.72	-49.65	-36.05	-13.6	-3.91
ERβ2 CDS	Novel-76	546	538	08:01:00	0	-11.7	-5.9	-5.8	-50.65	-37.07	-13.57	1.87
ERβ2 CDS	Novel-51	1388	1380	08:01:01	0	-16.5	-8.8	-7.7	-66.66	-53.15	-13.51	-2.98
ERβ2 CDS	Novel-53	1389	1381	08:01:01	0	-13	-3.4	-9.6	-66.92	-53.4	-13.51	0.51
ERβ2 CDS	Novel-15b	1416	1408	08:01:01	0	-31.7	-11.2	-20.5	-55.08	-41.63	-13.45	-18.24
ERβ2 CDS	Novel-51*	718	710	08:01:00	0	-9.8	-9.2	-0.6	-50.03	-36.64	-13.39	3.59
ERβ2 CDS	Novel-89	718	710	08:01:00	0	-8.6	-4.7	-3.9	-50.03	-36.64	-13.39	4.79
ERβ2 CDS	Novel-109	88	82	06:00:00	0	-8.9	-8.7	-0.2	-48.59	-35.23	-13.36	4.46
ERβ2 CDS	Novel-15a	130	122	08:01:00	0	-17	-8	-9	-45.57	-32.27	-13.3	-3.69
ERβ2 CDS	Novel-110	1189	1181	08:01:00	0	-6	-3.7	-2.3	-55.54	-42.25	-13.28	7.28
ERβ2 CDS	Novel-125*	523	515	08:01:01	0	-16.1	-8.3	-7.8	-55.99	-42.7	-13.28	-2.81
ERβ2 CDS	Novel-2	1376	1368	08:01:01	0	-18.3	-4.1	-14.2	-63.59	-50.34	-13.24	-5.05
ERβ2 CDS	Novel-127	1288	1280	08:01:01	0	-13.05	-8.5	-4.55	-62.25	-49.03	-13.21	0.16
ERβ2 CDS	Novel-25	1076	1068	08:01:01	0	-15.7	-12.1	-3.6	-57.07	-43.93	-13.14	-2.55
ERβ2 CDS	Novel-88	979	971	08:01:01	0	-14.9	-8	-6.9	-48.68	-35.55	-13.12	-1.77
ERβ2 CDS	Novel-47	496	489	07:00:00	0	-11.3	-7	-4.3	-58.39	-45.41	-12.98	1.68
ERβ2 CDS	Novel-58	1053	1046	07:00:01	0	-13	-7.9	-5.1	-57.97	-45.03	-12.94	-0.052
ERβ2 CDS	Novel-93	1158	1150	08:01:00	0	-18.5	-6.5	-12	-63.65	-50.74	-12.9	-5.59
ERβ2 CDS	Novel-37	1415	1407	08:01:01	0	-22.3	-10.1	-12.2	-54.95	-42.06	-12.89	-9.4
ERβ2 CDS	Novel-51	1445	1437	08:01:01	0	-12.9	-8.2	-4.7	-50.48	-37.59	-12.89	-0.0095
ERβ2 CDS	Novel-83	1165	1157	08:01:01	0	-14.7	-6.5	-8.2	-59.64	-46.75	-12.89	-1.8
ERβ2 CDS	Novel-59	250	242	08:01:01	0	-22.8	-9.5	-13.3	-42.71	-29.92	-12.79	-10
ERβ2 CDS	Novel-18	363	355	08:01:00	0	-9.15	-6	-3.15	-39.95	-27.16	-12.78	3.63
ERβ2 CDS	Novel-44	1315	1307	08:01:01	0	-16.3	-7.8	-8.5	-63.41	-50.69	-12.71	-3.58
ERβ2 CDS	Novel-76	884	876	08:01:01	0	-12.3	-6	-6.3	-45.51	-32.85	-12.66	0.36
ERβ2 CDS	Novel-14	762	754	08:00:00	0	-18.7	-14.1	-4.6	-50.4	-37.77	-12.62	-6.07
ERβ2 CDS	Novel-93	537	531	06:00:00	0	-16	-8	-8	-50.41	-37.89	-12.52	-3.47
ERβ2 CDS	Novel-107	1008	1000	08:01:01	0	-13.49	-3	-10.49	-54.44	-41.94	-12.5	-0.98
ERβ2 CDS	Novel-42	773	765	08:01:00	0	-12.1	-7.4	-4.7	-53.29	-40.8	-12.49	0.39
ERβ2 CDS	Novel-118	835	827	08:01:01	0	-13.7	-8.8	-4.9	-53.89	-41.41	-12.48	-1.21
ERβ2 CDS	Novel-35a	535	529	06:00:00	0	-19.5	-6.1	-13.4	-49	-36.53	-12.46	-7.03
ERβ2 CDS	Novel-28	1231	1223	08:01:01	0	-10.3	-4.6	-5.7	-61.1	-48.66	-12.43	2.13
ERβ2 CDS	Novel-112	1187	1179	08:00:01	0	-21.11	-11.6	-9.51	-54.34	-42.04	-12.3	-8.8
ERβ2 CDS	Novel-61	1187	1180	07:00:01	0	-16.5	-8.3	-8.2	-54.34	-42.04	-12.3	-4.19
ERβ2 CDS	Novel-112	1007	999	08:01:00	0	-13.8	-7.2	-6.6	-53.93	-41.68	-12.24	-1.55
ERβ2 CDS	Novel-61	1007	1001	06:00:00	0	-24.2	-8.3	-15.9	-53.93	-41.68	-12.24	-11.95
ERβ2 CDS	Novel-5	361	353	08:01:01	0	-12.8	-8.4	-4.4	-41.54	-29.38	-12.16	-0.63
ERβ2 CDS	Novel-82	1191	1183	08:01:01	0	-19.2	-2.3	-16.9	-54.19	-42.03	-12.16	-7.03
ERβ2 CDS	Novel-95	1191	1183	08:01:01	0	-6.77	1.73	-8.5	-54.19	-42.03	-12.16	5.39
ERβ2 CDS	Novel-44	439	432	07:00:00	0	-22.4	-11.5	-10.9	-51.08	-38.93	-12.15	-10.24
ERβ2 CDS	Novel-20	827	819	08:01:01	0	-18.7	-6.2	-12.5	-51.93	-39.78	-12.14	-6.55
ERβ2 CDS	Novel-127*	1517	1509	08:01:01	0	-6.8	-4.2	-2.6	-43.11	-30.97	-12.13	5.33
ERβ2 CDS	Novel-119	1375	1367	08:01:00	0	-14.69	-7.6	-7.09	-63.97	-51.84	-12.12	-2.56
ERβ2 CDS	Novel-21	1375	1367	08:01:00	0	-8.1	-5.5	-2.6	-63.97	-51.84	-12.12	4.02
ERβ2 CDS	Novel-108	744	736	08:01:01	0	-11.4	-7.9	-3.5	-47.77	-35.73	-12.03	0.63
ERβ2 CDS	Novel-103	1537	1529	08:01:01	0	-12	-5.3	-6.7	-44.3	-32.29	-12.01	0.012
ERβ2 CDS	Novel-68	1537	1529	08:01:00	0	-19.4	-8.2	-11.2	-44.3	-32.29	-12.01	-7.38
ERβ2 CDS	Novel-39	1234	1226	08:01:01	0	-5.9	-3.9	-2	-60.93	-48.93	-12	6.1
ERβ2 CDS	Novel-4	1621	1613	08:01:01	0	-17.23	-5.9	-11.33	-41.92	-29.94	-11.97	-5.25
ERβ2 CDS	Novel-59*	765	757	08:01:01	0	-7.65	-6	-1.65	-50.89	-38.91	-11.97	4.32
ERβ2 CDS	Novel-83	257	249	08:01:00	0	-29.34	-11.4	-17.94	-43.24	-31.26	-11.97	-17.36
ERβ2 CDS	Novel-22	144	136	08:01:01	0	-25.33	-10.3	-15.03	-48.71	-36.79	-11.91	-13.41
ERβ2 CDS	Novel-78	144	136	08:01:00	0	-11.76	-11.3	-0.46	-48.71	-36.79	-11.91	0.15
ERβ2 CDS	Novel-90	472	464	08:01:01	0	-11.24	-6	-5.24	-53.17	-41.25	-11.91	0.67
ERβ2 CDS	Novel-128	1192	1184	08:01:01	0	-14.81	-4.4	-10.41	-53.83	-41.93	-11.9	-2.9
ERβ2 CDS	Novel-76	1186	1178	08:01:01	0	-14.45	-5.9	-8.55	-54.58	-42.67	-11.9	-2.54
ERβ2 CDS	Novel-73	1144	1136	08:01:01	0	-13.7	-6.8	-6.9	-61.94	-50.05	-11.89	-1.8
ERβ2 CDS	Novel-99	495	488	07:00:00	0	-13.8	-8.5	-5.3	-57.45	-45.56	-11.89	-1.9
ERβ2 CDS	Novel-69	879	871	08:01:01	0	-13.9	-6	-7.9	-44.93	-33.04	-11.88	-2.01
ERβ2 CDS	Novel-98	41	33	08:01:01	0	-14.8	-6.6	-8.2	-35.37	-23.49	-11.88	-2.91
ERβ2 CDS	Novel-17	42	34	08:01:01	0	-9.4	-4.1	-5.3	-35.38	-23.53	-11.84	2.44
ERβ2 CDS	Novel-25	1547	1539	08:01:01	0	-12.1	-5.6	-6.5	-46.42	-34.61	-11.81	-0.28
ERβ2 CDS	Novel-11	646	638	08:01:01	0	-11.6	-6	-5.6	-41.77	-29.98	-11.79	0.19
ERβ2 CDS	Novel-5	507	499	08:01:01	0	-12.95	-8.6	-4.35	-53.62	-41.83	-11.78	-1.16
ERβ2 CDS	Novel-9	1409	1401	08:01:00	0	-14.6	-5.1	-9.5	-57.06	-45.35	-11.7	-2.89
ERβ2 CDS	Novel-21	494	486	08:01:01	0	-7.6	-4.9	-2.7	-57.27	-45.6	-11.67	4.07
ERβ2 CDS	Novel-5	1538	1530	08:01:01	0	-10.4	-8.4	-2	-44.09	-32.43	-11.66	1.26
ERβ2 CDS	Novel-116	1085	1077	08:01:00	0	-24.9	-12.8	-12.1	-56.37	-44.72	-11.65	-13.24
ERβ2 CDS	Novel-55	1100	1092	08:01:01	0	-13.7	-7	-6.7	-56.87	-45.27	-11.6	-2.09
ERβ2 CDS	Novel-35a	915	907	08:00:00	0	-12.75	-9.6	-3.15	-52.21	-40.68	-11.53	-1.21
ERβ2 CDS	Novel-44	1318	1310	08:01:00	0	-21.7	-10.8	-10.9	-62.71	-51.18	-11.53	-10.16
ERβ2 CDS	Novel-88	1520	1513	07:00:01	0	-15.03	-10.4	-4.63	-43.47	-31.94	-11.53	-3.49
ERβ2 CDS	Novel-23	605	597	08:01:00	0	-5.6	-4.7	-0.9	-47.15	-35.63	-11.52	5.92
ERβ2 CDS	Novel-12	1407	1399	08:00:01	0	-19.3	-10.5	-8.8	-57.59	-46.08	-11.51	-7.78
ERβ2 CDS	Novel-95	1407	1399	08:01:01	0	-9.2	-4.9	-4.3	-57.59	-46.08	-11.51	2.31
ERβ2 CDS	Novel-42	606	598	08:01:00	0	-13.3	-7.4	-5.9	-46.8	-35.31	-11.49	-1.8
ERβ2 CDS	Novel-14	749	741	08:01:00	0	-8.8	-7	-1.8	-46.1	-34.69	-11.41	2.61
ERβ2 CDS	Novel-14	700	692	08:01:01	0	-13.5	-6.3	-7.2	-48.61	-37.2	-11.4	-2.09
ERβ2 CDS	Novel-44	1244	1236	08:01:01	0	-15.1	-7.7	-7.4	-57.49	-46.1	-11.39	-3.7
ERβ2 CDS	Novel-120	640	632	08:01:01	0	-11.56	-7.6	-3.96	-43.32	-31.95	-11.36	-0.19
ERβ2 CDS	Novel-82	492	485	07:00:01	0	-9.9	-6.8	-3.1	-57.24	-45.91	-11.32	1.42
ERβ2 CDS	Novel-44	1313	1305	08:00:01	0	-20.7	-13	-7.7	-62.26	-50.94	-11.31	-9.38
ERβ2 CDS	Novel-22	1450	1442	08:01:01	0	-13.9	-9.1	-4.8	-50.6	-39.33	-11.27	-2.62
ERβ2 CDS	Novel-111	810	802	08:01:01	0	-11.6	-8.9	-2.7	-49.86	-38.65	-11.21	-0.38
ERβ2 CDS	Novel-81	810	802	08:01:00	0	-13.7	-11.5	-2.2	-49.86	-38.65	-11.21	-2.48
ERβ2 CDS	Novel-112	1544	1536	08:01:00	0	-16.8	-9.7	-7.1	-44.33	-33.12	-11.2	-5.59
ERβ2 CDS	Novel-58	1539	1531	08:01:01	0	-10.5	-5.1	-5.4	-44.1	-32.89	-11.2	0.7
ERβ2 CDS	Novel-24	868	860	08:01:01	0	-17.4	-10.5	-6.9	-45.04	-33.89	-11.14	-6.25
ERβ2 CDS	Novel-67	1135	1127	08:01:01	0	-19.3	-6.7	-12.6	-60.1	-49.03	-11.07	-8.22
ERβ2 CDS	Novel-11	1060	1052	08:01:01	0	-17.33	-7.9	-9.43	-55.18	-44.11	-11.06	-6.26
ERβ2 CDS	Novel-125	1267	1259	08:01:00	0	-14.8	-5.8	-9	-57.01	-46.01	-11	-3.79
ERβ2 CDS	Novel-17	554	546	08:01:00	0	-14.6	-5.1	-9.5	-46.78	-35.78	-11	-3.59
ERβ2 CDS	Novel-50	978	971	07:00:01	0	-14.7	-9.5	-5.2	-48.79	-37.79	-10.99	-3.7
ERβ2 CDS	Novel-63	813	805	08:01:01	0	-10	-6.4	-3.6	-49.89	-38.9	-10.98	0.98
ERβ2 CDS	Novel-102	1406	1398	08:01:00	0	-16.6	-7.6	-9	-59.18	-48.2	-10.97	-5.62
ERβ2 CDS	Novel-15b	45	37	08:01:00	0	-21.8	-8.2	-13.6	-35.42	-24.46	-10.95	-10.84
ERβ2 CDS	Novel-59	1145	1137	08:01:01	0	-15.6	-4.6	-11	-62.02	-51.08	-10.94	-4.65
ERβ2 CDS	Novel-122	824	816	08:01:01	0	-11.2	-6.7	-4.5	-51.81	-40.89	-10.92	-0.27
ERβ2 CDS	Novel-4	1121	1113	08:01:00	0	-15.06	-5.9	-9.16	-58.54	-47.62	-10.92	-4.13
ERβ2 CDS	Novel-52	1260	1252	08:01:00	0	-16.8	-8.8	-8	-56.97	-46.07	-10.9	-5.89
ERβ2 CDS	Novel-26	60	52	08:01:00	0	-19.9	-9.1	-10.8	-46.5	-35.63	-10.87	-9.02
ERβ2 CDS	Novel-10	89	81	08:01:00	0	-14.8	-10.8	-4	-49.31	-38.47	-10.84	-3.95
ERβ2 CDS	Novel-101	354	346	08:00:01	0	-13.5	-12	-1.5	-45.66	-34.84	-10.82	-2.67
ERβ2 CDS	Novel-126	1494	1486	08:01:00	0	-13.57	-8.2	-5.37	-48.48	-37.65	-10.82	-2.74
ERβ2 CDS	Novel-128	877	869	08:01:01	0	-15.9	-4.6	-11.3	-45.07	-34.24	-10.82	-5.07
ERβ2 CDS	Novel-44	1246	1238	08:00:00	0	-19.7	-13.4	-6.3	-56.79	-45.96	-10.82	-8.87
ERβ2 CDS	Novel-4	729	723	06:00:00	0	-15.96	-8.3	-7.66	-47.05	-36.32	-10.73	-5.22
ERβ2 CDS	Novel-24	32	24	08:01:01	0	-16.12	-7.42	-8.7	-34.25	-23.52	-10.72	-5.39
ERβ2 CDS	Novel-77	271	265	06:00:00	0	-13.19	-10.6	-2.59	-40.55	-29.83	-10.72	-2.46
ERβ2 CDS	Novel-77	32	24	08:01:01	0	-11.6	-7.5	-4.1	-34.25	-23.52	-10.72	-0.87
ERβ2 CDS	Novel-106	233	226	07:00:01	0	-17.92	-8.4	-9.52	-38.96	-28.25	-10.7	-7.21
ERβ2 CDS	Novel-36	233	225	08:01:01	0	-6.79	-4.6	-2.19	-38.96	-28.25	-10.7	3.91
ERβ2 CDS	Novel-106	755	747	08:00:01	0	-18.9	-8.5	-10.4	-47.87	-37.27	-10.59	-8.3
ERβ2 CDS	Novel-1a	1449	1441	08:01:01	0	-12.94	-7	-5.94	-50.69	-40.24	-10.44	-2.49
ERβ2 CDS	Novel-1b	1449	1441	08:01:01	0	-12.94	-7	-5.94	-50.69	-40.24	-10.44	-2.49
ERβ2 CDS	Novel-15b	886	878	08:01:00	0	-21.2	-9.3	-11.9	-45.55	-35.15	-10.4	-10.79
ERβ2 CDS	Novel-59	886	878	08:01:00	0	-20.9	-8.6	-12.3	-45.55	-35.15	-10.4	-10.49
ERβ2 CDS	Novel-92	232	224	08:01:01	0	-12.4	-5.6	-6.8	-38.76	-28.42	-10.33	-2.06
ERβ2 CDS	Novel-117	223	215	08:01:00	0	-12	-7.1	-4.9	-39.12	-28.86	-10.26	-1.73
ERβ2 CDS	Novel-93	1311	1303	08:01:01	0	-12.7	-6.7	-6	-62.86	-52.6	-10.25	-2.44
ERβ2 CDS	Novel-50	1122	1114	08:01:01	0	-12.8	-7.9	-4.9	-58.5	-48.36	-10.14	-2.65
ERβ2 CDS	Novel-77	1532	1524	08:01:01	0	-11.8	-8.5	-3.3	-47.94	-37.83	-10.11	-1.68
ERβ2 CDS	Novel-12	1653	1645	08:01:01	0	-17.3	-4.4	-12.9	-28.41	-18.35	-10.06	-7.23
ERβ2 CDS	Novel-1b*	1493	1485	08:01:00	0	-14.3	-9	-5.3	-49.25	-39.19	-10.06	-4.23
ERβ2 CDS	Novel-121	1631	1625	06:00:00	0	-13.9	-10.7	-3.2	-38.42	-28.38	-10.04	-3.85
ERβ2 CDS	Novel-27	823	817	06:00:00	0	-12.5	-7.6	-4.9	-51.86	-41.82	-10.04	-2.45
ERβ2 CDS	Novel-37	1212	1204	08:01:01	0	-22	-10.5	-11.5	-57.69	-47.64	-10.04	-11.95
ERβ2 CDS	Novel-111	1213	1205	08:01:01	0	-23.8	-9.8	-14	-57.71	-47.68	-10.03	-13.76
ERβ2 CDS	Novel-81	1213	1205	08:01:00	0	-14.51	-11.5	-3.01	-57.71	-47.68	-10.03	-4.47
ERβ2 CDS	Novel-1b*	1608	1600	08:01:01	0	-25.6	-11.4	-14.2	-44.28	-34.29	-9.99	-15.6
ERβ2 CDS	Novel-88	1302	1294	08:01:01	0	-20.2	-8.6	-11.6	-64.16	-54.17	-9.99	-10.2
ERβ2 CDS	Novel-119	353	346	07:00:01	0	-11.31	-9.4	-1.91	-45.64	-35.65	-9.98	-1.32
ERβ2 CDS	Novel-26	1274	1266	08:01:01	0	-19.3	-8.1	-11.2	-57.08	-47.1	-9.98	-9.31
ERβ2 CDS	Novel-88	1276	1270	06:00:00	0	-14.3	-9.9	-4.4	-58.18	-48.21	-9.96	-4.33
ERβ2 CDS	Novel-126	480	472	08:01:01	0	-15.1	-5.9	-9.2	-52.52	-42.58	-9.94	-5.15
ERβ2 CDS	Novel-74	480	473	07:00:01	0	-18.08	-8.3	-9.78	-52.52	-42.58	-9.94	-8.13
ERβ2 CDS	Novel-77	1273	1265	08:00:01	0	-13.9	-12.1	-1.8	-57.75	-47.82	-9.92	-3.97
ERβ2 CDS	Novel-4	220	212	08:01:01	0	-20.5	-6.5	-14	-38.6	-28.71	-9.89	-10.6
ERβ2 CDS	Novel-46*	1241	1233	08:01:00	0	-15.7	-8.6	-7.1	-58.71	-48.84	-9.86	-5.83
ERβ2 CDS	Novel-103	531	523	08:01:00	0	-14.74	-9.7	-5.04	-48.84	-38.98	-9.85	-4.88
ERβ2 CDS	Novel-88	1123	1115	08:01:01	0	-16.06	-7.6	-8.46	-58.5	-48.65	-9.85	-6.2
ERβ2 CDS	Novel-44	425	417	08:01:01	0	-17.39	-5.5	-11.89	-48.35	-38.51	-9.83	-7.55
ERβ2 CDS	Novel-52	1132	1124	08:01:00	0	-18.2	-6.9	-11.3	-59.98	-50.15	-9.83	-8.36
ERβ2 CDS	Novel-84	425	418	07:00:01	0	-14.2	-8.9	-5.3	-48.35	-38.51	-9.83	-4.36
ERβ2 CDS	Novel-1a	231	223	08:01:00	0	-20.6	-10.1	-10.5	-39.04	-29.21	-9.82	-10.77
ERβ2 CDS	Novel-1b	231	223	08:01:00	0	-23.5	-10.1	-13.4	-39.04	-29.21	-9.82	-13.67
ERβ2 CDS	Novel-1b*	1448	1441	07:00:01	0	-18.46	-9.1	-9.36	-50.83	-41.06	-9.77	-8.68
ERβ2 CDS	Novel-35a	54	46	08:01:01	0	-10.3	-4.5	-5.8	-45.26	-35.5	-9.75	-0.54
ERβ2 CDS	Novel-86	1457	1450	07:00:01	0	-7.5	-6.1	-1.4	-47.34	-37.62	-9.72	2.22
ERβ2 CDS	Novel-9	300	293	07:00:00	0	-12.2	-7.6	-4.6	-46.88	-37.16	-9.72	-2.47
ERβ2 CDS	Novel-34	818	810	08:01:00	0	-11.5	-4.3	-7.2	-51.62	-41.9	-9.71	-1.78
ERβ2 CDS	Novel-68	1447	1439	08:01:00	0	-14.9	-11	-3.9	-50.49	-40.77	-9.71	-5.18
ERβ2 CDS	Novel-33	945	937	08:00:01	0	-9.2	-7.7	-1.5	-45.12	-35.49	-9.62	0.42
ERβ2 CDS	Novel-71	1102	1096	06:00:00	0	-18.4	-6.2	-12.2	-56.64	-47.01	-9.62	-8.77
ERβ2 CDS	Novel-93	1508	1500	08:01:00	0	-13.3	-8.3	-5	-45.28	-35.68	-9.59	-3.7
ERβ2 CDS	Novel-28	892	885	07:00:01	0	-18.5	-10.6	-7.9	-49.23	-39.67	-9.56	-8.93
ERβ2 CDS	Novel-129	1437	1429	08:01:01	0	-12.89	-6	-6.89	-50.83	-41.28	-9.54	-3.34
ERβ2 CDS	Novel-36	1526	1518	08:01:01	0	-7.5	-5.2	-2.3	-46.9	-37.36	-9.53	2.03
ERβ2 CDS	Novel-23	246	240	06:00:00	0	-7.7	-6.3	-1.4	-42.79	-33.26	-9.52	1.82
ERβ2 CDS	Novel-7	1652	1644	08:01:00	0	-15.82	-5.8	-10.02	-28.63	-19.12	-9.51	-6.3
ERβ2 CDS	Novel-108	29	21	08:01:01	0	-7.5	-5.4	-2.1	-33.83	-24.43	-9.4	1.9
ERβ2 CDS	Novel-5	962	956	06:00:00	0	-11.9	-9.4	-2.5	-47.82	-38.48	-9.33	-2.56
ERβ2 CDS	Novel-59	485	477	08:01:01	0	-16	-8.2	-7.8	-55.22	-45.93	-9.29	-6.7
ERβ2 CDS	Novel-24	872	864	08:01:01	0	-19.9	-12.7	-7.2	-45.24	-35.97	-9.26	-10.63
ERβ2 CDS	Novel-51*	1647	1639	08:01:01	0	-9.3	-8.3	-1	-31.7	-22.51	-9.19	-0.1
ERβ2 CDS	Novel-10	208	200	08:01:00	0	-15.09	-9.3	-5.79	-46.33	-37.14	-9.18	-5.9
ERβ2 CDS	Novel-68	208	202	06:00:00	0	-14.1	-9.3	-4.8	-46.33	-37.14	-9.18	-4.91
ERβ2 CDS	Novel-126	37	29	08:01:01	0	-15.5	-7.7	-7.8	-35.12	-25.95	-9.17	-6.32
ERβ2 CDS	Novel-86	815	807	08:01:01	0	-5.6	-3.7	-1.9	-50.84	-41.66	-9.17	3.57
ERβ2 CDS	Novel-122	1119	1112	07:00:01	0	-11.9	-5.2	-6.7	-57.35	-48.21	-9.13	-2.76
ERβ2 CDS	Novel-97	427	419	08:01:01	0	-8.8	-6.9	-1.9	-48.9	-39.76	-9.13	0.33
ERβ2 CDS	Novel-111	1564	1557	07:00:01	0	-19.9	-10.5	-9.4	-49.27	-40.16	-9.1	-10.79
ERβ2 CDS	Novel-34	1460	1452	08:01:00	0	-17.3	-7.4	-9.9	-46.6	-37.49	-9.1	-8.19
ERβ2 CDS	Novel-125	793	785	08:01:00	0	-14.3	-6	-8.3	-48.05	-38.97	-9.07	-5.22
ERβ2 CDS	Novel-72	1552	1545	07:00:01	0	-15.6	-11.6	-4	-46.33	-37.25	-9.07	-6.52
ERβ2 CDS	Novel-10	1133	1125	08:01:00	0	-17.01	-10.1	-6.91	-61.34	-52.28	-9.05	-7.95
ERβ2 CDS	Novel-1b*	1648	1640	08:01:00	0	-20.1	-8.5	-11.6	-31.7	-22.65	-9.05	-11.04
ERβ2 CDS	Novel-59*	798	790	08:01:01	0	-12.34	-3.1	-9.24	-48.74	-39.69	-9.04	-3.29
ERβ2 CDS	Novel-125*	670	662	08:01:01	0	-10.4	-4.3	-6.1	-48.52	-39.49	-9.02	-1.37
ERβ2 CDS	Novel-130	445	437	08:01:01	0	-6.8	-5.9	-0.9	-52.77	-43.75	-9.01	2.21
ERβ2 CDS	Novel-122	769	761	08:01:01	0	-10.3	-6.4	-3.9	-51.45	-42.44	-9	-1.29
ERβ2 CDS	Novel-38	698	690	08:01:00	0	-16.7	-11	-5.7	-48.65	-39.65	-9	-7.69
ERβ2 CDS	Novel-75	1125	1117	08:01:01	0	-7.4	0.8	-8.2	-58.74	-49.77	-8.96	1.56
ERβ2 CDS	Novel-80	1124	1118	06:00:00	0	-5.9	-3.3	-2.6	-58.49	-49.55	-8.94	3.04
ERβ2 CDS	Novel-125*	948	940	08:00:01	0	-13.1	-10.6	-2.5	-45.2	-36.27	-8.92	-4.17
ERβ2 CDS	Novel-64	948	940	08:00:01	0	-19.5	-10.6	-8.9	-45.2	-36.27	-8.92	-10.57
ERβ2 CDS	Novel-111	475	468	07:00:01	0	-18.6	-10	-8.6	-51.84	-42.93	-8.9	-9.69
ERβ2 CDS	Novel-46*	50	42	08:01:01	0	-10.9	-5.2	-5.7	-38.65	-29.8	-8.84	-2.05
ERβ2 CDS	Novel-26	1453	1447	06:00:00	0	-21.4	-11.1	-10.3	-50.46	-41.65	-8.81	-12.58
ERβ2 CDS	Novel-20	1428	1420	08:01:01	0	-15.06	-5.4	-9.66	-51.63	-42.82	-8.8	-6.25
ERβ2 CDS	Novel-35a	767	759	08:01:00	0	-16	-4.6	-11.4	-51.77	-42.96	-8.8	-7.19
ERβ2 CDS	Novel-16	1505	1498	07:00:01	0	-16.2	-4.9	-11.3	-44.48	-35.7	-8.78	-7.41
ERβ2 CDS	Novel-123	693	685	08:01:01	0	-10.2	-8.4	-1.8	-48.88	-40.1	-8.77	-1.42
ERβ2 CDS	Novel-17	244	238	06:00:00	0	-15.33	-6.4	-8.93	-42.79	-34.16	-8.63	-6.69
ERβ2 CDS	Novel-22	804	797	07:00:01	0	-19.75	-14.8	-4.95	-48.65	-40.03	-8.62	-11.12
ERβ2 CDS	Novel-12	1593	1585	08:01:01	0	-15.96	-7.6	-8.36	-48.75	-40.16	-8.59	-7.36
ERβ2 CDS	Novel-44	561	554	07:00:00	0	-15.21	-11	-4.21	-46	-37.44	-8.56	-6.64
ERβ2 CDS	Novel-107	802	794	08:01:01	0	-13.97	-2.9	-11.07	-48.29	-39.73	-8.55	-5.41
ERβ2 CDS	Novel-116	212	204	08:01:00	0	-15.3	-10.6	-4.7	-42.87	-34.39	-8.47	-6.82
ERβ2 CDS	Novel-33	1269	1261	08:01:01	0	-7.5	-2.1	-5.4	-57.02	-48.56	-8.45	0.95
ERβ2 CDS	Novel-95	1268	1260	08:01:00	0	-12.41	-8.5	-3.91	-55.11	-46.65	-8.45	-3.95
ERβ2 CDS	Novel-66	1255	1247	08:01:01	0	-4.7	-3.4	-1.3	-55.09	-46.64	-8.44	3.74
ERβ2 CDS	Novel-8	310	302	08:01:00	0	-14.4	-4.9	-9.5	-43.06	-34.62	-8.44	-5.95
ERβ2 CDS	Novel-16	912	904	08:01:01	0	-10.12	-3.5	-6.62	-50.53	-42.1	-8.43	-1.68
ERβ2 CDS	Novel-9	309	301	08:01:01	0	-10.4	-2.8	-7.6	-42.89	-34.45	-8.43	-1.96
ERβ2 CDS	Novel-26	950	942	08:01:01	0	-15	-7	-8	-46.31	-37.94	-8.36	-6.63
ERβ2 CDS	Novel-51*	960	952	08:01:01	0	-15.5	-7.4	-8.1	-47.94	-39.57	-8.36	-7.13
ERβ2 CDS	Novel-29b	312	304	08:01:01	0	-18.7	-6.7	-12	-43.4	-35.04	-8.35	-10.34
ERβ2 CDS	Novel-97	312	304	08:01:01	0	-9.2	-4.3	-4.9	-43.4	-35.04	-8.35	-0.84
ERβ2 CDS	Novel-17	301	294	07:00:01	0	-12.1	-6.5	-5.6	-46.82	-38.49	-8.32	-3.77
ERβ2 CDS	Novel-8	301	293	08:01:01	0	-9.46	-2.7	-6.76	-46.82	-38.49	-8.32	-1.13
ERβ2 CDS	Novel-54	308	301	07:00:00	0	-14	-7.5	-6.5	-43.54	-35.27	-8.27	-5.72
ERβ2 CDS	Novel-54	313	305	08:01:00	0	-13.6	-4.3	-9.3	-43.29	-35.02	-8.27	-5.32
ERβ2 CDS	Novel-67	1424	1416	08:00:01	0	-25.9	-11.1	-14.8	-50.35	-42.11	-8.24	-17.65
ERβ2 CDS	Novel-4	1463	1455	08:01:01	0	-20.6	-8	-12.6	-46.93	-38.69	-8.23	-12.36
ERβ2 CDS	Novel-114	292	286	06:00:00	0	-15.9	-8.1	-7.8	-45.69	-37.53	-8.16	-7.73
ERβ2 CDS	Novel-62	292	284	08:01:00	0	-16.25	-6	-10.25	-45.69	-37.53	-8.16	-8.08
ERβ2 CDS	Novel-122	1227	1220	07:00:01	0	-13.3	-5.3	-8	-58.95	-50.8	-8.15	-5.15
ERβ2 CDS	Novel-61	1227	1219	08:01:01	0	-12.2	-5.8	-6.4	-58.95	-50.8	-8.15	-4.04
ERβ2 CDS	Novel-122	910	902	08:01:01	0	-7.1	-3.3	-3.8	-48.6	-40.48	-8.11	1.01
ERβ2 CDS	Novel-16	468	460	08:01:01	0	-5.45	-1.4	-4.05	-60.17	-52.08	-8.09	2.64
ERβ2 CDS	Novel-26	146	139	07:00:01	0	-16.72	-9.4	-7.32	-48.27	-40.21	-8.06	-8.66
ERβ2 CDS	Novel-51	146	138	08:01:01	0	-14.71	-10.1	-4.61	-48.27	-40.21	-8.06	-6.65
ERβ2 CDS	Novel-65	1254	1246	08:01:01	0	-16.97	-1.47	-15.5	-55	-46.94	-8.06	-8.9
ERβ2 CDS	Novel-128	954	946	08:01:00	0	-12.64	-6.2	-6.44	-50.52	-42.52	-7.99	-4.64
ERβ2 CDS	Novel-16	801	793	08:01:01	0	-5.56	-3.2	-2.36	-48.72	-40.78	-7.94	2.38
ERβ2 CDS	Novel-126	179	171	08:00:01	0	-17.3	-10	-7.3	-39.46	-31.58	-7.87	-9.42
ERβ2 CDS	Novel-74	516	508	08:01:01	0	-9.3	-7.3	-2	-53.46	-45.6	-7.85	-1.44
ERβ2 CDS	Novel-101	416	408	08:01:01	0	-12.5	-8.7	-3.8	-45.22	-37.37	-7.84	-4.65
ERβ2 CDS	Novel-60	674	666	08:01:01	0	-5.4	-0.2	-5.2	-47.85	-40.01	-7.84	2.44
ERβ2 CDS	Novel-99	416	408	08:01:01	0	-6.51	-0.11	-6.4	-45.22	-37.37	-7.84	1.33
ERβ2 CDS	Novel-122	799	791	08:01:00	0	-9.7	-4	-5.7	-47.62	-39.8	-7.82	-1.87
ERβ2 CDS	Novel-81	296	288	08:01:01	0	-5.5	-4.2	-1.3	-47.93	-40.14	-7.79	2.29
ERβ2 CDS	Novel-1b*	1591	1583	08:01:00	0	-12.6	-10.1	-2.5	-49.25	-41.49	-7.75	-4.84
ERβ2 CDS	Novel-119	415	407	08:00:01	0	-17.1	-11.5	-5.6	-44.2	-36.46	-7.73	-9.36
ERβ2 CDS	Novel-51*	1492	1484	08:01:01	0	-8.8	-8.3	-0.5	-53.43	-45.8	-7.63	-1.16
ERβ2 CDS	Novel-114	936	930	06:00:00	0	-10.8	-7.8	-3	-48.14	-40.54	-7.59	-3.2
ERβ2 CDS	Novel-61	1628	1620	08:01:00	0	-16.4	-7.5	-8.9	-39.05	-31.52	-7.53	-8.86
ERβ2 CDS	Novel-121	1216	1209	07:00:00	0	-22.1	-12.4	-9.7	-57.8	-50.39	-7.4	-14.69
ERβ2 CDS	Novel-81	1575	1568	07:00:00	0	-12.3	-9.8	-2.5	-48.99	-41.64	-7.34	-4.95
ERβ2 CDS	Novel-66	1577	1569	08:01:01	0	-10.1	-3.4	-6.7	-49.29	-41.96	-7.32	-2.77
ERβ2 CDS	Novel-93	419	411	08:01:01	0	-9.49	-7.7	-1.79	-47.15	-39.93	-7.21	-2.27
ERβ2 CDS	Novel-12	1572	1564	08:01:01	0	-15.2	-7.8	-7.4	-48.95	-41.76	-7.19	-8
ERβ2 CDS	Novel-86	576	570	06:00:00	0	-11.6	-5.7	-5.9	-47.04	-39.9	-7.13	-4.46
ERβ2 CDS	Novel-15a	942	934	08:01:01	0	-16.6	-5	-11.6	-47.22	-40.17	-7.05	-9.54
ERβ2 CDS	Novel-117	941	935	06:00:00	0	-12.5	-7.4	-5.1	-47.59	-40.57	-7.02	-5.47
ERβ2 CDS	Novel-15b	941	933	08:01:01	0	-15.3	-5.8	-9.5	-47.59	-40.57	-7.02	-8.27
ERβ2 CDS	Novel-116	675	667	08:01:01	0	-11.9	-5.8	-6.1	-47.92	-40.93	-6.98	-4.91
ERβ2 CDS	Novel-93	393	385	08:01:01	0	-11.01	-7.7	-3.31	-42.06	-35.17	-6.89	-4.11
ERβ2 CDS	Novel-67	602	594	08:01:00	0	-15.2	-7.3	-7.9	-46.7	-39.81	-6.88	-8.31
ERβ2 CDS	Novel-67	286	278	08:01:01	0	-20.6	-5.8	-14.8	-47.65	-40.88	-6.77	-13.82
ERβ2 CDS	Novel-1a	1130	1124	06:00:00	0	-17.65	-8.4	-9.25	-59.44	-52.69	-6.74	-10.9
ERβ2 CDS	Novel-1b	1130	1124	06:00:00	0	-18.06	-8.4	-9.66	-59.44	-52.69	-6.74	-11.31
ERβ2 CDS	Novel-1b*	183	176	07:00:01	0	-16.9	-9.7	-7.2	-42.63	-36.18	-6.44	-10.45
ERβ2 CDS	Novel-117	1466	1458	08:01:00	0	-9.1	-7.4	-1.7	-46.18	-39.8	-6.38	-2.71
ERβ2 CDS	Novel-1b*	592	585	07:00:00	0	-15.94	-12.7	-3.24	-48.49	-42.12	-6.36	-9.57
ERβ2 CDS	Novel-76	1106	1098	08:01:01	0	-10.2	-5.2	-5	-57.12	-50.83	-6.29	-3.9
ERβ2 CDS	Novel-124	959	951	08:01:00	0	-13.2	-6.9	-6.3	-47.98	-41.71	-6.27	-6.92
ERβ2 CDS	Novel-126	412	406	06:00:00	0	-16.2	-9.3	-6.9	-44.48	-38.27	-6.2	-9.99
ERβ2 CDS	Novel-74	412	405	07:00:00	0	-17	-11.3	-5.7	-44.48	-38.27	-6.2	-10.79
ERβ2 CDS	Novel-115	925	917	08:01:01	0	-6.43	-3.5	-2.93	-48.71	-42.53	-6.18	-0.24
ERβ2 CDS	Novel-80	925	917	08:01:01	0	-4.6	-1.1	-3.5	-48.71	-42.53	-6.18	1.58
ERβ2 CDS	Novel-1b*	188	181	07:00:00	0	-25	-12.1	-12.9	-44.52	-38.66	-5.85	-19.14
ERβ2 CDS	Novel-30	176	168	08:01:00	0	-10.02	-5.5	-4.52	-35.85	-30.06	-5.79	-4.22
ERβ2 CDS	Novel-52	176	168	08:01:01	0	-9.9	-4.3	-5.6	-35.85	-30.06	-5.79	-4.1
ERβ2 CDS	Novel-36	1104	1096	08:01:00	0	-12.5	-6.1	-6.4	-56.58	-50.86	-5.72	-6.77
ERβ2 CDS	Novel-89	1473	1465	08:01:01	0	-5.1	-2	-3.1	-48.67	-42.95	-5.71	0.61
ERβ2 CDS	Novel-81	173	165	08:01:01	0	-10.1	-5.7	-4.4	-34.26	-28.56	-5.7	-4.39
ERβ2 CDS	Novel-114	169	161	08:01:01	0	-17.9	-10.9	-7	-34.18	-28.48	-5.69	-12.2
ERβ2 CDS	Novel-37	595	587	08:01:01	0	-16.22	-11.6	-4.62	-46.04	-40.41	-5.62	-10.59
ERβ2 CDS	Novel-125*	175	167	08:01:00	0	-8.9	-6.7	-2.2	-35.3	-29.69	-5.61	-3.28
ERβ2 CDS	Novel-93	422	414	08:01:01	0	-8.2	-6.4	-1.8	-50.38	-44.84	-5.53	-2.66
ERβ2 CDS	Novel-41	193	187	06:00:00	0	-9.2	-6.7	-2.5	-44.96	-39.52	-5.44	-3.75
ERβ2 CDS	Novel-98	193	186	07:00:01	0	-15.66	-8.3	-7.36	-44.96	-39.52	-5.44	-10.21
ERβ2 CDS	Novel-77	190	182	08:01:01	0	-13.8	-7.4	-6.4	-44.65	-39.21	-5.43	-8.36
ERβ2 CDS	Novel-118	185	177	08:01:01	0	-13	-7	-6	-43.65	-38.41	-5.24	-7.75
ERβ2 CDS	Novel-26	201	195	06:00:00	0	-15.9	-10.6	-5.3	-43.43	-38.27	-5.16	-10.73
ERβ2 CDS	Novel-15b	200	192	08:01:01	0	-21.2	-7.2	-14	-43.41	-38.34	-5.06	-16.13
ERβ2 CDS	Novel-59	200	192	08:01:00	0	-18.9	-6.7	-12.2	-43.41	-38.34	-5.06	-13.83
ERβ2 CDS	Novel-13	93	86	07:00:01	0	-15.1	-5.4	-9.7	-50.38	-45.33	-5.05	-10.04
ERβ2 CDS	Novel-1a	93	85	08:01:01	0	-17.13	-5.3	-11.83	-50.38	-45.33	-5.05	-12.07
ERβ2 CDS	Novel-1b	93	85	08:01:01	0	-21.2	-5.3	-15.9	-50.38	-45.33	-5.05	-16.14
ERβ2 CDS	Novel-108	324	318	06:00:00	0	-8.55	-8.1	-0.45	-46.73	-41.93	-4.8	-3.74
ERβ2 CDS	Novel-67	324	316	08:01:01	0	-19.96	-4.5	-15.46	-46.73	-41.93	-4.8	-15.15
ERβ2 CDS	Novel-81	587	579	08:01:01	0	-6.7	-5.1	-1.6	-46.68	-41.88	-4.8	-1.9
ERβ2 CDS	Novel-82	96	88	08:01:00	0	-9.21	-2.1	-7.11	-53.75	-49.28	-4.46	-4.74
ERβ2 CDS	Novel-96	96	90	06:00:00	0	-4.3	-2.2	-2.1	-53.75	-49.28	-4.46	0.16
ERβ2 CDS	Novel-16	680	672	08:01:01	0	-9.7	-2.6	-7.1	-47.6	-43.21	-4.39	-5.3
ERβ2 CDS	Novel-88	102	94	08:01:00	0	-13.17	-3.37	-9.8	-50.72	-46.52	-4.2	-8.96
ERβ2 CDS	Novel-51*	319	311	08:01:01	0	-7.9	-6.6	-1.3	-44.5	-40.46	-4.04	-3.85
ERβ2 CDS	Novel-89	319	311	08:01:01	0	-6.8	-2.1	-4.7	-44.5	-40.46	-4.04	-2.75
ERβ2 CDS	Novel-81	106	98	08:01:00	0	-16.01	-8.5	-7.51	-50.35	-46.47	-3.88	-12.12
ERβ2 CDS	Novel-52	109	102	07:00:00	0	-12.95	-10.6	-2.35	-49.96	-47.04	-2.91	-10.03
ERβ2 CDS	Novel-127	150	142	08:01:00	0	-13.7	-8.9	-4.8	-47.02	-44.6	-2.42	-11.27
ERβ2 CDS	Novel-108	160	152	08:01:00	0	-10.18	-6	-4.18	-41.32	-39.34	-1.98	-8.19
ERβ2 CDS	Novel-67	348	340	08:01:01	0	-8.92	-4.3	-4.62	-40.07	-38.77	-1.3	-7.61
ERβ2 5'UTR	Novel-126	392	384	08:01:01	0	-13.95	-0.35	-13.6	-42.63	-20.17	-22.46	8.51
ERβ2 5'UTR	Novel-58	394	386	08:01:01	0	-7.7	-5	-2.7	-42.62	-20.15	-22.46	14.76
ERβ2 5'UTR	Novel-74	392	385	07:00:01	0	-10.1	-8.8	-1.3	-42.63	-20.17	-22.46	12.36
ERβ2 5'UTR	Novel-99	331	323	08:01:00	0	-13.5	-8.4	-5.1	-63.58	-43.06	-20.52	7.02
ERβ2 5'UTR	Novel-64	266	258	08:01:01	0	-16.25	-8.3	-7.95	-58.71	-40.77	-17.93	1.68
ERβ2 5'UTR	Novel-21	269	262	07:00:00	0	-10.4	-9.6	-0.8	-58.34	-41.17	-17.17	6.77
ERβ2 5'UTR	Novel-2	270	262	08:01:01	0	-19.41	-9.3	-10.11	-57.79	-40.68	-17.11	-2.29
ERβ2 5'UTR	Novel-84	270	262	08:01:01	0	-15.4	-3.7	-11.7	-57.79	-40.68	-17.11	1.71
ERβ2 5'UTR	Novel-99	334	326	08:01:01	0	-9.06	-4.2	-4.86	-66.71	-50.04	-16.67	7.61
ERβ2 5'UTR	Novel-78	294	286	08:01:01	0	-8.1	-6.2	-1.9	-55.85	-39.27	-16.58	8.48
ERβ2 5'UTR	Novel-129	374	368	06:00:00	0	-13.8	-6.9	-6.9	-47.52	-31.49	-16.03	2.23
ERβ2 5'UTR	Novel-46*	262	254	08:01:01	0	-17	-7.4	-9.6	-57.24	-41.31	-15.92	-1.07
ERβ2 5'UTR	Novel-47	380	372	08:01:01	0	-8.4	-2.2	-6.2	-44.12	-28.37	-15.75	7.35
ERβ2 5'UTR	Novel-68	378	370	08:01:01	0	-12.7	-5.6	-7.1	-45.24	-29.55	-15.68	2.98
ERβ2 5'UTR	Novel-106	202	195	07:00:01	0	-12.54	-7.7	-4.84	-57.59	-42.18	-15.41	2.87
ERβ2 5'UTR	Novel-124	340	332	08:01:01	0	-14.5	-8.1	-6.4	-61.64	-46.26	-15.38	0.88
ERβ2 5'UTR	Novel-94	255	247	08:01:01	0	-11.8	-5.6	-6.2	-59.08	-43.71	-15.37	3.57
ERβ2 5'UTR	Novel-95	255	247	08:01:01	0	-13.2	-6	-7.2	-59.08	-43.71	-15.37	2.17
ERβ2 5'UTR	Novel-52	204	196	08:01:00	0	-16	-7.9	-8.1	-59.74	-44.38	-15.36	-0.63
ERβ2 5'UTR	Novel-41	348	340	08:01:01	0	-17.29	-4.2	-13.09	-57.66	-42.33	-15.32	-1.96
ERβ2 5'UTR	Novel-107	369	361	08:01:01	0	-11.6	-3.9	-7.7	-47.53	-32.24	-15.29	3.69
ERβ2 5'UTR	Novel-51*	365	357	08:01:01	0	-10.3	-6.6	-3.7	-47.68	-32.49	-15.19	4.89
ERβ2 5'UTR	Novel-7	370	362	08:01:00	0	-12.16	-6.6	-5.56	-47.53	-32.39	-15.13	2.97
ERβ2 5'UTR	Novel-19	199	191	08:01:01	0	-11.6	-3.4	-8.2	-57.25	-42.23	-15.02	3.42
ERβ2 5'UTR	Novel-126	207	199	08:01:00	0	-15.3	-8.9	-6.4	-59.08	-44.46	-14.62	-0.67
ERβ2 5'UTR	Novel-81	322	315	07:00:01	0	-11	-6.6	-4.4	-64.38	-50.04	-14.34	3.34
ERβ2 5'UTR	Novel-109	401	393	08:01:01	0	-7.1	-3.4	-3.7	-37.64	-23.39	-14.25	7.15
ERβ2 5'UTR	Novel-80	401	393	08:01:00	0	-6.01	-3.4	-2.61	-37.64	-23.39	-14.25	8.24
ERβ2 5'UTR	Novel-122	272	264	08:01:01	0	-10.41	-3.5	-6.91	-57.98	-43.77	-14.2	3.79
ERβ2 5'UTR	Novel-1a	281	273	08:00:00	0	-26.5	-14.7	-11.8	-59.05	-44.93	-14.12	-12.37
ERβ2 5'UTR	Novel-1b	281	273	08:00:00	0	-27.3	-14.7	-12.6	-59.05	-44.93	-14.12	-13.17
ERβ2 5'UTR	Novel-77	279	271	08:01:01	0	-8.94	-7.1	-1.84	-58.78	-44.68	-14.09	5.15
ERβ2 5'UTR	Novel-10	282	274	08:01:01	0	-9.6	-6.9	-2.7	-58.93	-45.14	-13.79	4.19
ERβ2 5'UTR	Novel-32	359	351	08:01:00	0	-4.7	0.1	-4.8	-51.69	-38.01	-13.67	8.97
ERβ2 5'UTR	Novel-125	314	306	08:01:01	0	-9.46	-5	-4.46	-63.57	-49.98	-13.58	4.12
ERβ2 5'UTR	Novel-97	152	145	07:00:01	0	-11.1	-8	-3.1	-49.81	-36.3	-13.51	2.41
ERβ2 5'UTR	Novel-55	253	245	08:01:00	0	-12.2	-7.1	-5.1	-57.34	-43.9	-13.43	1.23
ERβ2 5'UTR	Novel-120	249	241	08:01:01	0	-9.03	-6.3	-2.73	-60.84	-47.64	-13.19	4.16
ERβ2 5'UTR	Novel-120	198	190	08:01:01	0	-11.3	-7	-4.3	-57.27	-44.32	-12.94	1.64
ERβ2 5'UTR	Novel-3a	198	190	08:01:01	0	-10.2	-8	-2.2	-57.27	-44.32	-12.94	2.74
ERβ2 5'UTR	Novel-3b	198	190	08:01:01	0	-10.1	-8	-2.1	-57.27	-44.32	-12.94	2.84
ERβ2 5'UTR	Novel-82	173	166	07:00:01	0	-11.3	-7.4	-3.9	-47.85	-35.21	-12.64	1.34
ERβ2 5'UTR	Novel-86	285	277	08:01:01	0	-13.93	-6	-7.93	-58.09	-45.46	-12.62	-1.3
ERβ2 5'UTR	Novel-7*	172	165	07:00:01	0	-15.7	-9.6	-6.1	-48.44	-35.97	-12.46	-3.23
ERβ2 5'UTR	Novel-20	215	207	08:01:00	0	-18.5	-6.5	-12	-59.59	-47.45	-12.13	-6.36
ERβ2 5'UTR	Novel-42	216	208	08:01:00	0	-15.3	-7.3	-8	-59.81	-47.71	-12.09	-3.2
ERβ2 5'UTR	Novel-55	170	162	08:01:01	0	-8	-4.7	-3.3	-49.29	-37.27	-12.02	4.02
ERβ2 5'UTR	Novel-93	176	170	06:00:00	0	-14.6	-8.2	-6.4	-49.29	-37.3	-11.98	-2.61
ERβ2 5'UTR	Novel-77	244	236	08:01:01	0	-13.5	-8.7	-4.8	-61.37	-49.58	-11.79	-1.7
ERβ2 5'UTR	Novel-52	408	400	08:01:01	0	-7.2	-4.7	-2.5	-32.62	-20.93	-11.68	4.48
ERβ2 5'UTR	Novel-35a	174	168	06:00:00	0	-14.7	-6.1	-8.6	-48.74	-37.09	-11.65	-3.04
ERβ2 5'UTR	Novel-11	304	296	08:01:01	0	-9.34	0.36	-9.7	-56.46	-45.01	-11.44	2.1
ERβ2 5'UTR	Novel-62	191	184	07:00:01	0	-20.8	-10.9	-9.9	-53.49	-42.41	-11.07	-9.72
ERβ2 5'UTR	Novel-106	137	129	08:01:00	0	-13.3	-5.4	-7.9	-48.62	-37.85	-10.76	-2.53
ERβ2 5'UTR	Novel-18	166	158	08:00:01	0	-18.89	-10.1	-8.79	-48.48	-37.81	-10.66	-8.22
ERβ2 5'UTR	Novel-116	96	90	06:00:00	0	-14.89	-8.7	-6.19	-40.42	-29.78	-10.64	-4.24
ERβ2 5'UTR	Novel-1b*	406	399	07:00:01	0	-12.15	-9.4	-2.75	-32.8	-22.71	-10.08	-2.06
ERβ2 5'UTR	Novel-126	234	226	08:01:01	0	-10.8	-7.4	-3.4	-57.92	-48.44	-9.48	-1.31
ERβ2 5'UTR	Novel-19	164	157	07:00:00	0	-10.8	-7.2	-3.6	-51.35	-41.96	-9.39	-1.4
ERβ2 5'UTR	Novel-129	139	131	08:01:01	0	-15.1	-6	-9.1	-48.46	-39.27	-9.19	-5.9
ERβ2 5'UTR	Novel-68	140	134	06:00:00	0	-20.9	-9.1	-11.8	-49.64	-40.46	-9.17	-11.72
ERβ2 5'UTR	Novel-106	402	394	08:01:01	0	-13.4	-4	-9.4	-34.05	-24.98	-9.07	-4.32
ERβ2 5'UTR	Novel-123	99	91	08:01:01	0	-6.4	-4.4	-2	-38.66	-29.86	-8.79	2.39
ERβ2 5'UTR	Novel-128	106	98	08:01:01	0	-8.7	-4	-4.7	-45.99	-37.41	-8.57	-0.12
ERβ2 5'UTR	Novel-107	227	219	08:01:00	0	-13	-4	-9	-59.18	-51.45	-7.73	-5.26
ERβ2 5'UTR	Novel-81	91	83	08:01:01	0	-9.5	-6.5	-3	-36.16	-28.64	-7.52	-1.97
ERβ2 5'UTR	Novel-94	112	104	08:01:00	0	-9.5	-4.7	-4.8	-46.88	-39.65	-7.23	-2.26
ERβ2 5'UTR	Novel-122	30	22	08:01:01	0	-4.2	-3.8	-0.4	-20.45	-13.34	-7.11	2.91
ERβ2 5'UTR	Novel-88	34	26	08:01:00	0	-10.8	-8.9	-1.9	-20.51	-13.51	-6.99	-3.8
ERβ2 5'UTR	Novel-122	42	36	06:00:00	0	-9	-3.4	-5.6	-20.87	-14.19	-6.68	-2.31
ERβ2 5'UTR	Novel-15b*	123	117	06:00:00	0	-15.25	-7.1	-8.15	-49.67	-42.99	-6.68	-8.56
ERβ2 5'UTR	Novel-17	35	29	06:00:00	0	-10.8	-6.4	-4.4	-20.52	-14.08	-6.43	-4.36
ERβ2 5'UTR	Novel-67	38	30	08:01:01	0	-12.2	-5.3	-6.9	-20.54	-14.37	-6.16	-6.03
ERβ2 5'UTR	Novel-75	67	59	08:01:01	0	-6.9	-4.8	-2.1	-25.97	-19.83	-6.13	-0.76
ERβ2 5'UTR	Novel-89	39	31	08:01:01	0	-3.8	-2.4	-1.4	-20.55	-14.5	-6.05	2.25
ERβ2 5'UTR	Novel-13	23	17	06:00:00	0	-8.1	-6.6	-1.5	-17.26	-11.24	-6.01	-2.08
ERβ2 5'UTR	Novel-78	23	15	08:00:01	0	-12.5	-10.9	-1.6	-17.26	-11.24	-6.01	-6.48
ERβ2 5'UTR	Novel-4	118	110	08:01:01	0	-11.51	-5.8	-5.71	-45.45	-40.13	-5.32	-6.18
ERβ2 5'UTR	Novel-102	68	62	06:00:00	0	-6.6	-4.6	-2	-27.7	-22.39	-5.31	-1.28
ERβ2 5'UTR	Novel-20	119	111	08:00:01	0	-13.2	-9.4	-3.8	-45.43	-40.71	-4.71	-8.48
ERβ2 5'UTR	Novel-98	60	53	07:00:00	0	-14.7	-10.6	-4.1	-23.99	-19.29	-4.7	-9.99
ERβ2 5'UTR	Novel-12	230	222	08:01:01	0	-16.2	-7.2	-9	-58.53	-53.84	-4.69	-11.5
ERβ2 5'UTR	Novel-106	47	39	08:01:01	0	-13.04	-6	-7.04	-22.42	-17.88	-4.54	-8.49
ERβ2 5'UTR	Novel-120	73	66	07:00:00	0	-12.2	-8.7	-3.5	-31.22	-27.82	-3.39	-8.8
ERβ2 5'UTR	Novel-9	71	63	08:01:01	0	-6.4	-2.9	-3.5	-31.12	-28.94	-2.17	-4.22
ERβ2 3'UTR	Novel-82	213	206	07:00:00	0	-10	-7.3	-2.7	-32.84	-17.8	-15.04	5.04
ERβ2 3'UTR	Novel-68	200	192	08:00:00	0	-20.2	-14.1	-6.1	-37.36	-23.1	-14.25	-5.94
ERβ2 3'UTR	Novel-46	201	195	06:00:00	0	-15.1	-7.7	-7.4	-37.36	-23.3	-14.05	-1.04
ERβ2 3'UTR	Novel-48	117	109	08:01:01	0	-9.2	-2	-7.2	-37.13	-23.62	-13.51	4.31
ERβ2 3'UTR	Novel-35a	121	115	06:00:00	0	-13.5	-5.9	-7.6	-36.6	-23.24	-13.35	-0.14
ERβ2 3'UTR	Novel-46	198	190	08:01:00	0	-15.1	-9.5	-5.6	-37.12	-24.13	-12.98	-2.11
ERβ2 3'UTR	Novel-82	120	113	07:00:01	0	-14.4	-7.4	-7	-36.32	-23.39	-12.93	-1.46
ERβ2 3'UTR	Novel-82	31	23	08:01:01	0	-7.3	-5.6	-1.7	-25	-12.52	-12.48	5.18
ERβ2 3'UTR	Novel-110	115	107	08:01:01	0	-10.4	-3.8	-6.6	-37.54	-25.39	-12.14	1.74
ERβ2 3'UTR	Novel-115	115	107	08:01:01	0	-17	-4.6	-12.4	-37.54	-25.39	-12.14	-4.85
ERβ2 3'UTR	Novel-112	375	367	08:01:01	0	-18.2	-7.6	-10.6	-43.24	-31.19	-12.04	-6.15
ERβ2 3'UTR	Novel-129	427	419	08:01:01	0	-7	-4	-3	-38.13	-26.15	-11.97	4.97
ERβ2 3'UTR	Novel-52	419	411	08:01:01	0	-10.6	-3.7	-6.9	-39.05	-27.3	-11.74	1.14
ERβ2 3'UTR	Novel-2	345	337	08:01:01	0	-14	-10.9	-3.1	-44	-32.32	-11.67	-2.32
ERβ2 3'UTR	Novel-22	358	350	08:01:01	0	-18.4	-12.3	-6.1	-43.97	-32.31	-11.65	-6.74
ERβ2 3'UTR	Novel-87b	159	151	08:01:01	0	-10.8	-6.5	-4.3	-39.71	-28.17	-11.54	0.74
ERβ2 3'UTR	Novel-96	368	361	07:00:01	0	-8.4	-5.6	-2.8	-45.42	-33.91	-11.51	3.11
ERβ2 3'UTR	Novel-32	152	144	08:01:01	0	-5.5	-2.2	-3.3	-41.78	-30.37	-11.4	5.9
ERβ2 3'UTR	Novel-106	28	20	08:01:01	0	-12.24	-3.14	-9.1	-21.86	-10.61	-11.25	-0.98
ERβ2 3'UTR	Novel-6	395	387	08:01:01	0	-4.75	-1.2	-3.55	-41.93	-30.77	-11.16	6.41
ERβ2 3'UTR	Novel-118*	125	118	07:00:01	0	-11	-6.1	-4.9	-40.23	-29.22	-11.01	0.018
ERβ2 3'UTR	Novel-102	114	107	07:00:01	0	-9.31	-3.7	-5.61	-38.2	-27.19	-11	1.69
ERβ2 3'UTR	Novel-85	410	402	08:01:01	0	-12	-10	-2	-41.07	-30.31	-10.76	-1.23
ERβ2 3'UTR	Novel-110	128	120	08:01:00	0	-7.6	-1.3	-6.3	-43.19	-32.6	-10.59	2.99
ERβ2 3'UTR	Novel-59*	326	318	08:00:01	0	-12.6	-9.6	-3	-39.64	-29.06	-10.58	-2.01
ERβ2 3'UTR	Novel-69	412	405	07:00:01	0	-13	-6	-7	-40.2	-29.62	-10.58	-2.41
ERβ2 3'UTR	Novel-60	370	363	07:00:01	0	-4.71	-4.5	-0.21	-45.22	-34.67	-10.55	5.84
ERβ2 3'UTR	Novel-3a	104	96	08:01:01	0	-14.57	-12.2	-2.37	-40.57	-30.09	-10.48	-4.08
ERβ2 3'UTR	Novel-3b	104	96	08:01:01	0	-13.9	-12.2	-1.7	-40.57	-30.09	-10.48	-3.41
ERβ2 3'UTR	Novel-20	55	47	08:01:01	0	-11.96	-3.4	-8.56	-30.51	-20.04	-10.46	-1.49
ERβ2 3'UTR	Novel-130	389	381	08:01:00	0	-8.5	-5	-3.5	-42.58	-32.2	-10.38	1.88
ERβ2 3'UTR	Novel-66	336	328	08:01:00	0	-5.79	-4	-1.79	-40.81	-30.49	-10.31	4.52
ERβ2 3'UTR	Novel-119	100	92	08:01:01	0	-11.5	-6.6	-4.9	-42.17	-31.87	-10.3	-1.19
ERβ2 3'UTR	Novel-106	407	399	08:01:01	0	-16	-4.8	-11.2	-41.26	-30.98	-10.27	-5.72
ERβ2 3'UTR	Novel-50	388	380	08:01:01	0	-13.7	-7.6	-6.1	-42.43	-32.16	-10.26	-3.43
ERβ2 3'UTR	Novel-128	437	429	08:01:01	0	-9	-4.8	-4.2	-35.6	-25.64	-9.95	0.95
ERβ2 3'UTR	Novel-76	308	300	08:01:01	0	-15.3	-5.9	-9.4	-43.42	-33.52	-9.9	-5.39
ERβ2 3'UTR	Novel-59*	185	177	08:01:01	0	-6.07	-3.2	-2.87	-40.06	-30.24	-9.82	3.75
ERβ2 3'UTR	Novel-70	98	90	08:01:01	0	-6.9	-4.6	-2.3	-42.43	-32.61	-9.82	2.92
ERβ2 3'UTR	Novel-63	422	414	08:01:01	0	-16.5	-4.9	-11.6	-38.7	-29.13	-9.57	-6.92
ERβ2 3'UTR	Novel-122	91	83	08:01:00	0	-14.1	-7.2	-6.9	-42.79	-33.28	-9.5	-4.59
ERβ2 3'UTR	Novel-108	141	135	06:00:00	0	-8.61	-8.6	-0.01	-42.68	-33.2	-9.47	0.86
ERβ2 3'UTR	Novel-95	106	99	07:00:00	0	-12.5	-10.7	-1.8	-39.42	-29.97	-9.45	-3.04
ERβ2 3'UTR	Novel-96	106	98	08:01:01	0	-7	-4	-3	-39.42	-29.97	-9.45	2.45
ERβ2 3'UTR	Novel-19	433	425	08:01:01	0	-6.3	-0.9	-5.4	-37.48	-28.04	-9.43	3.13
ERβ2 3'UTR	Novel-48	433	425	08:01:01	0	-3.7	-1.8	-1.9	-37.48	-28.04	-9.43	5.73
ERβ2 3'UTR	Novel-110	134	128	06:00:00	0	-6.8	-3	-3.8	-42.98	-33.56	-9.41	2.61
ERβ2 3'UTR	Novel-92	132	124	08:01:01	0	-13.65	-2.5	-11.15	-43	-33.59	-9.41	-4.23
ERβ2 3'UTR	Novel-53	361	354	07:00:00	0	-24.2	-12.1	-12.1	-43.94	-34.57	-9.37	-14.82
ERβ2 3'UTR	Novel-62	322	314	08:01:01	0	-17	-4.9	-12.1	-39.74	-30.39	-9.34	-7.65
ERβ2 3'UTR	Novel-29a	423	415	08:01:01	0	-15.7	-5.6	-10.1	-38.74	-29.49	-9.24	-6.45
ERβ2 3'UTR	Novel-124	384	377	07:00:01	0	-15	-8.1	-6.9	-42.21	-33.12	-9.08	-5.91
ERβ2 3'UTR	Novel-20	384	376	08:01:00	0	-15.57	-5.3	-10.27	-42.21	-33.12	-9.08	-6.48
ERβ2 3'UTR	Novel-86	61	54	07:00:00	0	-16.61	-8	-8.61	-32.23	-23.22	-9.01	-7.59
ERβ2 3'UTR	Novel-16	24	16	08:00:01	0	-7.6	-5.6	-2	-19.71	-10.9	-8.81	1.21
ERβ2 3'UTR	Novel-69	404	396	08:00:00	0	-16.6	-7.6	-9	-41.36	-32.69	-8.67	-7.92
ERβ2 3'UTR	Novel-76	457	450	07:00:01	0	-14.5	-6.1	-8.4	-30.26	-21.8	-8.45	-6.04
ERβ2 3'UTR	Novel-98	137	130	07:00:01	0	-15.25	-7.7	-7.55	-41.78	-33.49	-8.28	-6.96
ERβ2 3'UTR	Novel-121	290	282	08:01:00	0	-20.24	-11.5	-8.74	-45.35	-37.4	-7.94	-12.29
ERβ2 3'UTR	Novel-35a	328	320	08:01:01	0	-8.9	-4.6	-4.3	-39.16	-31.3	-7.85	-1.04
ERβ2 3'UTR	Novel-93	328	320	08:01:01	0	-9.9	-4.9	-5	-39.16	-31.3	-7.85	-2.04
ERβ2 3'UTR	Novel-108	332	324	08:01:01	0	-17.3	-6.5	-10.8	-39.18	-31.36	-7.81	-9.48
ERβ2 3'UTR	Novel-107	165	157	08:01:01	0	-6.9	-1.3	-5.6	-40.91	-33.18	-7.72	0.82
ERβ2 3'UTR	Novel-104	462	456	06:00:00	0	-5.2	-3.7	-1.5	-28.53	-21.04	-7.49	2.29
ERβ2 3'UTR	Novel-36	462	456	06:00:00	0	-8.36	-3.8	-4.56	-28.53	-21.04	-7.49	-0.86
ERβ2 3'UTR	Novel-18	168	160	08:01:01	0	-6.4	-1.8	-4.6	-40.66	-33.17	-7.48	1.08
ERβ2 3'UTR	Novel-41	168	160	08:01:00	0	-19	-3.4	-15.6	-40.66	-33.17	-7.48	-11.51
ERβ2 3'UTR	Novel-46*	143	135	08:01:00	0	-11.73	-9.1	-2.63	-42.47	-34.99	-7.48	-4.24
ERβ2 3'UTR	Novel-51*	143	135	08:01:01	0	-9.2	-6.5	-2.7	-42.47	-34.99	-7.48	-1.71
ERβ2 3'UTR	Novel-96	464	456	08:01:01	0	-4.4	-2.5	-1.9	-27.68	-20.35	-7.32	2.92
ERβ2 3'UTR	Novel-4	455	447	08:01:01	0	-13.9	-5.9	-8	-30.67	-23.4	-7.26	-6.63
ERβ2 3'UTR	Novel-16	310	303	07:00:00	0	-10.56	-4.5	-6.06	-44.07	-37.08	-6.99	-3.56
ERβ2 3'UTR	Novel-28	451	443	08:01:00	0	-8.18	-6.9	-1.28	-31.62	-24.88	-6.73	-1.44
ERβ2 3'UTR	Novel-42	451	443	08:01:00	0	-9.18	-7.9	-1.28	-31.62	-24.88	-6.73	-2.44
ERβ2 3'UTR	Novel-29b	80	74	06:00:00	0	-15.1	-7.6	-7.5	-40.85	-34.23	-6.62	-8.47
ERβ2 3'UTR	Novel-127	487	481	06:00:00	0	-11.62	-8.5	-3.12	-22.73	-16.11	-6.61	-5
ERβ2 3'UTR	Novel-1a	174	167	07:00:01	0	-14.4	-8.3	-6.1	-40.58	-33.97	-6.61	-7.78
ERβ2 3'UTR	Novel-1b	174	167	07:00:01	0	-15.2	-8.3	-6.9	-40.58	-33.97	-6.61	-8.58
ERβ2 3'UTR	Novel-17	485	477	08:01:01	0	-3.45	-2.3	-1.15	-24.28	-18.05	-6.22	2.77
ERβ2 3'UTR	Novel-109	479	471	08:01:01	0	-4.2	-4.2	0	-25.51	-19.31	-6.19	1.99
ERβ2 3'UTR	Novel-110	481	475	06:00:00	0	-5.1	-3.6	-1.5	-25.45	-19.26	-6.18	1.08
ERβ2 3'UTR	Novel-17	482	474	08:01:01	0	-3.8	-2.9	-0.9	-24.84	-18.71	-6.13	2.33
ERβ2 3'UTR	Novel-120	449	441	08:01:00	0	-9.25	-7.7	-1.55	-31.61	-25.51	-6.1	-3.14
ERβ2 3'UTR	Novel-20	474	466	08:01:00	0	-10.6	-3.3	-7.3	-25.71	-19.62	-6.08	-4.51
ERβ2 3'UTR	Novel-96	483	475	08:01:00	0	-2.7	-2.7	0	-24.47	-18.45	-6.02	3.32
ERβ2 3'UTR	Novel-130	172	166	06:00:00	0	-10	-5.5	-4.5	-39.96	-33.94	-6.01	-3.98
ERβ2 3'UTR	Novel-51*	221	213	08:01:01	0	-14.9	-2.6	-12.3	-35.58	-29.6	-5.98	-8.91
ERβ2 3'UTR	Novel-15b	233	225	08:01:01	0	-15.31	-6.5	-8.81	-39.32	-33.75	-5.56	-9.74
ERβ2 3'UTR	Novel-20	229	221	08:01:01	0	-12.6	-4.8	-7.8	-36.09	-30.54	-5.54	-7.05
ERβ2 3'UTR	Novel-76	226	220	06:00:00	0	-7.63	-5.3	-2.33	-35.82	-30.63	-5.19	-2.43
ERβ2 3'UTR	Novel-34	494	486	08:01:00	0	-12.7	-4	-8.7	-22.25	-17.11	-5.13	-7.56
ERβ2 3'UTR	Novel-86	223	215	08:01:00	0	-6.4	-6.4	0	-35.93	-31	-4.92	-1.47
ERβ2 3'UTR	Novel-18	502	495	07:00:00	0	-10.3	-8.4	-1.9	-15	-10.08	-4.91	-5.38
ERβ2 3'UTR	Novel-54	502	494	08:01:01	0	-16.9	-8.1	-8.8	-15	-10.08	-4.91	-11.98
ERβ1 CDS	Novel-44	906	898	08:01:01	0	-20.8	-8.3	-12.5	-60.9	-40.12	-20.77	-0.023
ERβ1 CDS	Novel-79	903	895	08:01:01	0	-20.7	-12.1	-8.6	-63.05	-42.53	-20.51	-0.18
ERβ1 CDS	Novel-93	903	895	08:01:01	0	-14.9	-6.8	-8.1	-63.05	-42.53	-20.51	5.61
ERβ1 CDS	Novel-78	912	904	08:01:01	0	-9	-6.3	-2.7	-62.82	-43.88	-18.94	9.94
ERβ1 CDS	Novel-108	521	513	08:01:01	0	-21.8	-7.2	-14.6	-62.02	-43.71	-18.31	-3.48
ERβ1 CDS	Novel-20	521	513	08:01:01	0	-12.42	-6.3	-6.12	-62.02	-43.71	-18.31	5.89
ERβ1 CDS	Novel-49	521	513	08:01:01	0	-8.2	-7.1	-1.1	-62.02	-43.71	-18.31	10.11
ERβ1 CDS	Novel-93	72	64	08:01:01	0	-11.3	-5.9	-5.4	-39.24	-20.93	-18.31	7.01
ERβ1 CDS	Novel-34	820	812	08:01:01	0	-18.6	-7	-11.6	-55.83	-37.67	-18.16	-0.43
ERβ1 CDS	Novel-47	822	814	08:01:01	0	-15.7	-2.6	-13.1	-56.26	-38.27	-17.98	2.28
ERβ1 CDS	Novel-77	919	911	08:01:01	0	-10.11	-7.9	-2.21	-58.61	-41.21	-17.39	7.28
ERβ1 CDS	Novel-109	964	956	08:01:01	0	-8.6	-5.3	-3.3	-61.53	-44.36	-17.17	8.57
ERβ1 CDS	Novel-42	207	199	08:01:00	0	-10.8	-7.8	-3	-51.02	-33.84	-17.17	6.37
ERβ1 CDS	Novel-44	76	68	08:01:01	0	-19.1	-9.8	-9.3	-39.4	-22.29	-17.1	-1.99
ERβ1 CDS	Novel-55	913	905	08:01:00	0	-20.8	-6.5	-14.3	-60.08	-43.11	-16.96	-3.83
ERβ1 CDS	Novel-68	1426	1419	07:00:01	0	-14.9	-10.3	-4.6	-50.54	-33.6	-16.94	2.04
ERβ1 CDS	Novel-94	827	820	07:00:01	0	-18.3	-8.3	-10	-57.19	-40.32	-16.87	-1.42
ERβ1 CDS	Novel-25	1655	1647	08:01:01	0	-9.5	-7.8	-1.7	-48.89	-32.03	-16.86	7.36
ERβ1 CDS	Novel-88	921	913	08:00:01	0	-20	-11.6	-8.4	-57.98	-41.17	-16.81	-3.18
ERβ1 CDS	Novel-111	523	516	07:00:01	0	-13.6	-10	-3.6	-62.1	-45.31	-16.78	3.18
ERβ1 CDS	Novel-51*	1632	1625	07:00:00	0	-18.9	-10.4	-8.5	-51.82	-35.09	-16.72	-2.17
ERβ1 CDS	Novel-102	920	912	08:01:00	0	-13.1	-6.7	-6.4	-58.5	-41.89	-16.61	3.51
ERβ1 CDS	Novel-37	1072	1064	08:01:01	0	-20.6	-13.2	-7.4	-58.95	-42.56	-16.38	-4.21
ERβ1 CDS	Novel-72	752	744	08:01:01	0	-14.8	-8.7	-6.1	-62.42	-46.08	-16.33	1.53
ERβ1 CDS	Novel-102	1475	1467	08:01:01	0	-11.5	-6.4	-5.1	-57.13	-40.82	-16.3	4.8
ERβ1 CDS	Novel-21	569	561	08:01:01	0	-11	-5.2	-5.8	-60.32	-44.03	-16.29	5.29
ERβ1 CDS	Novel-127	1633	1625	08:01:00	0	-14.2	-10.4	-3.8	-51.66	-35.4	-16.26	2.06
ERβ1 CDS	Novel-102	214	206	08:01:00	0	-14.3	-8.2	-6.1	-53.07	-37.02	-16.04	1.74
ERβ1 CDS	Novel-15b*	214	206	08:01:01	0	-14.34	-4.8	-9.54	-53.07	-37.02	-16.04	1.7
ERβ1 CDS	Novel-72	400	393	07:00:00	0	-24.41	-14.8	-9.61	-52.68	-36.78	-15.89	-8.51
ERβ1 CDS	Novel-43	972	964	08:01:00	0	-10.9	-5.2	-5.7	-62.31	-46.59	-15.71	4.81
ERβ1 CDS	Novel-43	899	891	08:01:01	0	-9.2	-5.1	-4.1	-65.58	-49.88	-15.69	6.49
ERβ1 CDS	Novel-88	965	959	06:00:00	0	-16.6	-9.9	-6.7	-60.68	-45	-15.68	-0.91
ERβ1 CDS	Novel-33	478	470	08:01:01	0	-10.3	-3.6	-6.7	-60.27	-44.64	-15.63	5.33
ERβ1 CDS	Novel-44	397	389	08:01:01	0	-15.8	-9.8	-6	-49.61	-33.99	-15.62	-0.17
ERβ1 CDS	Novel-29a	1206	1198	08:01:00	0	-22.7	-7.8	-14.9	-49.91	-34.35	-15.55	-7.14
ERβ1 CDS	Novel-88	880	872	08:01:01	0	-7	-7	0	-68.94	-53.4	-15.53	8.53
ERβ1 CDS	Novel-25	1427	1419	08:01:01	0	-16.6	-8.5	-8.1	-51.41	-35.91	-15.5	-1.09
ERβ1 CDS	Novel-72	1627	1621	06:00:00	0	-18.8	-11.5	-7.3	-52.91	-37.45	-15.45	-3.34
ERβ1 CDS	Novel-1a	923	915	08:01:01	0	-16.8	-6.5	-10.3	-56.61	-41.17	-15.44	-1.35
ERβ1 CDS	Novel-1b	923	915	08:01:01	0	-22	-6.5	-15.5	-56.61	-41.17	-15.44	-6.55
ERβ1 CDS	Novel-58	1623	1616	07:00:01	0	-11.4	-7.6	-3.8	-51.76	-36.34	-15.42	4.02
ERβ1 CDS	Novel-92	1477	1471	06:00:00	0	-11	-8.2	-2.8	-57.13	-41.75	-15.38	4.38
ERβ1 CDS	Novel-2	536	528	08:00:01	0	-17.35	-12.3	-5.05	-63.03	-47.72	-15.3	-2.04
ERβ1 CDS	Novel-88	1461	1453	08:01:01	0	-19.4	-7.2	-12.2	-58.13	-42.83	-15.3	-4.09
ERβ1 CDS	Novel-41	202	194	08:01:01	0	-25	-3.3	-21.7	-49.94	-34.64	-15.29	-9.7
ERβ1 CDS	Novel-59*	1065	1057	08:01:01	0	-8	-3.1	-4.9	-56.28	-41.04	-15.24	7.24
ERβ1 CDS	Novel-24	701	693	08:01:01	0	-20.1	-9.2	-10.9	-54.8	-39.58	-15.22	-4.87
ERβ1 CDS	Novel-25	818	810	08:01:01	0	-15	-8.6	-6.4	-52.96	-37.81	-15.15	0.15
ERβ1 CDS	Novel-31	818	810	08:01:01	0	-20.4	-9.3	-11.1	-52.96	-37.81	-15.15	-5.24
ERβ1 CDS	Novel-31	592	584	08:01:01	0	-17.71	-8.9	-8.81	-54.33	-39.18	-15.14	-2.56
ERβ1 CDS	Novel-109	1202	1195	07:00:01	0	-6.4	-6.3	-0.1	-49.5	-34.46	-15.03	8.63
ERβ1 CDS	Novel-88	1203	1195	08:01:01	0	-12.65	-0.55	-12.1	-49.53	-34.55	-14.98	2.33
ERβ1 CDS	Novel-52	1463	1457	06:00:00	0	-14.8	-8.6	-6.2	-57.96	-42.99	-14.96	0.16
ERβ1 CDS	Novel-105	393	385	08:01:01	0	-13.9	-8.6	-5.3	-44.14	-29.25	-14.89	0.99
ERβ1 CDS	Novel-45	393	385	08:01:01	0	-13.3	-8.4	-4.9	-44.14	-29.25	-14.89	1.59
ERβ1 CDS	Novel-93	585	579	06:00:00	0	-14.7	-8.2	-6.5	-56.39	-41.52	-14.87	0.17
ERβ1 CDS	Novel-124	549	541	08:01:01	0	-14.01	-6.7	-7.31	-58.55	-43.74	-14.81	0.8
ERβ1 CDS	Novel-71	1611	1603	08:01:00	0	-11.61	-6.4	-5.21	-50.52	-35.7	-14.81	3.2
ERβ1 CDS	Novel-22	552	544	08:01:01	0	-15.44	-3.94	-11.5	-60.33	-45.65	-14.67	-0.76
ERβ1 CDS	Novel-51	1188	1180	08:01:00	0	-18.7	-12	-6.7	-51.6	-36.93	-14.66	-4.03
ERβ1 CDS	Novel-4	408	400	08:01:01	0	-12.2	-3	-9.2	-52.57	-37.98	-14.58	2.38
ERβ1 CDS	Novel-1a	1205	1197	08:01:01	0	-14.8	-7.4	-7.4	-49.99	-35.43	-14.56	-0.23
ERβ1 CDS	Novel-1b	1205	1197	08:01:01	0	-15.64	-7.4	-8.24	-49.99	-35.43	-14.56	-1.07
ERβ1 CDS	Novel-81	551	543	08:01:01	0	-7.39	-5.2	-2.19	-58.9	-44.33	-14.56	7.17
ERβ1 CDS	Novel-26	1025	1017	08:01:01	0	-15	-7	-8	-55.64	-41.17	-14.46	-0.53
ERβ1 CDS	Novel-82	1436	1429	07:00:01	0	-11.6	-7.1	-4.5	-52.34	-37.89	-14.44	2.84
ERβ1 CDS	Novel-87a	1155	1147	08:01:01	0	-9.3	-2.9	-6.4	-55.92	-41.48	-14.43	5.13
ERβ1 CDS	Novel-1a	881	873	08:01:01	0	-10.1	-7.9	-2.2	-65.88	-51.46	-14.42	4.32
ERβ1 CDS	Novel-1b	881	873	08:01:01	0	-10.1	-7.9	-2.2	-65.88	-51.46	-14.42	4.32
ERβ1 CDS	Novel-3a	1058	1050	08:01:01	0	-14.8	-12.5	-2.3	-54.45	-40.05	-14.4	-0.39
ERβ1 CDS	Novel-3b	1058	1050	08:01:01	0	-14.8	-12.5	-2.3	-54.45	-40.05	-14.4	-0.39
ERβ1 CDS	Novel-68	1612	1604	08:01:00	0	-14.3	-7	-7.3	-49.71	-35.32	-14.39	0.09
ERβ1 CDS	Novel-118*	962	954	08:01:01	0	-11.2	-6.8	-4.4	-60.33	-46	-14.33	3.13
ERβ1 CDS	Novel-10	1609	1602	07:00:01	0	-12.44	-8.1	-4.34	-52.67	-38.4	-14.26	1.82
ERβ1 CDS	Novel-33	1062	1055	07:00:01	0	-8.6	-4.9	-3.7	-56.21	-41.95	-14.26	5.66
ERβ1 CDS	Novel-93	1319	1311	08:01:01	0	-12.7	-6.7	-6	-47.77	-33.55	-14.21	1.51
ERβ1 CDS	Novel-103	579	571	08:01:00	0	-14.6	-7.6	-7	-56.02	-41.81	-14.2	-0.39
ERβ1 CDS	Novel-107	1083	1075	08:01:01	0	-19.8	-3.9	-15.9	-53.76	-39.56	-14.19	-5.6
ERβ1 CDS	Novel-28	1189	1181	08:01:01	0	-16	-7.4	-8.6	-51.58	-37.4	-14.18	-1.81
ERβ1 CDS	Novel-76	594	586	08:01:01	0	-17.1	-5.6	-11.5	-54.35	-40.24	-14.11	-2.98
ERβ1 CDS	Novel-109	1608	1601	07:00:01	0	-8.4	-6.9	-1.5	-52.3	-38.22	-14.08	5.68
ERβ1 CDS	Novel-39	577	569	08:01:00	0	-18.7	-8.1	-10.6	-57.69	-43.62	-14.06	-4.63
ERβ1 CDS	Novel-87b	1057	1049	08:01:01	0	-15	-6.9	-8.1	-55.94	-41.88	-14.05	-0.94
ERβ1 CDS	Novel-14	748	740	08:01:01	0	-22.3	-12.4	-9.9	-61.59	-47.56	-14.03	-8.26
ERβ1 CDS	Novel-24	925	917	08:01:01	0	-20.1	-10.8	-9.3	-56.64	-42.69	-13.94	-6.15
ERβ1 CDS	Novel-13	1149	1141	08:01:01	0	-13.3	-2.6	-10.7	-55.99	-42.2	-13.79	0.49
ERβ1 CDS	Novel-56	581	573	08:01:01	0	-12.7	-5.2	-7.5	-54.98	-41.19	-13.78	1.08
ERβ1 CDS	Novel-105	1190	1184	06:00:00	0	-17.3	-11.2	-6.1	-49.76	-36.01	-13.74	-3.55
ERβ1 CDS	Novel-45	1190	1184	06:00:00	0	-16.16	-11	-5.16	-49.76	-36.01	-13.74	-2.41
ERβ1 CDS	Novel-24	263	255	08:01:01	0	-18.3	-9.9	-8.4	-46.73	-33	-13.72	-4.57
ERβ1 CDS	Novel-10	926	918	08:01:00	0	-18.76	-9	-9.76	-56.52	-42.87	-13.65	-5.1
ERβ1 CDS	Novel-126	926	918	08:01:00	0	-18.6	-8.8	-9.8	-56.52	-42.87	-13.65	-4.94
ERβ1 CDS	Novel-129	879	871	08:01:00	0	-6	-5.5	-0.5	-68.15	-54.57	-13.58	7.58
ERβ1 CDS	Novel-35a	583	576	07:00:00	0	-21.9	-7.2	-14.7	-54.26	-40.69	-13.56	-8.33
ERβ1 CDS	Novel-74	564	556	08:01:01	0	-9	-7	-2	-59.82	-46.28	-13.53	4.53
ERβ1 CDS	Novel-61	984	976	08:01:00	0	-15.01	-9.1	-5.91	-59.39	-45.96	-13.43	-1.57
ERβ1 CDS	Novel-28	1780	1772	08:01:01	0	-10.7	-7.2	-3.5	-37.45	-24.02	-13.42	2.72
ERβ1 CDS	Novel-27	1193	1185	08:00:00	0	-19.5	-12.4	-7.1	-49.65	-36.24	-13.4	-6.09
ERβ1 CDS	Novel-51	264	256	08:01:00	0	-15.91	-9.2	-6.71	-46.93	-33.55	-13.37	-2.53
ERβ1 CDS	Novel-7*	1435	1427	08:00:01	0	-23.4	-11.8	-11.6	-51.62	-38.26	-13.35	-10.04
ERβ1 CDS	Novel-114	1209	1201	08:01:01	0	-15.6	-5.4	-10.2	-54.42	-41.07	-13.34	-2.25
ERβ1 CDS	Novel-86	1209	1201	08:01:01	0	-7.44	-5	-2.44	-54.42	-41.07	-13.34	5.9
ERβ1 CDS	Novel-120	763	755	08:01:01	0	-13	-7.5	-5.5	-60.01	-46.73	-13.28	0.28
ERβ1 CDS	Novel-67	85	77	08:01:01	0	-22.6	-6.5	-16.1	-39.67	-26.4	-13.27	-9.32
ERβ1 CDS	Novel-12	215	207	08:01:01	0	-19.1	-6	-13.1	-51.64	-38.38	-13.26	-5.83
ERβ1 CDS	Novel-95	215	207	08:01:01	0	-10.4	-5.5	-4.9	-51.64	-38.38	-13.26	2.86
ERβ1 CDS	Novel-96	215	208	07:00:00	0	-7.5	-5.6	-1.9	-51.64	-38.38	-13.26	5.76
ERβ1 CDS	Novel-112	1148	1140	08:01:01	0	-15.1	-5.3	-9.8	-55.63	-42.41	-13.22	-1.87
ERβ1 CDS	Novel-108	409	401	08:01:00	0	-9.1	-6.9	-2.2	-52.22	-39.01	-13.21	4.11
ERβ1 CDS	Novel-12	1482	1476	06:00:00	0	-18.61	-7.6	-11.01	-55.65	-42.43	-13.21	-5.39
ERβ1 CDS	Novel-101	480	474	06:00:00	0	-16.4	-7.4	-9	-55.37	-42.19	-13.17	-3.22
ERβ1 CDS	Novel-93	480	472	08:01:00	0	-15.8	-6.7	-9.1	-55.37	-42.19	-13.17	-2.62
ERβ1 CDS	Novel-120	838	830	08:01:00	0	-16.6	-6.3	-10.3	-56.17	-43.03	-13.14	-3.46
ERβ1 CDS	Novel-10	528	520	08:01:01	0	-12.59	-5.5	-7.09	-61.93	-48.84	-13.08	0.49
ERβ1 CDS	Novel-52	837	829	08:01:01	0	-15.3	-7	-8.3	-56.73	-43.65	-13.07	-2.22
ERβ1 CDS	Novel-16	1574	1566	08:01:01	0	-10.3	-1.9	-8.4	-53.61	-40.55	-13.06	2.76
ERβ1 CDS	Novel-77	1445	1437	08:01:00	0	-18.9	-10.2	-8.7	-55.08	-42.08	-12.99	-5.9
ERβ1 CDS	Novel-44	1813	1805	08:01:00	0	-17.6	-10.7	-6.9	-31.51	-18.57	-12.93	-4.66
ERβ1 CDS	Novel-125*	1023	1015	08:00:01	0	-18.9	-10.6	-8.3	-55.25	-42.32	-12.92	-5.97
ERβ1 CDS	Novel-64	1023	1015	08:00:01	0	-19.8	-10.6	-9.2	-55.25	-42.32	-12.92	-6.87
ERβ1 CDS	Novel-62	66	58	08:01:01	0	-21.9	-7.7	-14.2	-38.15	-25.26	-12.89	-9
ERβ1 CDS	Novel-44	1321	1313	08:01:01	0	-16.3	-10.1	-6.2	-47.43	-34.57	-12.86	-3.43
ERβ1 CDS	Novel-99	1407	1399	08:01:01	0	-8.9	-5.4	-3.5	-53.19	-40.35	-12.84	3.94
ERβ1 CDS	Novel-46*	35	29	06:00:00	0	-14.1	-7.5	-6.6	-30.41	-17.58	-12.82	-1.27
ERβ1 CDS	Novel-79	1782	1774	08:01:01	0	-18.81	-11.9	-6.91	-37.43	-24.62	-12.81	-5.99
ERβ1 CDS	Novel-79	1008	1001	07:00:01	0	-20	-11.7	-8.3	-60.73	-47.94	-12.79	-7.2
ERβ1 CDS	Novel-112	1619	1611	08:01:00	0	-19.92	-9.7	-10.22	-51.69	-38.92	-12.77	-7.14
ERβ1 CDS	Novel-79	813	805	08:01:01	0	-26.4	-12.7	-13.7	-52.07	-39.36	-12.71	-13.68
ERβ1 CDS	Novel-52	1803	1796	07:00:01	0	-12.6	-7.6	-5	-32.55	-19.85	-12.7	0.1
ERβ1 CDS	Novel-95	1803	1795	08:01:01	0	-6.2	-4.9	-1.3	-32.55	-19.85	-12.7	6.5
ERβ1 CDS	Novel-110	1264	1256	08:01:00	0	-6.3	-3.7	-2.6	-50.15	-37.46	-12.69	6.39
ERβ1 CDS	Novel-87a	1056	1048	08:01:01	0	-12.3	-6.9	-5.4	-57.69	-45.02	-12.67	0.37
ERβ1 CDS	Novel-3a	390	382	08:01:01	0	-10.7	-8.7	-2	-43.52	-30.9	-12.62	1.92
ERβ1 CDS	Novel-3b	390	382	08:01:01	0	-10.7	-8.7	-2	-43.52	-30.9	-12.62	1.92
ERβ1 CDS	Novel-99	938	932	06:00:00	0	-16.81	-6.5	-10.31	-59.8	-47.19	-12.6	-4.2
ERβ1 CDS	Novel-47	939	931	08:01:00	0	-12.7	-7.5	-5.2	-59.85	-47.27	-12.58	-0.11
ERβ1 CDS	Novel-38	1810	1802	08:01:00	0	-11.6	-9.8	-1.8	-31.6	-19.04	-12.55	0.95
ERβ1 CDS	Novel-53	1575	1567	08:01:01	0	-13.5	-5.5	-8	-53.17	-40.62	-12.55	-0.94
ERβ1 CDS	Novel-93	513	505	08:01:01	0	-15.9	-4.7	-11.2	-56.75	-44.2	-12.55	-3.34
ERβ1 CDS	Novel-68	1522	1514	08:01:00	0	-15.9	-11	-4.9	-49.78	-37.25	-12.53	-3.36
ERβ1 CDS	Novel-113	812	804	08:01:01	0	-13.83	-10.7	-3.13	-52.92	-40.4	-12.51	-1.31
ERβ1 CDS	Novel-120	688	680	08:01:01	0	-13.6	-7.6	-6	-51.34	-38.86	-12.47	-1.12
ERβ1 CDS	Novel-17	774	766	08:01:01	0	-11	-4.7	-6.3	-61.5	-49.1	-12.39	1.39
ERβ1 CDS	Novel-44	894	886	08:01:01	0	-8.27	-6.2	-2.07	-66.89	-54.53	-12.35	4.08
ERβ1 CDS	Novel-24	1507	1499	08:01:00	0	-18.49	-12.4	-6.09	-53.47	-41.13	-12.33	-6.15
ERβ1 CDS	Novel-33	544	536	08:01:01	0	-13.5	-6.3	-7.2	-58.36	-46.12	-12.24	-1.25
ERβ1 CDS	Novel-27	1785	1779	06:00:00	0	-15	-7.6	-7.4	-37.41	-25.23	-12.18	-2.81
ERβ1 CDS	Novel-67	1210	1202	08:01:01	0	-21.3	-6.9	-14.4	-54.66	-42.56	-12.1	-9.19
ERβ1 CDS	Novel-58	1128	1121	07:00:01	0	-13.4	-7.6	-5.8	-54.65	-42.6	-12.04	-1.35
ERβ1 CDS	Novel-126	1806	1798	08:01:01	0	-13.5	-6.1	-7.4	-31.84	-19.81	-12.03	-1.46
ERβ1 CDS	Novel-17	1806	1798	08:01:01	0	-6.7	-4.1	-2.6	-31.84	-19.81	-12.03	5.33
ERβ1 CDS	Novel-100	1453	1445	08:01:01	0	-10.4	-5.4	-5	-58.28	-46.26	-12.01	1.61
ERβ1 CDS	Novel-103	1594	1586	08:01:00	0	-11.32	-9.2	-2.12	-53.01	-41.01	-12	0.68
ERβ1 CDS	Novel-68	1594	1586	08:01:00	0	-15.8	-9.4	-6.4	-53.01	-41.01	-12	-3.79
ERβ1 CDS	Novel-1b*	1523	1516	07:00:01	0	-20.5	-9.1	-11.4	-49.73	-37.74	-11.98	-8.51
ERβ1 CDS	Novel-3a	771	763	08:01:01	0	-11.7	-7.2	-4.5	-61.83	-49.88	-11.95	0.25
ERβ1 CDS	Novel-3b	771	763	08:01:01	0	-11.2	-7.2	-4	-61.83	-49.88	-11.95	0.75
ERβ1 CDS	Novel-125*	481	473	08:01:01	0	-15.3	-6.1	-9.2	-56.5	-44.56	-11.94	-3.35
ERβ1 CDS	Novel-64	481	473	08:01:01	0	-15.9	-6.1	-9.8	-56.5	-44.56	-11.94	-3.95
ERβ1 CDS	Novel-103	770	762	08:01:00	0	-17.8	-11.2	-6.6	-61.72	-49.81	-11.91	-5.88
ERβ1 CDS	Novel-118	770	762	08:01:00	0	-17	-10.9	-6.1	-61.72	-49.81	-11.91	-5.08
ERβ1 CDS	Novel-56	1571	1563	08:01:00	0	-11.2	-6.5	-4.7	-50.76	-38.85	-11.91	0.71
ERβ1 CDS	Novel-48	1150	1143	07:00:01	0	-11.41	-5.2	-6.21	-56.04	-44.14	-11.89	0.48
ERβ1 CDS	Novel-120	1085	1077	08:01:00	0	-13.7	-7.6	-6.1	-54.26	-42.41	-11.84	-1.85
ERβ1 CDS	Novel-59	711	704	07:00:01	0	-18.5	-9	-9.5	-55.89	-44.07	-11.82	-6.67
ERβ1 CDS	Novel-83	1405	1399	06:00:00	0	-15.63	-7.7	-7.93	-51.73	-39.91	-11.82	-3.8
ERβ1 CDS	Novel-11	1135	1127	08:01:00	0	-11	-7.9	-3.1	-53.75	-41.95	-11.79	0.79
ERβ1 CDS	Novel-41	1135	1127	08:01:01	0	-19.52	-3.8	-15.72	-53.75	-41.95	-11.79	-7.72
ERβ1 CDS	Novel-96	714	706	08:01:01	0	-6.5	-4.6	-1.9	-55.04	-43.27	-11.77	5.27
ERβ1 CDS	Novel-116	251	243	08:01:01	0	-12.32	-7.1	-5.22	-49.4	-37.64	-11.76	-0.55
ERβ1 CDS	Novel-76	1261	1253	08:01:01	0	-9.02	-5.9	-3.12	-50.78	-39.03	-11.75	2.73
ERβ1 CDS	Novel-94	171	164	07:00:01	0	-10.35	-7.9	-2.45	-44.3	-32.55	-11.75	1.4
ERβ1 CDS	Novel-64	1606	1598	08:01:01	0	-14.16	-3.9	-10.26	-52.6	-40.9	-11.7	-2.46
ERβ1 CDS	Novel-73	1606	1599	07:00:01	0	-12.1	-5	-7.1	-52.6	-40.9	-11.7	-0.39
ERβ1 CDS	Novel-1a	1678	1670	08:00:00	0	-22.36	-13.8	-8.56	-54.69	-43.01	-11.68	-10.67
ERβ1 CDS	Novel-1b	1678	1670	08:00:00	0	-23.76	-13.8	-9.96	-54.69	-43.01	-11.68	-12.07
ERβ1 CDS	Novel-112	1174	1166	08:00:01	0	-20.45	-12.2	-8.25	-52.16	-40.48	-11.67	-8.77
ERβ1 CDS	Novel-61	1174	1167	07:00:01	0	-15.25	-8.9	-6.35	-52.16	-40.48	-11.67	-3.57
ERβ1 CDS	Novel-68	1156	1148	08:01:01	0	-10.71	-5.8	-4.91	-54.9	-43.24	-11.65	0.94
ERβ1 CDS	Novel-97	623	616	07:00:01	0	-14.35	-9.5	-4.85	-55.05	-43.42	-11.63	-2.72
ERβ1 CDS	Novel-76	1173	1165	08:01:01	0	-10.2	-5.9	-4.3	-52.06	-40.44	-11.61	1.41
ERβ1 CDS	Novel-82	1266	1258	08:01:01	0	-6.45	-2.2	-4.25	-49.05	-37.47	-11.57	5.12
ERβ1 CDS	Novel-95	1266	1258	08:01:01	0	-7.51	2.39	-9.9	-49.05	-37.47	-11.57	4.06
ERβ1 CDS	Novel-128	1042	1034	08:01:01	0	-13.4	-6.4	-7	-59.39	-47.83	-11.55	-1.84
ERβ1 CDS	Novel-14	172	164	08:01:00	0	-10.2	-6.4	-3.8	-44.12	-32.57	-11.54	1.34
ERβ1 CDS	Novel-33	172	164	08:01:01	0	-6.9	-3.3	-3.6	-44.12	-32.57	-11.54	4.64
ERβ1 CDS	Novel-103	1417	1410	07:00:01	0	-14.2	-9.6	-4.6	-51.55	-40.04	-11.5	-2.69
ERβ1 CDS	Novel-112	1262	1254	08:00:01	0	-15.3	-11.6	-3.7	-50.47	-38.96	-11.5	-3.79
ERβ1 CDS	Novel-61	1262	1255	07:00:01	0	-15.7	-8.3	-7.4	-50.47	-38.96	-11.5	-4.19
ERβ1 CDS	Novel-20	1776	1770	06:00:00	0	-16.61	-8	-8.61	-37.76	-26.3	-11.46	-5.14
ERβ1 CDS	Novel-25	1595	1587	08:01:01	0	-13.3	-11.4	-1.9	-51.41	-39.98	-11.42	-1.87
ERβ1 CDS	Novel-1a	1524	1516	08:01:01	0	-13.6	-7.9	-5.7	-49.83	-38.44	-11.38	-2.21
ERβ1 CDS	Novel-1b	1524	1516	08:01:01	0	-14.4	-7.9	-6.5	-49.83	-38.44	-11.38	-3.01
ERβ1 CDS	Novel-25	1277	1269	08:01:01	0	-10.6	-7.8	-2.8	-47.21	-35.84	-11.36	0.76
ERβ1 CDS	Novel-92	271	263	08:01:01	0	-10.92	-5.6	-5.32	-47.13	-35.76	-11.36	0.44
ERβ1 CDS	Novel-4	1814	1806	08:01:01	0	-10.2	-5.5	-4.7	-31.46	-20.11	-11.35	1.15
ERβ1 CDS	Novel-106	138	130	08:01:00	0	-14.7	-5.4	-9.3	-52.24	-40.92	-11.31	-3.38
ERβ1 CDS	Novel-23	653	645	08:01:00	0	-7.9	-4.7	-3.2	-53.37	-42.1	-11.26	3.36
ERβ1 CDS	Novel-85	1419	1411	08:01:01	0	-11.6	-4.4	-7.2	-48.36	-37.1	-11.26	-0.33
ERβ1 CDS	Novel-67	1217	1209	08:01:01	0	-17.64	-3.8	-13.84	-52.36	-41.11	-11.24	-6.39
ERβ1 CDS	Novel-81	1089	1081	08:01:01	0	-9.4	-6.3	-3.1	-53.6	-42.38	-11.22	1.82
ERβ1 CDS	Novel-68	1276	1268	08:00:00	0	-20.3	-14.8	-5.5	-47.27	-36.06	-11.21	-9.08
ERβ1 CDS	Novel-84	253	245	08:01:00	0	-12.7	-9.6	-3.1	-47.54	-36.33	-11.21	-1.48
ERβ1 CDS	Novel-25	1138	1130	08:01:01	0	-11.8	-7.8	-4	-54.68	-43.49	-11.18	-0.61
ERβ1 CDS	Novel-75	1106	1099	07:00:00	0	-10.9	-6.3	-4.6	-48.55	-37.44	-11.11	0.21
ERβ1 CDS	Novel-7	1090	1082	08:01:01	0	-13.1	-5	-8.1	-53.53	-42.42	-11.1	-1.99
ERβ1 CDS	Novel-84	510	504	06:00:00	0	-15	-7.4	-7.6	-57.64	-46.56	-11.07	-3.92
ERβ1 CDS	Novel-68	1597	1589	08:00:00	0	-18	-14.1	-3.9	-51.86	-40.88	-10.97	-7.02
ERβ1 CDS	Novel-15b	843	835	08:01:01	0	-22.86	-6.6	-16.26	-59.75	-48.79	-10.95	-11.9
ERβ1 CDS	Novel-71	530	522	08:01:00	0	-15.2	-8.2	-7	-61.35	-50.45	-10.89	-4.3
ERβ1 CDS	Novel-108	37	29	08:01:00	0	-8.2	-7.6	-0.6	-30.48	-19.64	-10.83	2.63
ERβ1 CDS	Novel-42	654	646	08:01:00	0	-13	-7.4	-5.6	-53.48	-42.65	-10.83	-2.16
ERβ1 CDS	Novel-68	1137	1129	08:00:00	0	-19.8	-14.8	-5	-54.67	-43.88	-10.78	-9.01
ERβ1 CDS	Novel-43	174	166	08:01:01	0	-11.9	-5.4	-6.5	-44.35	-33.59	-10.75	-1.14
ERβ1 CDS	Novel-128	1267	1259	08:01:00	0	-10.1	-6.5	-3.6	-49.37	-38.7	-10.67	0.57
ERβ1 CDS	Novel-16	1304	1296	08:01:01	0	-8.46	-2.1	-6.36	-52.19	-41.51	-10.67	2.21
ERβ1 CDS	Novel-59	247	239	08:00:01	0	-24.7	-11.3	-13.4	-52.74	-42.07	-10.66	-14.03
ERβ1 CDS	Novel-111	501	493	08:01:01	0	-15.15	-9.1	-6.05	-55.88	-45.27	-10.61	-4.53
ERβ1 CDS	Novel-123	1133	1125	08:01:01	0	-10.25	-5.9	-4.35	-54.76	-44.16	-10.59	0.34
ERβ1 CDS	Novel-108	1825	1817	08:01:00	0	-13.34	-1.94	-11.4	-27.36	-16.78	-10.58	-2.75
ERβ1 CDS	Novel-30	632	624	08:01:00	0	-11.7	-5.2	-6.5	-55.14	-44.55	-10.58	-1.11
ERβ1 CDS	Novel-52	1680	1672	08:01:01	0	-9.67	-1.77	-7.9	-54.41	-43.86	-10.55	0.88
ERβ1 CDS	Novel-29a	93	85	08:01:01	0	-24.1	-5.6	-18.5	-44.79	-34.27	-10.51	-13.58
ERβ1 CDS	Novel-39	459	451	08:01:01	0	-9	-5.7	-3.3	-53.89	-43.38	-10.5	1.5
ERβ1 CDS	Novel-121	498	492	06:00:00	0	-12.81	-10	-2.81	-55.01	-44.52	-10.49	-2.31
ERβ1 CDS	Novel-48	949	942	07:00:01	0	-12.3	-5.2	-7.1	-60.62	-50.12	-10.49	-1.8
ERβ1 CDS	Novel-53	231	223	08:01:01	0	-24.4	-12.2	-12.2	-48.57	-38.08	-10.49	-13.9
ERβ1 CDS	Novel-55	949	941	08:01:00	0	-11.9	-5.7	-6.2	-60.62	-50.12	-10.49	-1.4
ERβ1 CDS	Novel-67	132	125	07:00:01	0	-22.9	-8.6	-14.3	-51.55	-41.05	-10.49	-12.4
ERβ1 CDS	Novel-84	460	452	08:01:01	0	-8.4	-6.8	-1.6	-54.71	-44.22	-10.49	2.09
ERβ1 CDS	Novel-42	988	980	08:01:01	0	-13.35	-7.4	-5.95	-58.97	-48.5	-10.46	-2.88
ERβ1 CDS	Novel-60	1298	1290	08:01:01	0	-2.5	-1.9	-0.6	-51.55	-41.14	-10.41	7.91
ERβ1 CDS	Novel-94	1298	1290	08:01:01	0	-6.8	-4.4	-2.4	-51.55	-41.14	-10.41	3.61
ERβ1 CDS	Novel-1b*	43	35	08:01:00	0	-13.84	-9.4	-4.44	-30.5	-20.1	-10.39	-3.44
ERβ1 CDS	Novel-21	737	730	07:00:01	0	-9.7	-9.1	-0.6	-57.81	-47.42	-10.38	0.68
ERβ1 CDS	Novel-55	739	731	08:01:01	0	-15.9	-7.1	-8.8	-59.33	-48.95	-10.37	-5.52
ERβ1 CDS	Novel-46	1598	1592	06:00:00	0	-14.2	-8.3	-5.9	-51.83	-41.46	-10.36	-3.83
ERβ1 CDS	Novel-33	625	617	08:01:01	0	-9.66	-2.8	-6.86	-55.29	-44.97	-10.32	0.66
ERβ1 CDS	Novel-124	1763	1755	08:01:01	0	-22.1	-9.9	-12.2	-43.2	-32.89	-10.31	-11.78
ERβ1 CDS	Novel-39	1113	1105	08:01:00	0	-10.9	-6.3	-4.6	-50.23	-39.93	-10.3	-0.59
ERβ1 CDS	Novel-77	1036	1030	06:00:00	0	-15.4	-11.1	-4.3	-56.24	-45.95	-10.29	-5.1
ERβ1 CDS	Novel-112	1760	1752	08:01:00	0	-19.16	-10.3	-8.86	-43.24	-32.95	-10.28	-8.87
ERβ1 CDS	Novel-101	1055	1047	08:01:01	0	-12.4	-8	-4.4	-54.97	-44.69	-10.27	-2.12
ERβ1 CDS	Novel-119	1054	1047	07:00:01	0	-15.4	-9.1	-6.3	-53.59	-43.31	-10.27	-5.12
ERβ1 CDS	Novel-18	1055	1047	08:01:01	0	-9.53	-6	-3.53	-54.97	-44.69	-10.27	0.74
ERβ1 CDS	Novel-35a	1169	1161	08:00:01	0	-18.7	-9.1	-9.6	-50.87	-40.59	-10.27	-8.42
ERβ1 CDS	Novel-12	454	446	08:01:01	0	-9.41	-6.8	-2.61	-53.39	-43.13	-10.26	0.85
ERβ1 CDS	Novel-10	44	36	08:01:01	0	-11.39	-7.2	-4.19	-30.51	-20.38	-10.12	-1.26
ERβ1 CDS	Novel-126	44	36	08:01:01	0	-14.2	-5.2	-9	-30.51	-20.38	-10.12	-4.07
ERβ1 CDS	Novel-31	807	799	08:01:01	0	-13.31	-9.1	-4.21	-53.9	-43.83	-10.07	-3.23
ERβ1 CDS	Novel-51	287	281	06:00:00	0	-15.3	-11.9	-3.4	-41.73	-31.69	-10.04	-5.25
ERβ1 CDS	Novel-103	286	278	08:01:00	0	-17.1	-10.2	-6.9	-41.94	-31.9	-10.03	-7.06
ERβ1 CDS	Novel-17	217	209	08:01:01	0	-12.12	-2.3	-9.82	-51.56	-41.54	-10.02	-2.09
ERβ1 CDS	Novel-117	168	160	08:01:01	0	-10.5	-6.7	-3.8	-44.23	-34.21	-10.01	-0.48
ERβ1 CDS	Novel-127	27	19	08:01:01	0	-9.9	-8.6	-1.3	-30.13	-20.13	-10	0.1
ERβ1 CDS	Novel-126	662	654	08:01:01	0	-19.6	-6.4	-13.2	-49.72	-39.75	-9.96	-9.63
ERβ1 CDS	Novel-74	662	655	07:00:01	0	-9.3	-8.8	-0.5	-49.72	-39.75	-9.96	0.66
ERβ1 CDS	Novel-8	662	656	06:00:00	0	-13.79	-7	-6.79	-49.72	-39.75	-9.96	-3.82
ERβ1 CDS	Novel-122	1302	1295	07:00:01	0	-10	-5.9	-4.1	-52.12	-42.2	-9.92	-0.077
ERβ1 CDS	Novel-52	496	490	06:00:00	0	-15.22	-8.6	-6.62	-54.27	-44.34	-9.92	-5.29
ERβ1 CDS	Novel-61	1302	1294	08:01:01	0	-10.4	-6.4	-4	-52.12	-42.2	-9.92	-0.47
ERβ1 CDS	Novel-81	1328	1322	06:00:00	0	-15.6	-7.7	-7.9	-44.82	-34.96	-9.86	-5.73
ERβ1 CDS	Novel-122	1402	1394	08:01:01	0	-6.99	-3.1	-3.89	-51.48	-41.63	-9.84	2.85
ERβ1 CDS	Novel-102	1563	1555	08:01:00	0	-11.8	-5.7	-6.1	-49.1	-39.27	-9.82	-1.97
ERβ1 CDS	Novel-116	1160	1152	08:00:01	0	-16.74	-11.2	-5.54	-53.5	-43.68	-9.81	-6.92
ERβ1 CDS	Novel-77	1105	1097	08:01:01	0	-8.2	-5.5	-2.7	-48.6	-38.78	-9.81	1.61
ERβ1 CDS	Novel-93	1248	1240	08:01:00	0	-9.8	-6.3	-3.5	-54.37	-44.57	-9.8	0.0089
ERβ1 CDS	Novel-59*	448	440	08:01:01	0	-2.8	-2.9	0.1	-56.89	-47.11	-9.77	6.97
ERβ1 CDS	Novel-66	1565	1558	07:00:00	0	-8.7	-5.1	-3.6	-49.07	-39.3	-9.77	1.07
ERβ1 CDS	Novel-83	1565	1557	08:01:01	0	-13.1	-4.5	-8.6	-49.07	-39.3	-9.77	-3.32
ERβ1 CDS	Novel-76	1112	1104	08:01:01	0	-10.6	0.3	-10.9	-50.53	-40.83	-9.69	-0.9
ERβ1 CDS	Novel-10	1681	1673	08:01:00	0	-13.54	-10.1	-3.44	-54.05	-44.39	-9.66	-3.87
ERβ1 CDS	Novel-11	166	158	08:01:01	0	-8.4	-5.7	-2.7	-48.07	-38.47	-9.6	1.2
ERβ1 CDS	Novel-50	166	158	08:00:01	0	-15.95	-11.2	-4.75	-48.07	-38.47	-9.6	-6.34
ERβ1 CDS	Novel-67	605	597	08:01:01	0	-15.3	-2.7	-12.6	-55.68	-46.07	-9.6	-5.69
ERβ1 CDS	Novel-13	600	592	08:01:01	0	-17.3	-4.9	-12.4	-54.2	-44.6	-9.59	-7.7
ERβ1 CDS	Novel-46*	801	793	08:01:01	0	-12.6	-7.2	-5.4	-52.98	-43.4	-9.58	-3.01
ERβ1 CDS	Novel-103	23	15	08:01:00	0	-14.34	-11.1	-3.24	-30.12	-20.56	-9.55	-4.78
ERβ1 CDS	Novel-67	650	642	08:01:00	0	-19.33	-7.3	-12.03	-51.01	-41.46	-9.55	-9.77
ERβ1 CDS	Novel-46*	1827	1819	08:01:00	0	-15.7	-8.1	-7.6	-26.55	-17.01	-9.54	-6.15
ERβ1 CDS	Novel-82	1567	1559	08:01:01	0	-4.16	-3	-1.16	-48.7	-39.15	-9.54	5.38
ERβ1 CDS	Novel-63	783	775	08:01:01	0	-18.3	-9.4	-8.9	-55.21	-45.79	-9.42	-8.88
ERβ1 CDS	Novel-98	1109	1101	08:01:01	0	-11.41	-6.5	-4.91	-49.05	-39.63	-9.41	-1.99
ERβ1 CDS	Novel-126	225	217	08:01:01	0	-15.51	-7.6	-7.91	-49.18	-39.78	-9.4	-6.1
ERβ1 CDS	Novel-14	1144	1136	08:01:00	0	-13.47	-9.5	-3.97	-56.66	-47.27	-9.38	-4.08
ERβ1 CDS	Novel-49	1530	1524	06:00:00	0	-8.12	-3.6	-4.52	-51.55	-42.17	-9.38	1.26
ERβ1 CDS	Novel-86	1530	1522	08:01:01	0	-8.2	-7.4	-0.8	-51.55	-42.17	-9.38	1.18
ERβ1 CDS	Novel-66	1330	1322	08:01:01	0	-6.3	-3.4	-2.9	-44.68	-35.32	-9.36	3.06
ERβ1 CDS	Novel-12	1525	1518	07:00:00	0	-19.2	-10.7	-8.5	-50.3	-40.94	-9.35	-9.84
ERβ1 CDS	Novel-93	1233	1225	08:01:00	0	-10.4	-5.2	-5.2	-50.66	-41.31	-9.34	-1.05
ERβ1 CDS	Novel-14	726	718	08:01:00	0	-13.4	-7.6	-5.8	-52.82	-43.49	-9.33	-4.06
ERβ1 CDS	Novel-33	726	718	08:01:01	0	-7.64	-2.7	-4.94	-52.82	-43.49	-9.33	1.69
ERβ1 CDS	Novel-17	777	769	08:01:01	0	-10.72	-3.42	-7.3	-57.77	-48.46	-9.31	-1.4
ERβ1 CDS	Novel-33	778	770	08:01:01	0	-9.51	-3.5	-6.01	-57.01	-47.71	-9.3	-0.2
ERβ1 CDS	Novel-75	1531	1523	08:01:01	0	-4.9	-4.2	-0.7	-51.81	-42.51	-9.29	4.39
ERβ1 CDS	Novel-78	490	482	08:01:00	0	-6.8	-5.7	-1.1	-54.59	-45.3	-9.29	2.49
ERβ1 CDS	Novel-121	1115	1107	08:01:01	0	-19.3	-7	-12.3	-50.55	-41.27	-9.28	-10.01
ERβ1 CDS	Novel-127	1285	1277	08:01:00	0	-12.6	-9.2	-3.4	-48.2	-38.94	-9.26	-3.33
ERβ1 CDS	Novel-23	292	284	08:01:01	0	-7	-4.3	-2.7	-43.58	-34.47	-9.11	2.11
ERβ1 CDS	Novel-68	1516	1508	08:01:00	0	-12.82	-7.3	-5.52	-50.99	-41.89	-9.1	-3.71
ERβ1 CDS	Novel-125	1342	1334	08:01:00	0	-10.1	-5.8	-4.3	-46.33	-37.24	-9.09	-1
ERβ1 CDS	Novel-64	234	227	07:00:01	0	-14.6	-8.7	-5.9	-48.26	-39.2	-9.05	-5.54
ERβ1 CDS	Novel-26	1526	1518	08:01:01	0	-17.89	-7	-10.89	-51.67	-42.63	-9.03	-8.85
ERβ1 CDS	Novel-50	281	273	08:01:01	0	-16.8	-10.9	-5.9	-49.07	-40.06	-9	-7.79
ERβ1 CDS	Novel-15a	844	836	08:01:01	0	-23.56	-5.2	-18.36	-56.49	-47.54	-8.95	-14.6
ERβ1 CDS	Novel-5	555	547	08:01:01	0	-11.3	-8.6	-2.7	-59.99	-51.04	-8.95	-2.34
ERβ1 CDS	Novel-89	873	865	08:01:01	0	-6.4	-5	-1.4	-63.04	-54.1	-8.93	2.53
ERβ1 CDS	Novel-19	637	630	07:00:01	0	-10.23	-4.3	-5.93	-52.11	-43.23	-8.87	-1.35
ERβ1 CDS	Novel-66	637	629	08:00:01	0	-10.4	-5.4	-5	-52.11	-43.23	-8.87	-1.52
ERβ1 CDS	Novel-1b*	48	40	08:00:00	0	-23.9	-16	-7.9	-33.08	-24.24	-8.84	-15.05
ERβ1 CDS	Novel-68	1519	1511	08:01:00	0	-11.52	-7.3	-4.22	-50.06	-41.22	-8.83	-2.68
ERβ1 CDS	Novel-77	257	251	06:00:00	0	-17.3	-11.1	-6.2	-46.92	-38.13	-8.78	-8.51
ERβ1 CDS	Novel-87b	947	941	06:00:00	0	-14.76	-5	-9.76	-60.21	-51.42	-8.78	-5.97
ERβ1 CDS	Novel-89	663	655	08:01:01	0	-8	-4.8	-3.2	-49.56	-40.79	-8.77	0.77
ERβ1 CDS	Novel-92	601	593	08:01:01	0	-12.62	-2.8	-9.82	-55.62	-46.89	-8.73	-3.88
ERβ1 CDS	Novel-9	601	593	08:01:00	0	-17.1	-5.4	-11.7	-55.62	-46.89	-8.73	-8.36
ERβ1 CDS	Novel-67	872	864	08:01:01	0	-22.51	-7.1	-15.41	-62.58	-53.85	-8.72	-13.78
ERβ1 CDS	Novel-35a	1398	1390	08:01:01	0	-9.09	-4.8	-4.29	-49.75	-41.04	-8.7	-0.38
ERβ1 CDS	Novel-18	639	631	08:01:01	0	-14.36	-3.7	-10.66	-52.93	-44.24	-8.69	-5.66
ERβ1 CDS	Novel-92	639	632	07:00:00	0	-14.9	-9.6	-5.3	-52.93	-44.24	-8.69	-6.2
ERβ1 CDS	Novel-90	1396	1390	06:00:00	0	-18.4	-8.6	-9.8	-49.58	-40.96	-8.61	-9.78
ERβ1 CDS	Novel-24	350	343	07:00:01	0	-19.2	-13	-6.2	-42.46	-33.86	-8.6	-10.59
ERβ1 CDS	Novel-52	1335	1327	08:01:00	0	-11.3	-8.8	-2.5	-43.46	-34.9	-8.55	-2.74
ERβ1 CDS	Novel-126	242	234	08:01:01	0	-16.3	-7.6	-8.7	-51.86	-43.32	-8.54	-7.75
ERβ1 CDS	Novel-85	275	267	08:01:01	0	-10.59	-5.4	-5.19	-46.96	-38.5	-8.45	-2.13
ERβ1 CDS	Novel-68	1513	1507	06:00:00	0	-16	-9.1	-6.9	-51.82	-43.37	-8.44	-7.55
ERβ1 CDS	Novel-129	1512	1504	08:01:00	0	-15.9	-8.6	-7.3	-51.92	-43.49	-8.43	-7.46
ERβ1 CDS	Novel-13	236	228	08:01:01	0	-17.63	-7	-10.63	-49.14	-40.77	-8.37	-9.25
ERβ1 CDS	Novel-3a	236	228	08:01:01	0	-14.3	-12.3	-2	-49.14	-40.77	-8.37	-5.92
ERβ1 CDS	Novel-3b	236	228	08:01:01	0	-14.3	-12.3	-2	-49.14	-40.77	-8.37	-5.92
ERβ1 CDS	Novel-12	615	607	08:01:01	0	-15.51	-6	-9.51	-59.61	-51.25	-8.35	-7.15
ERβ1 CDS	Novel-52	602	594	08:01:01	0	-10.4	-2.7	-7.7	-55.65	-47.38	-8.26	-2.13
ERβ1 CDS	Novel-88	353	347	06:00:00	0	-11.71	-9	-2.71	-42.66	-34.41	-8.25	-3.45
ERβ1 CDS	Novel-109	856	848	08:01:01	0	-6.8	-3.4	-3.4	-59.82	-51.61	-8.21	1.41
ERβ1 CDS	Novel-83	430	422	08:01:01	0	-20.2	-6.9	-13.3	-49.54	-41.35	-8.19	-12
ERβ1 CDS	Novel-51	1274	1266	08:01:01	0	-10.75	-8.2	-2.55	-47.83	-39.66	-8.17	-2.57
ERβ1 CDS	Novel-26	867	860	07:00:00	0	-16.73	-11.3	-5.43	-62.25	-54.14	-8.11	-8.61
ERβ1 CDS	Novel-107	855	848	07:00:00	0	-15.5	-6.8	-8.7	-59.53	-51.5	-8.02	-7.47
ERβ1 CDS	Novel-4	1702	1694	08:01:01	0	-13.6	-5.4	-8.2	-48.58	-40.56	-8.02	-5.57
ERβ1 CDS	Novel-60	160	152	08:00:01	0	-7.6	-5.8	-1.8	-48.57	-40.54	-8.02	0.42
ERβ1 CDS	Novel-82	160	152	08:01:01	0	-3.2	-2.8	-0.4	-48.57	-40.54	-8.02	4.82
ERβ1 CDS	Novel-128	664	657	07:00:00	0	-15.15	-8.4	-6.75	-49.61	-41.65	-7.95	-7.19
ERβ1 CDS	Novel-126	358	350	08:00:00	0	-19.7	-13.8	-5.9	-42.84	-34.92	-7.92	-11.77
ERβ1 CDS	Novel-53	1704	1696	08:01:01	0	-17.2	-10	-7.2	-47.56	-39.64	-7.92	-9.27
ERβ1 CDS	Novel-74	358	352	06:00:00	0	-12.16	-9.1	-3.06	-42.84	-34.92	-7.92	-4.23
ERβ1 CDS	Novel-7	431	423	08:01:00	0	-14.59	-8.3	-6.29	-49.54	-41.64	-7.89	-6.69
ERβ1 CDS	Novel-57	152	144	08:01:00	0	-14.7	-5.3	-9.4	-47.93	-40.09	-7.84	-6.85
ERβ1 CDS	Novel-88	297	289	08:01:01	0	-15.8	-9.5	-6.3	-42.72	-34.88	-7.84	-7.95
ERβ1 CDS	Novel-32	141	133	08:01:01	0	-3.6	-1.9	-1.7	-51.6	-43.79	-7.8	4.2
ERβ1 CDS	Novel-79	1517	1509	08:01:01	0	-18.2	-9	-9.2	-49.97	-42.19	-7.77	-10.42
ERβ1 CDS	Novel-110	432	424	08:01:00	0	-6.6	-6.1	-0.5	-49.62	-41.85	-7.76	1.16
ERβ1 CDS	Novel-124	1372	1364	08:01:01	0	-12.8	-6.1	-6.7	-49.05	-41.4	-7.65	-5.14
ERβ1 CDS	Novel-123	1164	1156	08:01:01	0	-11.99	-5.1	-6.89	-52.7	-45.09	-7.61	-4.37
ERβ1 CDS	Novel-27	1758	1750	08:01:01	0	-12.4	-6.4	-6	-43.45	-35.83	-7.61	-4.78
ERβ1 CDS	Novel-88	857	849	08:01:01	0	-12.47	-6.2	-6.27	-60	-52.52	-7.48	-4.98
ERβ1 CDS	Novel-78	1795	1787	08:01:01	0	-7.3	-7	-0.3	-33.33	-25.86	-7.46	0.16
ERβ1 CDS	Novel-10	1388	1382	06:00:00	0	-10.9	-9.3	-1.6	-48.44	-41.01	-7.43	-3.46
ERβ1 CDS	Novel-123	176	168	08:00:01	0	-14.7	-6.7	-8	-44.39	-36.98	-7.41	-7.28
ERβ1 CDS	Novel-13	435	428	07:00:01	0	-16.89	-8.1	-8.79	-51.76	-44.38	-7.37	-9.51
ERβ1 CDS	Novel-1b*	435	428	07:00:01	0	-24.7	-9.4	-15.3	-51.76	-44.38	-7.37	-17.32
ERβ1 CDS	Novel-2	335	327	08:01:01	0	-10.8	-5.1	-5.7	-44.2	-36.83	-7.36	-3.43
ERβ1 CDS	Novel-69	1234	1226	08:01:00	0	-19.5	-7.4	-12.1	-50.71	-43.37	-7.33	-12.16
ERβ1 CDS	Novel-61	854	846	08:01:01	0	-8.2	-3.7	-4.5	-59.25	-51.93	-7.32	-0.87
ERβ1 CDS	Novel-43	1239	1233	06:00:00	0	-9.6	-4.4	-5.2	-50.59	-43.31	-7.28	-2.31
ERβ1 CDS	Novel-108	1383	1377	06:00:00	0	-8	-8.1	0.1	-47.14	-39.86	-7.27	-0.72
ERβ1 CDS	Novel-30	485	477	08:01:01	0	-9.5	-5.5	-4	-57.64	-50.4	-7.24	-2.25
ERβ1 CDS	Novel-109	1387	1379	08:01:01	0	-7.9	-7.9	0	-49.42	-42.2	-7.22	-0.67
ERβ1 CDS	Novel-130	1387	1379	08:01:00	0	-12	-8.1	-3.9	-49.42	-42.2	-7.22	-4.77
ERβ1 CDS	Novel-11	492	484	08:01:00	0	-11.21	-6	-5.21	-54.55	-47.36	-7.19	-4.01
ERβ1 CDS	Novel-95	1343	1335	08:01:00	0	-9.9	-8.5	-1.4	-46.08	-38.91	-7.16	-2.73
ERβ1 CDS	Novel-111	1002	994	08:01:01	0	-16	-7.6	-8.4	-61.17	-54.07	-7.1	-8.89
ERβ1 CDS	Novel-67	187	179	08:01:01	0	-22	-7.3	-14.7	-46.55	-39.45	-7.09	-14.9
ERβ1 CDS	Novel-126	334	326	08:01:01	0	-14.7	-8	-6.7	-43.48	-36.43	-7.05	-7.64
ERβ1 CDS	Novel-67	418	410	08:01:01	0	-16.34	-4.7	-11.64	-50.86	-43.84	-7.01	-9.32
ERβ1 CDS	Novel-108	1687	1680	07:00:01	0	-14.75	-10.3	-4.45	-47.92	-40.91	-7	-7.74
ERβ1 CDS	Novel-86	1693	1686	07:00:00	0	-14.9	-7.7	-7.2	-49.66	-42.7	-6.96	-7.93
ERβ1 CDS	Novel-29a	344	336	08:01:01	0	-26.21	-8.5	-17.71	-42.45	-35.65	-6.79	-19.41
ERβ1 CDS	Novel-122	1394	1386	08:01:01	0	-11.71	-7.3	-4.41	-51.39	-44.71	-6.68	-5.02
ERβ1 CDS	Novel-124	1755	1747	08:01:01	0	-14.23	-9.9	-4.33	-41.55	-34.9	-6.65	-7.57
ERβ1 CDS	Novel-12	860	854	06:00:00	0	-16.3	-7.6	-8.7	-60.48	-53.84	-6.64	-9.65
ERβ1 CDS	Novel-46*	1689	1681	08:01:01	0	-14.31	-8.4	-5.91	-47.85	-41.2	-6.64	-7.66
ERβ1 CDS	Novel-51*	1689	1681	08:01:01	0	-12.06	-8.6	-3.46	-47.85	-41.2	-6.64	-5.41
ERβ1 CDS	Novel-74	1381	1373	08:01:01	0	-7.3	-6.3	-1	-48.27	-41.7	-6.56	-0.73
ERβ1 CDS	Novel-60	850	842	08:00:00	0	-8.96	-6.1	-2.86	-58.37	-51.83	-6.53	-2.42
ERβ1 CDS	Novel-80	846	839	07:00:00	0	-9.9	-5	-4.9	-57.24	-50.7	-6.53	-3.36
ERβ1 CDS	Novel-94	850	842	08:01:01	0	-16.4	1.1	-17.5	-58.37	-51.83	-6.53	-9.86
ERβ1 CDS	Novel-53	1735	1727	08:01:01	0	-22.8	-8.7	-14.1	-42.82	-36.35	-6.46	-16.33
ERβ1 CDS	Novel-128	179	171	08:01:01	0	-8.7	-1.5	-7.2	-47.27	-40.87	-6.4	-2.29
ERβ1 CDS	Novel-10	306	299	07:00:01	0	-14.3	-9	-5.3	-38.81	-32.47	-6.34	-7.95
ERβ1 CDS	Novel-73	1374	1366	08:01:00	0	-7.1	-3.7	-3.4	-48.86	-42.56	-6.29	-0.8
ERβ1 CDS	Novel-51	1734	1726	08:01:01	0	-10.1	-8.8	-1.3	-44.66	-38.46	-6.19	-3.9
ERβ1 CDS	Novel-7	146	138	08:01:01	0	-10.77	-2.8	-7.97	-48.65	-42.45	-6.19	-4.57
ERβ1 CDS	Novel-122	278	270	08:01:01	0	-12.5	-6.3	-6.2	-47.2	-41.08	-6.11	-6.38
ERβ1 CDS	Novel-62	126	118	08:01:00	0	-15.2	-5.1	-10.1	-51.37	-45.44	-5.93	-9.26
ERβ1 CDS	Novel-33	1344	1336	08:01:01	0	-5.35	-2.7	-2.65	-44.92	-39.04	-5.88	0.53
ERβ1 CDS	Novel-1a	440	432	08:01:01	0	-11.3	-8	-3.3	-54.98	-49.12	-5.86	-5.43
ERβ1 CDS	Novel-1b	440	432	08:01:01	0	-12.5	-8	-4.5	-54.98	-49.12	-5.86	-6.63
ERβ1 CDS	Novel-26	316	310	06:00:00	0	-21.15	-11.1	-10.05	-42.66	-36.89	-5.77	-15.37
ERβ1 CDS	Novel-127	319	311	08:01:00	0	-13.5	-9.8	-3.7	-41.6	-35.89	-5.71	-7.78
ERβ1 CDS	Novel-67	323	315	08:01:00	0	-29.09	-8	-21.09	-41.97	-36.28	-5.68	-23.4
ERβ1 CDS	Novel-51*	185	177	08:01:01	0	-15.8	-8	-7.8	-47.82	-42.18	-5.64	-10.15
ERβ1 CDS	Novel-111	325	317	08:01:00	0	-13.41	-10.2	-3.21	-44.27	-38.69	-5.57	-7.83
ERβ1 CDS	Novel-127	1538	1531	07:00:01	0	-12.34	-9.8	-2.54	-48.9	-43.35	-5.55	-6.78
ERβ1 CDS	Novel-127	1737	1729	08:01:01	0	-16.6	-10.1	-6.5	-43.52	-38.14	-5.37	-11.22
ERβ1 CDS	Novel-12	1352	1344	08:01:01	0	-17.91	-4.4	-13.51	-45.06	-40.07	-4.99	-12.91
ERβ1 CDS	Novel-88	1377	1369	08:01:01	0	-11.2	-7.2	-4	-48.58	-43.67	-4.9	-6.29
ERβ1 CDS	Novel-109	305	297	08:00:01	0	-7.9	-7.8	-0.1	-38.81	-33.92	-4.89	-3
ERβ1 CDS	Novel-101	1166	1158	08:01:01	0	-12	-6.5	-5.5	-50.82	-46.25	-4.57	-7.42
ERβ1 CDS	Novel-69	1166	1158	08:01:01	0	-9.7	-2.4	-7.3	-50.82	-46.25	-4.57	-5.12
ERβ1 CDS	Novel-89	1362	1355	07:00:00	0	-8.1	-5.7	-2.4	-45.6	-41.13	-4.46	-3.63
ERβ1 CDS	Novel-127	1363	1355	08:01:01	0	-13.75	-5.1	-8.65	-46.12	-41.71	-4.4	-9.34
ERβ1 CDS	Novel-26	1712	1704	08:01:01	0	-15.8	-8.6	-7.2	-45.88	-41.93	-3.95	-11.84
ERβ1 CDS	Novel-77	1711	1704	07:00:01	0	-14.11	-10	-4.11	-47.1	-43.27	-3.82	-10.28
ERβ1 CDS	Novel-88	1711	1703	08:01:00	0	-9.7	-7.9	-1.8	-47.1	-43.27	-3.82	-5.87
ERβ1 CDS	Novel-111	1716	1708	08:01:01	0	-13.69	-9.6	-4.09	-44.58	-40.8	-3.78	-9.9
ERβ1 CDS	Novel-28	423	415	08:01:00	0	-10.53	-6.9	-3.63	-50.81	-47.16	-3.64	-6.88
ERβ1 CDS	Novel-42	423	415	08:01:00	0	-11.53	-7.9	-3.63	-50.81	-47.16	-3.64	-7.88
ERβ1 CDS	Novel-98	111	103	08:01:00	0	-10.6	-8	-2.6	-44.83	-41.91	-2.92	-7.67
ERβ1 CDS	Novel-112	1709	1702	07:00:00	0	-15.23	-11.1	-4.13	-48.1	-45.33	-2.76	-12.46
ERβ1 CDS	Novel-61	1709	1701	08:00:00	0	-21.4	-13.2	-8.2	-48.1	-45.33	-2.76	-18.63
ERβ1 CDS	Novel-75	416	408	08:01:00	0	-10.1	-8	-2.1	-50.88	-48.22	-2.66	-7.43
ERβ1 CDS	Novel-81	99	91	08:01:00	0	-11.01	-8.3	-2.71	-46.76	-44.14	-2.61	-8.39
ERβ1 CDS	Novel-73	303	295	08:00:00	0	-14.3	-7.7	-6.6	-38.82	-36.37	-2.45	-11.84
ERβ1 5'UTR	Novel-55	121	113	08:00:00	0	-17.2	-11	-6.2	-34.64	-20.05	-14.59	-2.6
ERβ1 5'UTR	Novel-127	134	126	08:01:01	0	-20.7	-9.2	-11.5	-33.9	-21.63	-12.27	-8.42
ERβ1 5'UTR	Novel-42	132	124	08:01:01	0	-16.6	-11.2	-5.4	-33.9	-21.67	-12.23	-4.36
ERβ1 5'UTR	Novel-53	132	124	08:01:01	0	-19.52	-7.3	-12.22	-33.9	-21.67	-12.23	-7.28
ERβ1 5'UTR	Novel-94	132	124	08:01:01	0	-9.5	-4.9	-4.6	-33.9	-21.67	-12.23	2.73
ERβ1 5'UTR	Novel-114	125	117	08:01:01	0	-9.2	-5.3	-3.9	-33.93	-22.01	-11.92	2.72
ERβ1 5'UTR	Novel-25	101	95	06:00:00	0	-11.5	-10.8	-0.7	-44.42	-32.54	-11.87	0.37
ERβ1 5'UTR	Novel-38	101	93	08:01:01	0	-13	-9.6	-3.4	-44.42	-32.54	-11.87	-1.12
ERβ1 5'UTR	Novel-1a	140	132	08:01:01	0	-20.08	-7.7	-12.38	-32.35	-20.88	-11.46	-8.61
ERβ1 5'UTR	Novel-1b	140	132	08:01:01	0	-20.08	-7.7	-12.38	-32.35	-20.88	-11.46	-8.61
ERβ1 5'UTR	Novel-83	118	110	08:01:00	0	-25.4	-6.7	-18.7	-35.25	-23.83	-11.41	-13.98
ERβ1 5'UTR	Novel-68	77	69	08:01:01	0	-13.12	-8	-5.12	-46.09	-34.7	-11.38	-1.73
ERβ1 5'UTR	Novel-103	106	98	08:01:00	0	-16	-8.9	-7.1	-39.37	-28.1	-11.26	-4.73
ERβ1 5'UTR	Novel-125	111	105	06:00:00	0	-13.4	-8	-5.4	-36.76	-25.52	-11.24	-2.15
ERβ1 5'UTR	Novel-124	38	30	08:01:01	0	-11.7	-4.8	-6.9	-30.4	-20.13	-10.26	-1.43
ERβ1 5'UTR	Novel-67	38	31	07:00:01	0	-20.2	-6.8	-13.4	-30.4	-20.13	-10.26	-9.93
ERβ1 5'UTR	Novel-46	75	69	06:00:00	0	-13.2	-7.7	-5.5	-46.03	-36.07	-9.96	-3.23
ERβ1 5'UTR	Novel-10	141	133	08:01:01	0	-10.2	-6.7	-3.5	-31.68	-21.86	-9.81	-0.38
ERβ1 5'UTR	Novel-68	74	66	08:00:00	0	-20.52	-14.1	-6.42	-46.02	-36.2	-9.81	-10.7
ERβ1 5'UTR	Novel-126	100	92	08:01:01	0	-12.9	-8.5	-4.4	-46.46	-36.72	-9.74	-3.15
ERβ1 5'UTR	Novel-74	100	93	07:00:01	0	-14.6	-10.9	-3.7	-46.46	-36.72	-9.74	-4.85
ERβ1 5'UTR	Novel-7	148	141	07:00:00	0	-14.8	-8.8	-6	-30.63	-21.82	-8.8	-5.99
ERβ1 5'UTR	Novel-12	149	141	08:01:01	0	-14.8	-8.8	-6	-30.51	-21.78	-8.72	-6.07
ERβ1 5'UTR	Novel-41	149	141	08:01:01	0	-18.84	-4.1	-14.74	-30.51	-21.78	-8.72	-10.11
ERβ1 5'UTR	Novel-52	150	144	06:00:00	0	-15.5	-8.6	-6.9	-30.49	-21.81	-8.68	-6.81
ERβ1 5'UTR	Novel-88	89	81	08:01:01	0	-11.7	-6.2	-5.5	-47.41	-38.96	-8.45	-3.24
ERβ1 5'UTR	Novel-98	89	81	08:01:00	0	-14.5	-8.3	-6.2	-47.41	-38.96	-8.45	-6.04
ERβ1 5'UTR	Novel-107	87	79	08:01:01	0	-13.2	-4.1	-9.1	-47.41	-39.1	-8.3	-4.89
ERβ1 5'UTR	Novel-129	70	62	08:01:00	0	-17.6	-8.6	-9	-43.23	-36.4	-6.82	-10.77
ERβ1 5'UTR	Novel-1a	52	44	08:01:01	0	-16.31	-7	-9.31	-38.87	-32.07	-6.79	-9.51
ERβ1 5'UTR	Novel-1b	52	44	08:01:01	0	-17.51	-7	-10.51	-38.87	-32.07	-6.79	-10.71
ERβ1 5'UTR	Novel-37	104	96	08:01:01	0	-20.66	-12.7	-7.96	-40.2	-33.44	-6.75	-13.9
ERβ1 5'UTR	Novel-68	71	65	06:00:00	0	-13.4	-8.4	-5	-45.14	-38.48	-6.65	-6.74
ERβ1 5'UTR	Novel-52	54	48	06:00:00	0	-12.65	-8.6	-4.05	-38.88	-32.61	-6.26	-6.38
ERβ1 5'UTR	Novel-1b*	51	44	07:00:01	0	-17.99	-9.1	-8.89	-38.86	-32.93	-5.92	-12.06
ERβ1 5'UTR	Novel-22	53	45	08:01:01	0	-13.55	-10	-3.55	-38.87	-33.35	-5.52	-8.02
ERβ1 5'UTR	Novel-86	64	56	08:01:01	0	-9.9	-5.9	-4	-41.19	-36.11	-5.07	-4.82
ERβ1 5'UTR	Novel-10	55	47	08:01:00	0	-12.4	-10.1	-2.3	-38.9	-34.25	-4.64	-7.75
ERβ1 5'UTR	Novel-12	61	53	08:01:00	0	-16.55	-8	-8.55	-40.61	-36.67	-3.94	-12.6
ERβ1 3'UTR	Novel-101	329	321	08:01:00	0	-9.5	-5.5	-4	-37.48	-24.92	-12.55	3.05
ERβ1 3'UTR	Novel-102	618	610	08:01:00	0	-7.3	-4.3	-3	-43.4	-28.11	-15.28	7.98
ERβ1 3'UTR	Novel-102	140	132	08:01:01	0	-12.4	-6.7	-5.7	-39.56	-32.67	-6.89	-5.5
ERβ1 3'UTR	Novel-106	338	330	08:01:00	0	-10.7	-5.6	-5.1	-35.03	-19.91	-15.12	4.42
ERβ1 3'UTR	Novel-107	505	497	08:01:01	0	-12.91	-1.5	-11.41	-39.58	-33.34	-6.24	-6.66
ERβ1 3'UTR	Novel-108	524	516	08:01:01	0	-7.7	-7	-0.7	-32.02	-27.37	-4.64	-3.05
ERβ1 3'UTR	Novel-109	340	332	08:01:01	0	-3.2	-3.3	0.1	-35.64	-21.43	-14.2	11
ERβ1 3'UTR	Novel-109	262	254	08:01:01	0	-6.9	-4.3	-2.6	-32.38	-29.75	-2.62	-4.27
ERβ1 3'UTR	Novel-11	159	151	08:01:01	0	-11.3	-6.2	-5.1	-35.91	-27.66	-8.25	-3.04
ERβ1 3'UTR	Novel-111	547	541	06:00:00	0	-16.97	-10.2	-6.77	-35.36	-24.48	-10.88	-6.08
ERβ1 3'UTR	Novel-114	428	420	08:01:01	0	-11.9	-8	-3.9	-39.21	-24.38	-14.82	2.92
ERβ1 3'UTR	Novel-117	415	407	08:01:01	0	-10	-6.1	-3.9	-43.96	-37.14	-6.82	-3.17
ERβ1 3'UTR	Novel-118*	315	307	08:01:01	0	-5.7	-2.6	-3.1	-31.91	-26.21	-5.69	-0.0034
ERβ1 3'UTR	Novel-119	421	413	08:01:01	0	-11.6	-7.4	-4.2	-40.73	-32.74	-7.99	-3.6
ERβ1 3'UTR	Novel-12	141	134	07:00:01	0	-20.01	-8.4	-11.61	-39.56	-32.68	-6.88	-13.12
ERβ1 3'UTR	Novel-122	489	481	08:01:01	0	-10.11	-6.4	-3.71	-36.73	-30.42	-6.3	-3.8
ERβ1 3'UTR	Novel-122	521	513	08:00:01	0	-12.3	-8	-4.3	-35.45	-30.25	-5.2	-7.09
ERβ1 3'UTR	Novel-124	529	521	08:01:01	0	-14.18	-6.6	-7.58	-31.77	-24.98	-6.79	-7.38
ERβ1 3'UTR	Novel-125	114	106	08:01:01	0	-13.66	-7.8	-5.86	-40.05	-35.6	-4.45	-9.2
ERβ1 3'UTR	Novel-125*	210	202	08:01:01	0	-6.8	-1.4	-5.4	-32.57	-27.68	-4.88	-1.91
ERβ1 3'UTR	Novel-127	248	240	08:01:01	0	-10.5	-6.7	-3.8	-27.61	-25.59	-2.01	-8.48
ERβ1 3'UTR	Novel-127*	30	23	07:00:01	0	-7.4	-4.5	-2.9	-20.52	-15.26	-5.26	-2.13
ERβ1 3'UTR	Novel-128	646	638	08:00:00	0	-21.05	-10.8	-10.25	-43.32	-28.72	-14.59	-6.45
ERβ1 3'UTR	Novel-128	28	20	08:01:01	0	-11.7	-1.9	-9.8	-20.13	-14.35	-5.77	-5.92
ERβ1 3'UTR	Novel-129	340	333	07:00:01	0	-10.1	-5.9	-4.2	-35.64	-21.43	-14.2	4.1
ERβ1 3'UTR	Novel-13	686	678	08:01:01	0	-12.4	-4.7	-7.7	-35.17	-23.66	-11.51	-0.88
ERβ1 3'UTR	Novel-13	607	599	08:00:01	0	-19.3	-11.5	-7.8	-40.29	-31.08	-9.2	-10.09
ERβ1 3'UTR	Novel-130	664	656	08:01:01	0	-4.7	-1.8	-2.9	-41.35	-27.39	-13.95	9.25
ERβ1 3'UTR	Novel-130	689	683	06:00:00	0	-10.2	-6.1	-4.1	-33.03	-21.68	-11.34	1.14
ERβ1 3'UTR	Novel-15b	322	314	08:01:01	0	-15.57	-3.07	-12.5	-35.45	-22.16	-13.28	-2.28
ERβ1 3'UTR	Novel-16	351	343	08:01:00	0	-5.9	-1.2	-4.7	-39.64	-25.15	-14.48	8.58
ERβ1 3'UTR	Novel-16	657	649	08:01:01	0	-7.81	-2.2	-5.61	-42.87	-29.22	-13.65	5.84
ERβ1 3'UTR	Novel-16	355	347	08:01:01	0	-6.36	-2.6	-3.76	-43.26	-33.85	-9.4	3.04
ERβ1 3'UTR	Novel-16	459	451	08:01:01	0	-10.2	-0.6	-9.6	-40.43	-31.29	-9.14	-1.05
ERβ1 3'UTR	Novel-16	279	271	08:01:01	0	-6.9	-1	-5.9	-29.21	-22.37	-6.84	-0.055
ERβ1 3'UTR	Novel-16	101	93	08:01:00	0	-6.75	-1.4	-5.35	-39.53	-34.87	-4.66	-2.08
ERβ1 3'UTR	Novel-16	272	264	08:01:01	0	-5.1	-0.6	-4.5	-29.26	-25.34	-3.92	-1.17
ERβ1 3'UTR	Novel-17	166	158	08:01:00	0	-11.8	-4.5	-7.3	-35.33	-25.74	-9.59	-2.2
ERβ1 3'UTR	Novel-17	716	708	08:01:01	0	-5.61	-3.1	-2.51	-22.27	-14.91	-7.36	1.75
ERβ1 3'UTR	Novel-18	574	568	06:00:00	0	-10.5	-5.8	-4.7	-36.42	-32.02	-4.4	-6.09
ERβ1 3'UTR	Novel-19	601	593	08:01:01	0	-17.3	-4	-13.3	-38.77	-28.05	-10.71	-6.58
ERβ1 3'UTR	Novel-19	639	632	07:00:00	0	-14.8	-6.6	-8.2	-39.31	-29.93	-9.38	-5.41
ERβ1 3'UTR	Novel-1a	372	364	08:01:01	0	-15.6	-8.3	-7.3	-40.3	-33.58	-6.72	-8.87
ERβ1 3'UTR	Novel-1a	370	362	08:01:01	0	-11.7	-6.8	-4.9	-42.06	-36.88	-5.18	-6.51
ERβ1 3'UTR	Novel-1b	372	364	08:01:01	0	-15.6	-8.3	-7.3	-40.3	-33.58	-6.72	-8.87
ERβ1 3'UTR	Novel-1b	370	362	08:01:01	0	-11.7	-6.8	-4.9	-42.06	-36.88	-5.18	-6.51
ERβ1 3'UTR	Novel-1b*	607	600	07:00:01	0	-14.1	-9.4	-4.7	-40.29	-31.08	-9.2	-4.89
ERβ1 3'UTR	Novel-20	709	701	08:01:01	0	-9.4	-4.3	-5.1	-24.58	-15.26	-9.31	-0.081
ERβ1 3'UTR	Novel-21	613	605	08:01:01	0	-12.8	-5.1	-7.7	-43.22	-28.01	-15.21	2.41
ERβ1 3'UTR	Novel-22	323	315	08:01:01	0	-10.6	-10.3	-0.3	-37.13	-23.59	-13.53	2.93
ERβ1 3'UTR	Novel-23	339	331	08:01:00	0	-7.01	-4.1	-2.91	-35.51	-20.76	-14.75	7.74
ERβ1 3'UTR	Novel-24	399	391	08:01:01	0	-21.1	-13.6	-7.5	-51.47	-42.33	-9.14	-11.95
ERβ1 3'UTR	Novel-28	218	210	08:01:01	0	-11.7	-8.6	-3.1	-30.31	-21.49	-8.82	-2.87
ERβ1 3'UTR	Novel-28	125	117	08:01:01	0	-12.4	-8.6	-3.8	-39.51	-34.38	-5.12	-7.27
ERβ1 3'UTR	Novel-29a	680	672	08:01:01	0	-11.82	-7.4	-4.42	-39.01	-24.66	-14.35	2.53
ERβ1 3'UTR	Novel-29a	36	28	08:01:00	0	-16.96	-10	-6.96	-21.75	-13.96	-7.78	-9.17
ERβ1 3'UTR	Novel-30	344	336	08:01:01	0	-14.8	-1.2	-13.6	-35.28	-23.15	-12.12	-2.67
ERβ1 3'UTR	Novel-30	284	276	08:01:01	0	-11.5	-4.6	-6.9	-33.59	-26.5	-7.09	-4.4
ERβ1 3'UTR	Novel-32	411	403	08:01:01	0	-4.7	-4.7	0	-44.6	-37.15	-7.44	2.74
ERβ1 3'UTR	Novel-33	207	199	08:01:00	0	-4.4	-4.4	0	-32.42	-27.53	-4.89	0.49
ERβ1 3'UTR	Novel-35a	305	298	07:00:00	0	-15.8	-7.2	-8.6	-34.15	-27.5	-6.65	-9.14
ERβ1 3'UTR	Novel-36	342	334	08:01:00	0	-9.9	-6.3	-3.6	-34.75	-21.3	-13.45	3.55
ERβ1 3'UTR	Novel-36	588	580	08:01:01	0	-10.2	-5.2	-5	-39.9	-31.16	-8.73	-1.46
ERβ1 3'UTR	Novel-36	511	503	08:01:00	0	-6.9	-6.3	-0.6	-36.36	-31.09	-5.26	-1.63
ERβ1 3'UTR	Novel-4	333	325	08:01:01	0	-14.72	-5.02	-9.7	-37.45	-23.32	-14.13	-0.58
ERβ1 3'UTR	Novel-4	461	453	08:01:01	0	-10.7	-1.5	-9.2	-40.38	-31.01	-9.36	-1.33
ERβ1 3'UTR	Novel-4	636	628	08:01:01	0	-13.93	-6.7	-7.23	-39.2	-31.2	-8	-5.92
ERβ1 3'UTR	Novel-4	470	462	08:01:01	0	-15.59	-6.4	-9.19	-39.73	-31.97	-7.76	-7.82
ERβ1 3'UTR	Novel-4	274	266	08:01:00	0	-7.19	-3.5	-3.69	-29.02	-25.05	-3.97	-3.21
ERβ1 3'UTR	Novel-41	159	151	08:01:01	0	-16	-3.8	-12.2	-35.91	-27.66	-8.25	-7.74
ERβ1 3'UTR	Novel-42	430	422	08:01:01	0	-13.87	-7.4	-6.47	-39.28	-23.79	-15.49	1.62
ERβ1 3'UTR	Novel-42	392	384	08:01:00	0	-14.1	-10.7	-3.4	-51.66	-42.19	-9.47	-4.62
ERβ1 3'UTR	Novel-42	131	123	08:01:00	0	-12.2	-7.8	-4.4	-38.74	-32.17	-6.57	-5.62
ERβ1 3'UTR	Novel-46	604	597	07:00:00	0	-19.3	-8.6	-10.7	-39.06	-27.38	-11.68	-7.61
ERβ1 3'UTR	Novel-46*	648	640	08:01:01	0	-13.6	-5.9	-7.7	-43.29	-27.45	-15.83	2.23
ERβ1 3'UTR	Novel-46*	466	458	08:01:01	0	-12.2	-4.9	-7.3	-40.14	-32.6	-7.54	-4.65
ERβ1 3'UTR	Novel-47	624	616	08:01:01	0	-6.96	0.4	-7.36	-43.47	-28.12	-15.34	8.38
ERβ1 3'UTR	Novel-47	615	607	08:01:01	0	-7.32	-4.7	-2.62	-43.76	-29.7	-14.05	6.73
ERβ1 3'UTR	Novel-47	594	586	08:01:01	0	-7.6	-0.7	-6.9	-38.59	-30.15	-8.43	0.83
ERβ1 3'UTR	Novel-5	91	85	06:00:00	0	-13.8	-10.1	-3.7	-37.83	-27.97	-9.86	-3.93
ERβ1 3'UTR	Novel-51*	167	161	06:00:00	0	-12.9	-7.1	-5.8	-33.64	-24.09	-9.54	-3.35
ERβ1 3'UTR	Novel-51*	119	111	08:01:01	0	-11.2	-6.6	-4.6	-40.07	-35.48	-4.59	-6.6
ERβ1 3'UTR	Novel-51*	247	239	08:01:01	0	-9	-7.4	-1.6	-27.62	-25.59	-2.03	-6.96
ERβ1 3'UTR	Novel-52	194	186	08:01:01	0	-9.2	-9	-0.2	-33.93	-26.04	-7.89	-1.3
ERβ1 3'UTR	Novel-52	586	578	08:01:01	0	-12.7	-6.3	-6.4	-39.61	-32.42	-7.18	-5.51
ERβ1 3'UTR	Novel-53	699	691	08:01:01	0	-13.97	-1.87	-12.1	-27.45	-16.22	-11.23	-2.73
ERβ1 3'UTR	Novel-53	218	210	08:01:01	0	-24.4	-5.4	-19	-30.31	-21.49	-8.82	-15.57
ERβ1 3'UTR	Novel-53	125	117	08:01:01	0	-18.1	-5.1	-13	-39.51	-34.38	-5.12	-12.97
ERβ1 3'UTR	Novel-54	199	191	08:01:01	0	-8.62	-3.1	-5.52	-33.22	-24.22	-9	0.38
ERβ1 3'UTR	Novel-55	178	170	08:01:01	0	-10	-4.3	-5.7	-33.81	-26.2	-7.61	-2.38
ERβ1 3'UTR	Novel-55	578	570	08:01:00	0	-7.7	-5	-2.7	-37.14	-30.03	-7.1	-0.59
ERβ1 3'UTR	Novel-56	308	300	08:01:01	0	-12	-5	-7	-32.31	-25.74	-6.57	-5.42
ERβ1 3'UTR	Novel-59	433	425	08:01:01	0	-11.6	-7.5	-4.1	-37.71	-22.67	-15.04	3.44
ERβ1 3'UTR	Novel-59	322	314	08:01:00	0	-13.7	-6.8	-6.9	-35.45	-22.16	-13.28	-0.41
ERβ1 3'UTR	Novel-59	294	286	08:01:01	0	-11.2	-6.2	-5	-34.44	-28.87	-5.57	-5.62
ERβ1 3'UTR	Novel-60	34	26	08:01:01	0	-4.3	-0.8	-3.5	-21.23	-13.62	-7.6	3.3
ERβ1 3'UTR	Novel-60	724	717	07:00:01	0	-5.2	-4.7	-0.5	-20.49	-12.98	-7.5	2.3
ERβ1 3'UTR	Novel-60	723	715	08:01:01	0	-1.6	-1.1	-0.5	-20.5	-13.16	-7.34	5.74
ERβ1 3'UTR	Novel-60	231	223	08:01:00	0	-2.4	-1.9	-0.5	-25.58	-18.26	-7.32	4.92
ERβ1 3'UTR	Novel-61	227	219	08:01:01	0	-12.7	-4.6	-8.1	-25.94	-19.63	-6.31	-6.38
ERβ1 3'UTR	Novel-62	283	275	08:01:01	0	-13.8	-9.2	-4.6	-31.92	-24.59	-7.32	-6.47
ERβ1 3'UTR	Novel-62	527	520	07:00:00	0	-21.5	-11.4	-10.1	-32.1	-25.51	-6.59	-14.9
ERβ1 3'UTR	Novel-63	471	463	08:01:01	0	-10.75	-5.6	-5.15	-40	-32.18	-7.81	-2.93
ERβ1 3'UTR	Novel-64	210	202	08:01:01	0	-11.6	-5.5	-6.1	-32.57	-27.68	-4.88	-6.71
ERβ1 3'UTR	Novel-66	677	669	08:01:01	0	-11.2	-5.7	-5.5	-39.48	-27.17	-12.31	1.11
ERβ1 3'UTR	Novel-66	506	498	08:01:01	0	-1.84	-1.1	-0.74	-39.41	-32.88	-6.52	4.68
ERβ1 3'UTR	Novel-67	87	80	07:00:01	0	-21.9	-8.6	-13.3	-37.73	-28.43	-9.29	-12.6
ERβ1 3'UTR	Novel-67	529	523	06:00:00	0	-18.6	-6.7	-11.9	-31.77	-24.98	-6.79	-11.8
ERβ1 3'UTR	Novel-67	407	399	08:01:01	0	-26.8	-4.5	-22.3	-48.67	-41.92	-6.75	-20.04
ERβ1 3'UTR	Novel-67	241	235	06:00:00	0	-17.79	-6.3	-11.49	-27.73	-22.26	-5.46	-12.32
ERβ1 3'UTR	Novel-68	682	674	08:01:00	0	-15.67	-8.8	-6.87	-38.32	-24.31	-14	-1.66
ERβ1 3'UTR	Novel-69	593	585	08:01:01	0	-12.4	-7.4	-5	-38.52	-30.15	-8.37	-4.02
ERβ1 3'UTR	Novel-7*	580	572	08:00:01	0	-13.2	-11.3	-1.9	-36.58	-29.46	-7.12	-6.07
ERβ1 3'UTR	Novel-71	340	334	06:00:00	0	-11.3	-5.6	-5.7	-35.64	-21.43	-14.2	2.9
ERβ1 3'UTR	Novel-71	51	43	08:01:01	0	-3.95	-0.7	-3.25	-26.15	-14.25	-11.9	7.95
ERβ1 3'UTR	Novel-71	509	502	07:00:00	0	-10.9	-6.5	-4.4	-37.03	-33.46	-3.56	-7.33
ERβ1 3'UTR	Novel-73	503	495	08:01:00	0	-7.2	-3	-4.2	-38.31	-32.52	-5.78	-1.41
ERβ1 3'UTR	Novel-73	260	252	08:00:01	0	-10	-6.1	-3.9	-30.3	-28.97	-1.32	-8.67
ERβ1 3'UTR	Novel-73	254	246	08:00:00	0	-14.6	-8.3	-6.3	-25.54	-24.89	-0.65	-13.94
ERβ1 3'UTR	Novel-74	325	317	08:01:01	0	-12.35	-9.6	-2.75	-37.48	-22.92	-14.55	2.2
ERβ1 3'UTR	Novel-75	663	656	07:00:00	0	-6.9	-6.3	-0.6	-41.39	-27.4	-13.98	7.08
ERβ1 3'UTR	Novel-75	552	544	08:01:00	0	-13.1	-7.4	-5.7	-39.25	-27.6	-11.64	-1.45
ERβ1 3'UTR	Novel-75	47	39	08:01:01	0	-5.6	-2.4	-3.2	-25.82	-15.15	-10.67	5.07
ERβ1 3'UTR	Novel-75	474	466	08:01:01	0	-10.8	-5.7	-5.1	-39.87	-32.83	-7.04	-3.75
ERβ1 3'UTR	Novel-75	482	475	07:00:00	0	-8.1	-6.9	-1.2	-38.25	-32.15	-6.1	-1.99
ERβ1 3'UTR	Novel-77	662	654	08:01:01	0	-9.3	-5.5	-3.8	-41.5	-27.45	-14.05	4.75
ERβ1 3'UTR	Novel-78	45	37	08:01:00	0	-7.85	-0.85	-7	-25.8	-15.83	-9.97	2.12
ERβ1 3'UTR	Novel-78	194	186	08:01:01	0	-9.3	-6.5	-2.8	-33.93	-26.04	-7.89	-1.4
ERβ1 3'UTR	Novel-78	717	709	08:01:01	0	-7.05	-6.7	-0.35	-21.63	-14.27	-7.36	0.31
ERβ1 3'UTR	Novel-8	644	636	08:01:01	0	-8.2	-3.3	-4.9	-43.09	-30.03	-13.06	4.86
ERβ1 3'UTR	Novel-8	418	410	08:01:00	0	-15.2	-6	-9.2	-42.95	-32.7	-10.24	-4.95
ERβ1 3'UTR	Novel-8	378	370	08:01:00	0	-14.9	-5.2	-9.7	-40.84	-34.88	-5.96	-8.93
ERβ1 3'UTR	Novel-80	675	667	08:01:01	0	-3.59	-0.9	-2.69	-39.62	-29.18	-10.44	6.85
ERβ1 3'UTR	Novel-80	561	553	08:01:01	0	-1.2	0	-1.2	-38.22	-31.18	-7.03	5.83
ERβ1 3'UTR	Novel-80	719	712	07:00:00	0	-12.53	-4.4	-8.13	-20.81	-13.87	-6.93	-5.59
ERβ1 3'UTR	Novel-83	683	675	08:01:01	0	-17.5	-6.5	-11	-37.88	-24.28	-13.6	-3.89
ERβ1 3'UTR	Novel-84	23	15	08:01:00	0	-7.5	-4.1	-3.4	-20.02	-13.3	-6.72	-0.77
ERβ1 3'UTR	Novel-85	268	260	08:01:01	0	-9.7	-4.4	-5.3	-30.34	-26.55	-3.78	-5.91
ERβ1 3'UTR	Novel-86	334	326	08:01:01	0	-7	-6.4	-0.6	-37.45	-22.78	-14.67	7.67
ERβ1 3'UTR	Novel-86	169	163	06:00:00	0	-9.02	-5.7	-3.32	-33.71	-25.27	-8.44	-0.57
ERβ1 3'UTR	Novel-86	464	456	08:01:01	0	-14.1	-7	-7.1	-40.52	-33.42	-7.09	-7
ERβ1 3'UTR	Novel-87b	25	17	08:01:01	0	-10.8	-5.4	-5.4	-20.03	-13.01	-7.02	-3.77
ERβ1 3'UTR	Novel-89	132	124	08:01:01	0	-11.4	-5	-6.4	-40.34	-32.32	-8.01	-3.38
ERβ1 3'UTR	Novel-89	119	111	08:01:01	0	-3.3	-2.1	-1.2	-40.07	-35.48	-4.59	1.29
ERβ1 3'UTR	Novel-9	200	192	08:01:01	0	-7.76	-3.8	-3.96	-32.53	-23.59	-8.94	1.18
ERβ1 3'UTR	Novel-91	158	150	08:01:01	0	-14.7	-1.7	-13	-34.96	-26.91	-8.05	-6.64
ERβ1 3'UTR	Novel-91	507	499	08:01:01	0	-11.2	-2.7	-8.5	-37.32	-30.94	-6.37	-4.82
ERβ1 3'UTR	Novel-92	583	575	08:01:01	0	-11.3	-5.6	-5.7	-37.71	-31.05	-6.66	-4.63
ERβ1 3'UTR	Novel-94	231	223	08:01:00	0	-10.94	-4.4	-6.54	-25.58	-18.26	-7.32	-3.61
ERβ1 3'UTR	Novel-94	180	172	08:01:01	0	-6.67	-4	-2.67	-34.21	-26.9	-7.31	0.64
ERβ1 3'UTR	Novel-94	268	262	06:00:00	0	-8.72	-6.4	-2.32	-30.34	-26.55	-3.78	-4.93
ERβ1 3'UTR	Novel-96	344	336	08:01:01	0	-3.75	-2.7	-1.05	-35.28	-23.15	-12.12	8.37
ERβ1 3'UTR	Novel-98	555	547	08:01:01	0	-11.6	-7.1	-4.5	-38.46	-27.15	-11.3	-0.29
ERβ1 3'UTR	Novel-98	165	157	08:01:00	0	-10.2	-6.3	-3.9	-35.49	-27.3	-8.18	-2.01
ERβ1 3'UTR	Novel-99	596	588	08:01:01	0	-15.8	-5.4	-10.4	-38.64	-28.77	-9.86	-5.93
ERα CDS	Novel-72	1639	1632	07:00:01	0	-15.9	-12.1	-3.8	-53.56	-32.76	-20.8	4.9
ERα CDS	Novel-79	1092	1084	08:01:01	0	-19	-11.8	-7.2	-56.68	-35.99	-20.68	1.68
ERα CDS	Novel-112	1631	1623	08:01:00	0	-16.1	-9.7	-6.4	-50.98	-30.56	-20.42	4.32
ERα CDS	Novel-63	1515	1507	08:01:01	0	-16.81	-9.8	-7.01	-63.94	-43.66	-20.27	3.46
ERα CDS	Novel-62	1642	1634	08:01:01	0	-16.53	-4.8	-11.73	-53.74	-33.64	-20.1	3.57
ERα CDS	Novel-61	1648	1640	08:01:01	0	-11.1	-5.4	-5.7	-56.12	-36.56	-19.55	8.45
ERα CDS	Novel-71	1527	1519	08:01:00	0	-18.6	-6.4	-12.2	-55.31	-35.77	-19.53	0.93
ERα CDS	Novel-5	425	419	06:00:00	0	-15.4	-10.1	-5.3	-62.68	-43.38	-19.29	3.89
ERα CDS	Novel-59	47	41	06:00:00	0	-15.24	-9.4	-5.84	-45.83	-26.92	-18.9	3.66
ERα CDS	Novel-88	1525	1517	08:01:01	0	-11.8	-9	-2.8	-55.39	-36.67	-18.72	6.92
ERα CDS	Novel-125	1273	1265	08:01:01	0	-18.1	-7.5	-10.6	-59.76	-41.17	-18.59	0.49
ERα CDS	Novel-68	1528	1520	08:01:00	0	-14.46	-2.46	-12	-55.29	-36.77	-18.51	4.05
ERα CDS	Novel-25	1634	1626	08:01:01	0	-12.1	-5.6	-6.5	-52.72	-34.39	-18.32	6.22
ERα CDS	Novel-120	48	40	08:01:01	0	-16.55	-2.65	-13.9	-46.35	-28.04	-18.31	1.76
ERα CDS	Novel-31	48	40	08:01:01	0	-19.8	-8.9	-10.9	-46.35	-28.04	-18.31	-1.48
ERα CDS	Novel-3a	48	40	08:01:00	0	-14.2	-11.9	-2.3	-46.35	-28.04	-18.31	4.11
ERα CDS	Novel-3b	48	40	08:01:00	0	-14.2	-11.9	-2.3	-46.35	-28.04	-18.31	4.11
ERα CDS	Novel-37	820	812	08:00:01	0	-30.8	-16.8	-14	-57.23	-39.05	-18.17	-12.62
ERα CDS	Novel-117	1002	995	07:00:00	0	-15.6	-9.7	-5.9	-65.7	-47.67	-18.03	2.43
ERα CDS	Novel-39	1002	994	08:01:00	0	-15.2	-6.4	-8.8	-65.7	-47.67	-18.03	2.83
ERα CDS	Novel-22	1537	1529	08:01:01	0	-14.46	-9.1	-5.36	-56.76	-38.73	-18.02	3.56
ERα CDS	Novel-124	606	598	08:01:01	0	-13.51	-6.7	-6.81	-55.93	-37.92	-18.01	4.5
ERα CDS	Novel-84	1095	1087	08:01:01	0	-6.96	-3.9	-3.06	-57.19	-39.28	-17.9	10.94
ERα CDS	Novel-15a	933	925	08:01:01	0	-21.2	-9.1	-12.1	-66.79	-48.94	-17.84	-3.35
ERα CDS	Novel-130	1296	1288	08:01:01	0	-12.3	-4.7	-7.6	-59.39	-41.56	-17.82	5.52
ERα CDS	Novel-46	1625	1617	08:01:00	0	-18.8	-10.4	-8.4	-56.22	-38.4	-17.81	-0.98
ERα CDS	Novel-68	1624	1616	08:01:01	0	-14.9	-4.8	-10.1	-60.85	-43.03	-17.81	2.91
ERα CDS	Novel-128	1453	1445	08:01:01	0	-12.91	-5	-7.91	-62.18	-44.4	-17.77	4.86
ERα CDS	Novel-26	270	262	08:01:01	0	-19.4	-7.7	-11.7	-48.66	-30.94	-17.71	-1.68
ERα CDS	Novel-11	1507	1499	08:01:01	0	-16.8	-7.6	-9.2	-64.09	-46.58	-17.51	0.71
ERα CDS	Novel-51	1507	1501	06:00:00	0	-17.36	-11.5	-5.86	-64.09	-46.58	-17.51	0.15
ERα CDS	Novel-15b	932	924	08:01:01	0	-21.2	-11.2	-10	-66.66	-49.2	-17.45	-3.74
ERα CDS	Novel-15b*	934	926	08:01:01	0	-26.9	-7.5	-19.4	-66.92	-49.53	-17.39	-9.5
ERα CDS	Novel-94	1005	998	07:00:00	0	-18	-8.6	-9.4	-64.62	-47.23	-17.39	-0.6
ERα CDS	Novel-15a	822	815	07:00:01	0	-21.9	-9.3	-12.6	-58.51	-41.13	-17.37	-4.52
ERα CDS	Novel-37	1508	1500	08:01:01	0	-20.2	-10.5	-9.7	-64.09	-46.81	-17.28	-2.91
ERα CDS	Novel-51	1318	1311	07:00:01	0	-21.4	-10.6	-10.8	-57.21	-39.97	-17.24	-4.15
ERα CDS	Novel-10	167	159	08:01:01	0	-9.7	-7	-2.7	-48.63	-31.42	-17.21	7.51
ERα CDS	Novel-126	167	159	08:01:00	0	-22.33	-9.1	-13.23	-48.63	-31.42	-17.21	-5.11
ERα CDS	Novel-30	605	597	08:01:01	0	-9.53	-5.2	-4.33	-56.38	-39.19	-17.18	7.65
ERα CDS	Novel-68	44	36	08:01:00	0	-15	-9.4	-5.6	-45	-27.87	-17.13	2.13
ERα CDS	Novel-116	1281	1273	08:01:00	0	-17	-6.7	-10.3	-61.59	-44.47	-17.11	0.11
ERα CDS	Novel-59	1506	1498	08:01:01	0	-13.3	-6.2	-7.1	-64.1	-47.03	-17.06	3.76
ERα CDS	Novel-120	825	817	08:01:01	0	-15.53	-5	-10.53	-57.41	-40.4	-17	1.47
ERα CDS	Novel-46*	52	45	07:00:01	0	-18.91	-9	-9.91	-47.43	-30.48	-16.94	-1.96
ERα CDS	Novel-1b*	1458	1452	06:00:00	0	-18.93	-10	-8.93	-66.97	-50.03	-16.93	-1.99
ERα CDS	Novel-26	1651	1643	08:01:01	0	-21.1	-8.1	-13	-56.16	-39.24	-16.92	-4.17
ERα CDS	Novel-15b	821	813	08:01:01	0	-18.1	-8.2	-9.9	-57.33	-40.43	-16.89	-1.2
ERα CDS	Novel-101	1412	1405	07:00:00	0	-15.8	-10.2	-5.6	-53.86	-37.11	-16.75	0.95
ERα CDS	Novel-79	1269	1261	08:01:01	0	-18.6	-11.6	-7	-59.29	-42.56	-16.73	-1.86
ERα CDS	Novel-74	611	603	08:01:01	0	-16.29	-8.6	-7.69	-55.32	-38.59	-16.72	0.43
ERα CDS	Novel-15b	1421	1413	08:01:01	0	-20.4	-6.4	-14	-58.54	-41.9	-16.63	-3.76
ERα CDS	Novel-62	1416	1408	08:01:01	0	-13.8	-4.8	-9	-55.57	-38.94	-16.63	2.83
ERα CDS	Novel-42	1483	1475	08:01:01	0	-12.1	-8.6	-3.5	-69.62	-53.06	-16.56	4.46
ERα CDS	Novel-94	1483	1475	08:01:01	0	-6.76	-4.2	-2.56	-69.62	-53.06	-16.56	9.8
ERα CDS	Novel-35a	596	588	08:01:01	0	-21.49	-5.7	-15.79	-57.4	-40.86	-16.54	-4.94
ERα CDS	Novel-1a	1536	1528	08:01:01	0	-18.5	-7	-11.5	-55.01	-38.49	-16.51	-1.98
ERα CDS	Novel-1b	1536	1528	08:01:01	0	-19.3	-7	-12.3	-55.01	-38.49	-16.51	-2.78
ERα CDS	Novel-88	165	157	08:00:00	0	-15.6	-14.9	-0.7	-48.44	-31.93	-16.5	0.9
ERα CDS	Novel-126	1451	1443	08:01:01	0	-14.8	-6.3	-8.5	-62.99	-46.53	-16.46	1.66
ERα CDS	Novel-74	1451	1444	07:00:01	0	-12.3	-8.5	-3.8	-62.99	-46.53	-16.46	4.16
ERα CDS	Novel-44	1272	1264	08:01:01	0	-22.8	-9.9	-12.9	-59.96	-43.56	-16.4	-6.39
ERα CDS	Novel-65	974	966	08:01:01	0	-20.7	-8.3	-12.4	-66.22	-49.82	-16.39	-4.3
ERα CDS	Novel-93	1340	1332	08:01:01	0	-11.57	0.03	-11.6	-58.56	-42.21	-16.35	4.78
ERα CDS	Novel-11	418	412	06:00:00	0	-16.5	-10.6	-5.9	-58.81	-42.47	-16.34	-0.15
ERα CDS	Novel-24	1183	1175	08:01:01	0	-15.76	-11.7	-4.06	-56.75	-40.42	-16.32	0.56
ERα CDS	Novel-67	949	941	08:01:01	0	-22.31	-6.9	-15.41	-71.2	-54.89	-16.3	-6
ERα CDS	Novel-68	41	34	07:00:00	0	-20.4	-12.7	-7.7	-44.85	-28.58	-16.26	-4.13
ERα CDS	Novel-23	1474	1468	06:00:00	0	-8.15	-6.3	-1.85	-67.99	-51.77	-16.22	8.07
ERα CDS	Novel-25	42	34	08:01:01	0	-13.7	-8	-5.7	-44.89	-28.73	-16.16	2.46
ERα CDS	Novel-101	1467	1459	08:01:01	0	-6.69	-3.2	-3.49	-70.94	-54.78	-16.15	9.46
ERα CDS	Novel-28	1333	1325	08:01:01	0	-8.7	-4.6	-4.1	-59.12	-42.98	-16.13	7.43
ERα CDS	Novel-68	1531	1523	08:00:00	0	-20.13	-13.9	-6.23	-52.53	-36.4	-16.12	-4
ERα CDS	Novel-57	973	965	08:01:01	0	-14.7	-6	-8.7	-66.47	-50.36	-16.1	1.4
ERα CDS	Novel-68	1534	1526	08:01:00	0	-17.02	-11	-6.02	-53.63	-37.55	-16.08	-0.93
ERα CDS	Novel-93	1254	1248	06:00:00	0	-12.9	-8	-4.9	-66.98	-50.9	-16.07	3.17
ERα CDS	Novel-3a	816	808	08:01:00	0	-14	-12	-2	-50.76	-34.72	-16.03	2.03
ERα CDS	Novel-3b	816	808	08:01:00	0	-14	-12	-2	-50.76	-34.72	-16.03	2.03
ERα CDS	Novel-1b*	1295	1287	08:01:01	0	-15.36	-6.5	-8.86	-59.41	-43.39	-16.02	0.66
ERα CDS	Novel-119	1454	1446	08:01:01	0	-11.4	-5.8	-5.6	-62.36	-46.39	-15.97	4.57
ERα CDS	Novel-101	1455	1447	08:01:00	0	-13	-8.6	-4.4	-62.75	-46.82	-15.93	2.93
ERα CDS	Novel-123	1276	1268	08:01:01	0	-13.5	-6	-7.5	-55.79	-39.87	-15.92	2.42
ERα CDS	Novel-20	28	20	08:01:01	0	-12.8	-6.3	-6.5	-36.45	-20.53	-15.92	3.12
ERα CDS	Novel-5	612	604	08:01:01	0	-10.9	-7.7	-3.2	-54.91	-39.05	-15.85	4.95
ERα CDS	Novel-69	1261	1255	06:00:00	0	-15.1	-5	-10.1	-62.35	-46.51	-15.83	0.73
ERα CDS	Novel-125*	1471	1463	08:01:01	0	-7.71	-6.1	-1.61	-70.19	-54.37	-15.81	8.1
ERα CDS	Novel-1b*	1535	1528	07:00:01	0	-20.51	-9.1	-11.41	-54.28	-38.47	-15.8	-4.7
ERα CDS	Novel-1a	169	161	08:01:00	0	-19.1	-10.6	-8.5	-48.33	-32.56	-15.77	-3.32
ERα CDS	Novel-1b	169	161	08:01:00	0	-21.3	-10.6	-10.7	-48.33	-32.56	-15.77	-5.52
ERα CDS	Novel-69	1193	1185	08:01:01	0	-10.6	-2.8	-7.8	-56.9	-41.16	-15.74	5.14
ERα CDS	Novel-12	893	885	08:01:01	0	-20.9	-7.8	-13.1	-61.33	-45.6	-15.73	-5.16
ERα CDS	Novel-88	1158	1150	08:01:01	0	-16.3	-9.2	-7.1	-61.91	-46.22	-15.68	-0.61
ERα CDS	Novel-103	417	411	06:00:00	0	-10.9	-8.5	-2.4	-60.33	-44.67	-15.66	4.76
ERα CDS	Novel-38	877	869	08:01:01	0	-15.6	-6.6	-9	-65.13	-49.52	-15.61	0.017
ERα CDS	Novel-4	1010	1003	07:00:00	0	-23.3	-9.2	-14.1	-64.09	-48.49	-15.59	-7.7
ERα CDS	Novel-103	1297	1289	08:01:01	0	-10.4	-5.5	-4.9	-59.29	-43.75	-15.53	5.13
ERα CDS	Novel-68	1297	1289	08:01:01	0	-11.1	-6.1	-5	-59.29	-43.75	-15.53	4.43
ERα CDS	Novel-10	1621	1614	07:00:01	0	-13.8	-8.3	-5.5	-61.36	-45.87	-15.48	1.68
ERα CDS	Novel-112	1154	1146	08:01:01	0	-14.9	-7	-7.9	-61.62	-46.14	-15.47	0.57
ERα CDS	Novel-5	971	963	08:01:01	0	-12.9	-8.6	-4.3	-65.45	-49.99	-15.45	2.55
ERα CDS	Novel-111	274	266	08:01:01	0	-17.06	-7.9	-9.16	-50.73	-35.36	-15.37	-1.68
ERα CDS	Novel-5	1209	1202	07:00:00	0	-13.1	-12.2	-0.9	-60.26	-44.91	-15.35	2.25
ERα CDS	Novel-112	1195	1187	08:00:01	0	-20.35	-14.3	-6.05	-56.84	-41.56	-15.28	-5.06
ERα CDS	Novel-61	1195	1188	07:00:01	0	-18	-11	-7	-56.84	-41.56	-15.28	-2.71
ERα CDS	Novel-72	1275	1267	08:01:01	0	-16.5	-11.2	-5.3	-55.58	-40.29	-15.28	-1.21
ERα CDS	Novel-93	1192	1185	07:00:01	0	-14.66	-8.1	-6.56	-56.88	-41.64	-15.24	0.58
ERα CDS	Novel-104	1085	1077	08:01:01	0	-8.19	-2.8	-5.39	-51.77	-36.65	-15.11	6.92
ERα CDS	Novel-43	1085	1077	08:01:01	0	-5.43	-2.6	-2.83	-51.77	-36.65	-15.11	9.68
ERα CDS	Novel-5	1298	1290	08:01:01	0	-13.4	-8.2	-5.2	-58.79	-43.68	-15.1	1.7
ERα CDS	Novel-127	442	434	08:01:01	0	-14	-10.4	-3.6	-64.87	-49.83	-15.03	1.03
ERα CDS	Novel-4	442	436	06:00:00	0	-19.21	-8.3	-10.91	-64.87	-49.83	-15.03	-4.17
ERα CDS	Novel-2	500	492	08:01:01	0	-13.6	-6	-7.6	-64.36	-49.39	-14.96	1.36
ERα CDS	Novel-102	1157	1149	08:01:00	0	-11.2	-5.8	-5.4	-61.71	-46.76	-14.94	3.74
ERα CDS	Novel-59*	898	890	08:01:00	0	-17.6	-5.4	-12.2	-63.65	-48.82	-14.82	-2.77
ERα CDS	Novel-111	762	754	08:01:01	0	-23.94	-9.6	-14.34	-51.35	-36.53	-14.81	-9.12
ERα CDS	Novel-118	928	920	08:01:00	0	-11.18	-10.6	-0.58	-65.52	-50.72	-14.8	3.62
ERα CDS	Novel-52	997	989	08:01:01	0	-14	-5.6	-8.4	-68.25	-53.44	-14.8	0.8
ERα CDS	Novel-15b	982	974	08:01:01	0	-19.21	-8.6	-10.61	-68.02	-53.24	-14.77	-4.43
ERα CDS	Novel-59	982	974	08:01:01	0	-21.5	-8.1	-13.4	-68.02	-53.24	-14.77	-6.72
ERα CDS	Novel-103	970	962	08:01:01	0	-17.4	-5.3	-12.1	-64.26	-49.5	-14.75	-2.64
ERα CDS	Novel-68	970	962	08:01:00	0	-16.1	-8.2	-7.9	-64.26	-49.5	-14.75	-1.34
ERα CDS	Novel-44	837	829	08:01:00	0	-21.16	-7.6	-13.56	-54.43	-39.73	-14.69	-6.46
ERα CDS	Novel-29b	761	753	08:01:00	0	-22	-8.7	-13.3	-51.1	-36.44	-14.66	-7.33
ERα CDS	Novel-61	1156	1148	08:01:01	0	-11.8	-5.8	-6	-61.66	-46.99	-14.66	2.86
ERα CDS	Novel-2	593	585	08:00:01	0	-16.61	-12.3	-4.31	-56.01	-41.37	-14.63	-1.97
ERα CDS	Novel-128	1205	1197	08:01:00	0	-13.5	-3.7	-9.8	-60.17	-45.64	-14.53	1.03
ERα CDS	Novel-114	438	430	08:01:01	0	-15.5	-5.4	-10.1	-63.13	-48.61	-14.51	-0.98
ERα CDS	Novel-86	438	430	08:01:01	0	-10.6	-5	-5.6	-63.13	-48.61	-14.51	3.91
ERα CDS	Novel-103	964	956	08:01:01	0	-15.9	-7.1	-8.8	-70.4	-55.93	-14.46	-1.43
ERα CDS	Novel-68	1498	1490	08:01:00	0	-15.5	-8.6	-6.9	-65.2	-50.73	-14.46	-1.03
ERα CDS	Novel-68	964	956	08:01:01	0	-13	-7	-6	-70.4	-55.93	-14.46	1.46
ERα CDS	Novel-87b	964	956	08:01:01	0	-15.41	-7.4	-8.01	-70.4	-55.93	-14.46	-0.94
ERα CDS	Novel-31	832	824	08:00:01	0	-24.5	-14.6	-9.9	-56.42	-42.02	-14.4	-10.09
ERα CDS	Novel-35a	1252	1244	08:01:01	0	-12.6	-4.5	-8.1	-69.64	-55.26	-14.37	1.77
ERα CDS	Novel-90	830	822	08:01:01	0	-20.2	-3.3	-16.9	-56.93	-42.56	-14.37	-5.82
ERα CDS	Novel-129	1146	1138	08:01:01	0	-6.9	-4.6	-2.3	-62.69	-48.37	-14.32	7.42
ERα CDS	Novel-7	1146	1138	08:01:01	0	-14.06	-5.3	-8.76	-62.69	-48.37	-14.32	0.26
ERα CDS	Novel-87a	963	955	08:00:01	0	-21.21	-9.5	-11.71	-70.44	-56.13	-14.3	-6.9
ERα CDS	Novel-118*	1324	1316	08:01:01	0	-13.3	-5.7	-7.6	-60.27	-46.02	-14.25	0.95
ERα CDS	Novel-114	1477	1469	08:01:01	0	-12.4	-5.6	-6.8	-69.47	-55.25	-14.21	1.81
ERα CDS	Novel-59	1325	1317	08:01:01	0	-16.4	-4.6	-11.8	-60.13	-45.94	-14.19	-2.2
ERα CDS	Novel-15b	512	504	08:01:01	0	-18.5	-9.1	-9.4	-59.14	-44.96	-14.18	-4.31
ERα CDS	Novel-59	512	504	08:01:00	0	-17.46	-9.5	-7.96	-59.14	-44.96	-14.18	-3.27
ERα CDS	Novel-15b	57	49	08:01:01	0	-18.5	-7.3	-11.2	-48.78	-34.64	-14.14	-4.35
ERα CDS	Novel-10	251	243	08:01:01	0	-9.4	-7.2	-2.2	-48.68	-34.56	-14.11	4.71
ERα CDS	Novel-5	1107	1099	08:01:01	0	-14.8	-8.5	-6.3	-56.89	-42.8	-14.09	-0.7
ERα CDS	Novel-25	959	951	08:00:01	0	-22.66	-14.9	-7.76	-70.7	-56.61	-14.08	-8.57
ERα CDS	Novel-3a	959	951	08:01:01	0	-12.8	-10.9	-1.9	-70.7	-56.61	-14.08	1.28
ERα CDS	Novel-3b	959	951	08:01:01	0	-12.8	-10.9	-1.9	-70.7	-56.61	-14.08	1.28
ERα CDS	Novel-18	532	524	08:01:00	0	-14.8	-6.7	-8.1	-57.92	-43.85	-14.07	-0.72
ERα CDS	Novel-41	532	524	08:01:01	0	-25.1	-4.6	-20.5	-57.92	-43.85	-14.07	-11.02
ERα CDS	Novel-34	556	548	08:01:01	0	-14.25	-7	-7.25	-56.96	-42.91	-14.04	-0.2
ERα CDS	Novel-76	980	972	08:01:01	0	-15.6	-6	-9.6	-69.47	-55.44	-14.02	-1.57
ERα CDS	Novel-120	1106	1100	06:00:00	0	-12.4	-8.7	-3.7	-56.87	-42.85	-14.01	1.61
ERα CDS	Novel-5	1159	1151	08:01:01	0	-13.1	-8.2	-4.9	-60.94	-46.94	-13.99	0.89
ERα CDS	Novel-79	884	876	08:01:01	0	-19.9	-11.9	-8	-65.07	-51.07	-13.99	-5.9
ERα CDS	Novel-129	250	242	08:01:01	0	-11.55	-4	-7.55	-51.39	-37.47	-13.92	2.37
ERα CDS	Novel-1a	250	242	08:01:01	0	-13.96	-8	-5.96	-51.39	-37.47	-13.92	-0.039
ERα CDS	Novel-1b	250	242	08:01:01	0	-14.61	-8	-6.61	-51.39	-37.47	-13.92	-0.68
ERα CDS	Novel-71	250	242	08:01:00	0	-10.9	-5.1	-5.8	-51.39	-37.47	-13.92	3.02
ERα CDS	Novel-15a	58	50	08:01:01	0	-20.1	-6.8	-13.3	-48.91	-35.01	-13.89	-6.2
ERα CDS	Novel-42	1108	1101	07:00:00	0	-18.7	-12.9	-5.8	-57.71	-43.82	-13.88	-4.81
ERα CDS	Novel-115	1203	1195	08:01:00	0	-16.03	-0.03	-16	-60.04	-46.24	-13.8	-2.22
ERα CDS	Novel-80	1463	1457	06:00:00	0	-7.22	-3.9	-3.32	-69.22	-55.41	-13.8	6.58
ERα CDS	Novel-127*	968	960	08:01:00	0	-16.4	-4.8	-11.6	-66.43	-52.63	-13.79	-2.6
ERα CDS	Novel-21	463	456	07:00:00	0	-16.3	-9.4	-6.9	-66.13	-52.38	-13.75	-2.54
ERα CDS	Novel-9	1202	1194	08:01:01	0	-10.1	-2.5	-7.6	-58.63	-44.92	-13.7	3.6
ERα CDS	Novel-117	943	935	08:01:01	0	-8.93	-6	-2.93	-69.58	-55.89	-13.69	4.76
ERα CDS	Novel-13	416	408	08:01:01	0	-18.13	-7.6	-10.53	-60.42	-46.77	-13.65	-4.47
ERα CDS	Novel-3a	416	408	08:01:01	0	-14.2	-12.3	-1.9	-60.42	-46.77	-13.65	-0.54
ERα CDS	Novel-3b	416	408	08:01:01	0	-14.2	-12.3	-1.9	-60.42	-46.77	-13.65	-0.54
ERα CDS	Novel-99	1251	1243	08:01:00	0	-9.56	-6.2	-3.36	-68.63	-54.98	-13.65	4.09
ERα CDS	Novel-51*	441	434	07:00:01	0	-16.4	-10.4	-6	-64.86	-51.24	-13.61	-2.78
ERα CDS	Novel-81	582	575	07:00:01	0	-13.6	-6.6	-7	-55.84	-42.22	-13.61	0.017
ERα CDS	Novel-82	1476	1468	08:01:00	0	-3.6	-3.1	-0.5	-68.38	-54.77	-13.61	10.01
ERα CDS	Novel-19	969	961	08:01:01	0	-9.6	-3.2	-6.4	-63.08	-49.51	-13.57	3.97
ERα CDS	Novel-78	1239	1233	06:00:00	0	-7.3	-6.8	-0.5	-64.01	-50.47	-13.54	6.24
ERα CDS	Novel-43	1250	1242	08:01:01	0	-6.5	-4.9	-1.6	-66.1	-52.6	-13.5	7
ERα CDS	Novel-76	1479	1472	07:00:01	0	-9.05	-6.7	-2.35	-69.47	-56.01	-13.46	4.41
ERα CDS	Novel-36	494	486	08:01:01	0	-8.2	-5.2	-3	-64.95	-51.5	-13.44	5.24
ERα CDS	Novel-77	1240	1232	08:01:01	0	-14.8	-5.5	-9.3	-65.68	-52.26	-13.42	-1.37
ERα CDS	Novel-128	1465	1457	08:01:01	0	-6.9	-2.5	-4.4	-70.55	-57.15	-13.4	6.5
ERα CDS	Novel-46*	519	511	08:01:00	0	-20.7	-8.1	-12.6	-59.44	-46.05	-13.39	-7.3
ERα CDS	Novel-11	328	320	08:01:00	0	-11.2	-7.8	-3.4	-50.01	-36.64	-13.36	2.16
ERα CDS	Novel-66	584	576	08:01:01	0	-8	-2.6	-5.4	-56.6	-43.24	-13.35	5.35
ERα CDS	Novel-32	939	932	07:00:01	0	-8	-5.5	-2.5	-67.75	-54.43	-13.31	5.31
ERα CDS	Novel-54	939	931	08:01:01	0	-11.6	-5.5	-6.1	-67.75	-54.43	-13.31	1.71
ERα CDS	Novel-61	1112	1104	08:01:01	0	-19.02	-8.3	-10.72	-56.91	-43.61	-13.3	-5.71
ERα CDS	Novel-53	752	744	08:01:01	0	-20.9	-8.7	-12.2	-49.07	-35.78	-13.28	-7.61
ERα CDS	Novel-109	1620	1613	07:00:01	0	-9.3	-7.1	-2.2	-61.38	-48.1	-13.27	3.97
ERα CDS	Novel-68	967	959	08:01:01	0	-19.6	-8.6	-11	-66.9	-53.67	-13.22	-6.37
ERα CDS	Novel-117	158	150	08:01:01	0	-7.9	-5.4	-2.5	-48.56	-35.36	-13.2	5.3
ERα CDS	Novel-12	338	332	06:00:00	0	-19.6	-7.4	-12.2	-46.13	-32.99	-13.13	-6.46
ERα CDS	Novel-114	171	163	08:01:01	0	-19.4	-5.1	-14.3	-46.38	-33.28	-13.1	-6.29
ERα CDS	Novel-2	464	456	08:00:01	0	-16.3	-9.8	-6.5	-63.8	-50.71	-13.09	-3.2
ERα CDS	Novel-101	183	177	06:00:00	0	-12.8	-8.1	-4.7	-49.2	-36.18	-13.02	0.22
ERα CDS	Novel-127	331	323	08:01:01	0	-9.3	-8.5	-0.8	-49.25	-36.24	-13	3.7
ERα CDS	Novel-102	1284	1276	08:01:00	0	-10.1	-1.9	-8.2	-57.68	-44.78	-12.89	2.79
ERα CDS	Novel-127	1543	1535	08:01:01	0	-9.94	-7.2	-2.74	-55.93	-43.04	-12.88	2.94
ERα CDS	Novel-26	259	251	08:01:01	0	-17.2	-4.6	-12.6	-47.42	-34.55	-12.87	-4.32
ERα CDS	Novel-56	174	166	08:01:00	0	-12.1	-3.7	-8.4	-44.38	-31.51	-12.87	0.77
ERα CDS	Novel-127	1447	1440	07:00:01	0	-10.6	-8	-2.6	-62.14	-49.27	-12.86	2.26
ERα CDS	Novel-124	544	536	08:01:01	0	-22.6	-7.6	-15	-60.02	-47.19	-12.83	-9.76
ERα CDS	Novel-47	1176	1168	08:01:01	0	-12.9	-1.6	-11.3	-61.36	-48.58	-12.77	-0.12
ERα CDS	Novel-87a	484	476	08:01:01	0	-15.4	-1.9	-13.5	-62.95	-50.19	-12.75	-2.64
ERα CDS	Novel-108	24	17	07:00:01	0	-16.5	-9.5	-7	-32.89	-20.14	-12.74	-3.75
ERα CDS	Novel-1a	339	331	08:01:01	0	-21.9	-10.1	-11.8	-47.25	-34.52	-12.73	-9.16
ERα CDS	Novel-1b	339	331	08:01:01	0	-22.7	-10.1	-12.6	-47.25	-34.52	-12.73	-9.96
ERα CDS	Novel-122	257	249	08:01:01	0	-8.9	-4.1	-4.8	-48.26	-35.65	-12.6	3.7
ERα CDS	Novel-25	321	313	08:01:00	0	-15.9	-14	-1.9	-49.36	-36.77	-12.59	-3.3
ERα CDS	Novel-68	1174	1166	08:01:01	0	-14.85	-5.6	-9.25	-59.48	-46.94	-12.54	-2.3
ERα CDS	Novel-125	320	312	08:01:01	0	-7.9	-6.8	-1.1	-49.47	-37	-12.46	4.56
ERα CDS	Novel-122	1215	1208	07:00:00	0	-14.41	-5.2	-9.21	-59.47	-47.02	-12.44	-1.96
ERα CDS	Novel-108	1696	1688	08:01:00	0	-15.9	-6	-9.9	-62.73	-50.29	-12.43	-3.46
ERα CDS	Novel-20	1696	1688	08:01:01	0	-10.3	-3	-7.3	-62.73	-50.29	-12.43	2.13
ERα CDS	Novel-44	1248	1240	08:01:00	0	-15.3	-7.2	-8.1	-62.4	-49.99	-12.41	-2.88
ERα CDS	Novel-93	186	178	08:01:01	0	-11.41	-7.1	-4.31	-47.05	-34.64	-12.41	1
ERα CDS	Novel-116	962	954	08:01:01	0	-15.3	-7.7	-7.6	-70.22	-57.82	-12.4	-2.89
ERα CDS	Novel-46*	479	472	07:00:01	0	-20.36	-9.9	-10.46	-66.61	-54.23	-12.37	-7.98
ERα CDS	Novel-68	1609	1601	08:01:00	0	-13.8	-9.5	-4.3	-62.22	-49.86	-12.36	-1.43
ERα CDS	Novel-111	114	106	08:01:01	0	-12.9	-8.4	-4.5	-57.9	-45.55	-12.35	-0.54
ERα CDS	Novel-55	927	919	08:01:01	0	-15	-7.7	-7.3	-65.26	-52.91	-12.35	-2.64
ERα CDS	Novel-68	961	953	08:01:00	0	-20.2	-9.6	-10.6	-70.34	-58	-12.33	-7.86
[truncated: 2,550 more rows]

## Sheet: target genes
Genes	Accession No.
AR	GU226857.1
ERα	HM045496.1|
ERβ1	HM045498.1
ERβ2	HM045497.1
dmrt1	JQ413415.1
Foxl2	HQ166097.1|
CYP19a	GU220394.1
CYP19b	GU220393.1
POMC	FJ794264.1
spermatogenesis-associated protein 4 mRNA protein 4 mRNA	HQ435556.1
